# Supplementary material for: 5,6-Di­methyl­benzo[d][1,3]oxatellurole
Source: IUCrdata. 2024 Jan 5;9(Pt 1):x231076. doi: 10.1107/S2414314623010763 (PMC10842283; doi:10.1107/S2414314623010763)
Supplement: Supplementary file 1 [file x-09-x231076-sup1.cif]

##############################################################################
#                                                                            #
# This CIF contains the data for a data article accepted for                 #
# publication in IUCrData. It conforms to the requirements of                #
# Notes for Authors for IUCrData, and has been                               #
# peer reviewed under the auspices of IUCrData.                              #
#                                                                            #
# Full details of the Crystallographic Information File format               #
# are given in the paper "The Crystallographic Information File (CIF):       #
# a New Standard Archive File for Crystallography" by S. R. Hall, F. H.      #
# Allen and I. D. Brown [Acta Cryst. (1991), A47, 655-685].                  #
#                                                                            #
# The current version of the core CIF dictionary is obtainable from          #
# ftp://ftp.iucr.org/pub/cif_core.dic.                                       #
#                                                                            #
# Software is freely available for graphical display of the structure(s)     #
# in this CIF. For information consult the CIF software page                 #
# http://www.iucr.org/resources/cif/software.                                #
#                                                                            #
# This file may be used for bona fide research purposes within the           #
# scientific community so long as proper attribution is given to the data    # 
# article from which it was obtained.                                        #
#                                                                            #
##############################################################################
data_I
_audit_creation_method     'SHELXL-2018/1'
_journal_date_recd_electronic     2023-12-13
_journal_date_accepted     2023-12-14
_journal_name_full     'IUCrData'
_journal_year     2024
_journal_volume     9
_journal_issue      1
_journal_page_first     0
_journal_page_last     0
_journal_paper_category     HO
_journal_paper_doi     10.1107/S2414314623010763
_journal_coeditor_code     HB4459
_publ_contact_author_name     'Thomas Junk'
_publ_contact_author_address
;
Department of Chemistry, Lafayette, LA 70403,
USA
;
_publ_contact_author_email     thomas.junk@louisiana.edu
_publ_contact_author_fax     '3374826731'
_publ_contact_author_phone     '3374825683'
_publ_section_title
;
5,6-Dimethylbenzo[<i>d</i>][1,3]oxatellurole
;
loop_
    _publ_author_name
    _publ_author_footnote
    _publ_author_address
    'Ponzo, Samantha' .
;
Department of Chemistry, Lafayette, LA 70403,
USA
;
    'Turner, Alanna' .
;
Department of Chemistry, Lafayette, LA 70403,
USA
;
    'Fronczek, Frank R.' .
;
Department of Chemistry, Louisiana State University, Baton Rouge, LA 70803,
USA
;
    'Junk, Thomas' .
;
Department of Chemistry, Lafayette, LA 70403,
USA
;
_publ_section_synopsis
;
The title compound represents the first reported example of a [1,3]oxatellurole,
prepared in three steps from 3,4-dimethylphenol. Both independent molecules
are folded along their Te...O axes, with an average angle \f = 25.1\% between
the Te--C--O planes and the remaining non-hydrogen atoms. A Hirshfeld plot
indicates a weak intermolecular interaction between the two tellurium atoms in
the asymmetric unit.
;
_chemical_name_systematic
;
5,6-Dimethylbenzo[<i>d</i>][1,3]oxatellurole
;
_chemical_name_common     ?
_chemical_formula_moiety     'C9 H10 O Te'
_chemical_formula_sum     'C9 H10 O Te'
_chemical_formula_iupac     'C9 H10 O Te'
_chemical_formula_weight     261.77
_chemical_melting_point     ?
_chemical_absolute_configuration     ?
_space_group_crystal_system     orthorhombic
_space_group_name_H-M_alt     'P 21 21 2'
_space_group_name_Hall     'P 2 2ab'
loop_
    _space_group_symop_operation_xyz
    'x, y, z'
    '-x, -y, z'
    '-x+1/2, y+1/2, -z'
    'x+1/2, -y+1/2, -z'
_cell_length_a     13.6947(12)
_cell_length_b     23.467(2)
_cell_length_c     5.2287(6)
_cell_angle_alpha     90
_cell_angle_beta     90
_cell_angle_gamma     90
_cell_volume     1680.3(3)
_cell_formula_units_Z     8
_cell_measurement_reflns_used     9865
_cell_measurement_theta_min     2.37
_cell_measurement_theta_max     30.84
_cell_measurement_temperature     100.0(5)
_exptl_crystal_description     'needle'
_exptl_crystal_colour     'yellow'
_exptl_crystal_size_max     0.230
_exptl_crystal_size_mid     0.100
_exptl_crystal_size_min     0.090
_exptl_crystal_density_diffrn     2.069
_exptl_crystal_density_meas     ?
_exptl_crystal_density_method     ?
_exptl_crystal_F_000     992
_exptl_absorpt_coefficient_mu     1.843
_exptl_absorpt_correction_type     multi-scan
_exptl_absorpt_process_details
;
(SADABS; Krause <i>et al.</i>, 2015)
;
_exptl_absorpt_correction_T_min     0.701
_exptl_absorpt_correction_T_max     0.852
_diffrn_ambient_temperature     100.0(5)
_diffrn_radiation_type     AgK\a
_diffrn_radiation_wavelength     0.56086
_diffrn_radiation_source     'I\mS 3.0 microfocus'
_diffrn_measurement_device_type     'Bruker D8 Venture DUO with Photon III C14'
_diffrn_measurement_method     '\f and \w scans'
_diffrn_detector_area_resol_mean     ?
_diffrn_reflns_number     83209
_diffrn_reflns_av_R_equivalents     0.0800
_diffrn_reflns_av_unetI/netI     0.0481
_diffrn_reflns_theta_min     2.347
_diffrn_reflns_theta_max     31.278
_diffrn_reflns_theta_full     19.665
_diffrn_measured_fraction_theta_max     0.999
_diffrn_measured_fraction_theta_full     0.998
_diffrn_reflns_limit_h_min     -23
_diffrn_reflns_limit_h_max     25
_diffrn_reflns_limit_k_min     -43
_diffrn_reflns_limit_k_max     43
_diffrn_reflns_limit_l_min     -9
_diffrn_reflns_limit_l_max     9
_refine_special_details
;
 Refined as a 2-component inversion twin.
All H atoms were located in difference maps and then treated as
riding in geometrically idealized positions with C---H distances 0.95 \%A and
with <i>U</i>~iso~(H) = 1.2<i>U</i>~eq~ for the attached C atom (0.98 \%A and
1.5<i>U</i>~eq~ for methyl groups).
;
_reflns_number_total     11161
_reflns_number_gt     9763
_reflns_threshold_expression     'I > 2\s(I)'
_refine_ls_structure_factor_coef     Fsqd
_refine_ls_matrix_type     full
_refine_ls_R_factor_all     0.0424
_refine_ls_R_factor_gt     0.0330
_refine_ls_wR_factor_gt     0.0585
_refine_ls_wR_factor_ref     0.0609
_refine_ls_goodness_of_fit_ref     1.054
_refine_ls_restrained_S_all     1.054
_refine_ls_number_reflns     11161
_refine_ls_number_parameters     204
_refine_ls_number_restraints     0
_refine_ls_hydrogen_treatment     constr
_refine_ls_weighting_scheme     calc
_refine_ls_weighting_details
              'w=1/[\s^2^(Fo^2^)+(0.0081P)^2^+1.4627P] where P=(Fo^2^+2Fc^2^)/3'
_atom_sites_solution_hydrogens     geom
_atom_sites_solution_primary     ?
_atom_sites_solution_secondary     ?
_refine_ls_shift/su_max     0.001
_refine_ls_shift/su_mean     0.000
_refine_diff_density_max     1.742
_refine_diff_density_min     -1.278
_refine_ls_extinction_method     none
_refine_ls_extinction_coef     .
_refine_ls_abs_structure_details
;
 Refined as an inversion twin.
;
_refine_ls_abs_structure_Flack     0.49(4)
loop_
    _atom_type_symbol
    _atom_type_description
    _atom_type_scat_dispersion_real
    _atom_type_scat_dispersion_imag
    _atom_type_scat_source
    'C' 'C' 0.0015 0.0009
                         'International Tables Vol C Tables 4.2.6.8 and 6.1.1.4'
    'H' 'H' 0.0000 0.0000
                         'International Tables Vol C Tables 4.2.6.8 and 6.1.1.4'
    'O' 'O' 0.0056 0.0036
                         'International Tables Vol C Tables 4.2.6.8 and 6.1.1.4'
    'Te' 'Te' -0.9710 1.0960
                         'International Tables Vol C Tables 4.2.6.8 and 6.1.1.4'
_computing_data_collection
;
APEX4 (Bruker, 2016)
;
_computing_cell_refinement
;
SAINT (Bruker, 2016)
;
_computing_data_reduction
;
SAINT (Bruker, 2016)
;
_computing_structure_solution
;
<i>SHELXT2018/2</i> (Sheldrick, 2015)
;
_computing_structure_refinement
;
<i>SHELXL2018/1</i> (Sheldrick, 2015)
;
_computing_molecular_graphics
;
Mercury (Macrae <i>et al.</i>, 2020)
;
_computing_publication_material
;
publCIF (Westrip, 2010)
;
loop_
    _atom_site_type_symbol
    _atom_site_label
    _atom_site_fract_x
    _atom_site_fract_y
    _atom_site_fract_z
    _atom_site_U_iso_or_equiv
    _atom_site_adp_type
    _atom_site_calc_flag
    _atom_site_occupancy
    _atom_site_disorder_assembly
    _atom_site_disorder_group
    Te Te1 0.60109(2) 0.44282(2) 0.70610(4) 0.01156(3) Uani d 1 . .
    O O1 0.66046(16) 0.32225(8) 0.7300(5) 0.0171(4) Uani d 1 . .
    C C1 0.7160(2) 0.40889(11) 0.9272(6) 0.0125(5) Uani d 1 . .
    C C2 0.7249(2) 0.35032(12) 0.8897(6) 0.0139(5) Uani d 1 . .
    C C3 0.7937(2) 0.31871(13) 1.0236(6) 0.0157(5) Uani d 1 . .
    H H3 0.799879 0.278965 0.993125 0.019 Uiso calc 1 . .
    C C4 0.8534(2) 0.34532(12) 1.2023(8) 0.0165(5) Uani d 1 . .
    C C5 0.8459(2) 0.40437(13) 1.2423(6) 0.0156(6) Uani d 1 . .
    C C6 0.7776(2) 0.43536(13) 1.1010(6) 0.0146(5) Uani d 1 . .
    H H6 0.773282 0.475424 1.124329 0.018 Uiso calc 1 . .
    C C7 0.6149(2) 0.35744(11) 0.5459(6) 0.0139(5) Uani d 1 . .
    H H7A 0.549569 0.342150 0.502599 0.017 Uiso calc 1 . .
    H H7B 0.654591 0.358629 0.387739 0.017 Uiso calc 1 . .
    C C8 0.9241(2) 0.31015(15) 1.3595(7) 0.0229(7) Uani d 1 . .
    H H8A 0.926472 0.271228 1.291820 0.034 Uiso calc 1 . .
    H H8B 0.902188 0.309218 1.537911 0.034 Uiso calc 1 . .
    H H8C 0.989287 0.327225 1.350549 0.034 Uiso calc 1 . .
    C C9 0.9089(2) 0.43445(15) 1.4362(7) 0.0227(6) Uani d 1 . .
    H H9A 0.901315 0.475753 1.416802 0.034 Uiso calc 1 . .
    H H9B 0.977412 0.424028 1.408941 0.034 Uiso calc 1 . .
    H H9C 0.888931 0.423143 1.608829 0.034 Uiso calc 1 . .
    Te Te2 0.40868(2) 0.43608(2) 0.20506(4) 0.01157(3) Uani d 1 . .
    O O2 0.36896(16) 0.31277(8) 0.2343(5) 0.0164(4) Uani d 1 . .
    C C10 0.2997(2) 0.39623(11) 0.4274(6) 0.0123(5) Uani d 1 . .
    C C11 0.3004(2) 0.33735(11) 0.3916(6) 0.0134(5) Uani d 1 . .
    C C12 0.2362(2) 0.30266(12) 0.5262(6) 0.0144(5) Uani d 1 . .
    H H12 0.236775 0.262634 0.499077 0.017 Uiso calc 1 . .
    C C13 0.1713(2) 0.32627(12) 0.6998(7) 0.0151(5) Uani d 1 . .
    C C14 0.1696(2) 0.38537(12) 0.7403(6) 0.0143(5) Uani d 1 . .
    C C15 0.2342(2) 0.41978(12) 0.5996(7) 0.0150(5) Uani d 1 . .
    H H15 0.232865 0.459917 0.622981 0.018 Uiso calc 1 . .
    C C16 0.4082(2) 0.35010(11) 0.0473(6) 0.0146(5) Uani d 1 . .
    H H16A 0.367958 0.348854 -0.109910 0.018 Uiso calc 1 . .
    H H16B 0.475554 0.338379 0.002856 0.018 Uiso calc 1 . .
    C C17 0.1054(3) 0.28707(14) 0.8522(7) 0.0213(6) Uani d 1 . .
    H H17A 0.110824 0.248173 0.785524 0.032 Uiso calc 1 . .
    H H17B 0.037659 0.300080 0.837329 0.032 Uiso calc 1 . .
    H H17C 0.125151 0.287618 1.032360 0.032 Uiso calc 1 . .
    C C18 0.1027(2) 0.41186(15) 0.9348(7) 0.0202(6) Uani d 1 . .
    H H18A 0.126438 0.403030 1.107197 0.030 Uiso calc 1 . .
    H H18B 0.036663 0.396560 0.913427 0.030 Uiso calc 1 . .
    H H18C 0.101551 0.453273 0.910780 0.030 Uiso calc 1 . .
loop_
    _atom_site_aniso_label
    _atom_site_aniso_U_11
    _atom_site_aniso_U_22
    _atom_site_aniso_U_33
    _atom_site_aniso_U_12
    _atom_site_aniso_U_13
    _atom_site_aniso_U_23
    Te1 0.01223(6) 0.00991(5) 0.01252(8) 0.00161(5) 0.00064(7) 0.00114(6)
    O1 0.0230(10) 0.0110(7) 0.0173(12) 0.0028(7) -0.0044(9) -0.0001(8)
    C1 0.0140(12) 0.0119(10) 0.0115(13) 0.0022(9) 0.0008(10) 0.0007(9)
    C2 0.0156(12) 0.0142(10) 0.0118(12) 0.0023(9) 0.0008(10) -0.0006(9)
    C3 0.0158(12) 0.0157(11) 0.0155(14) 0.0036(10) 0.0017(11) 0.0022(10)
    C4 0.0137(11) 0.0210(11) 0.0147(12) 0.0054(9) 0.0022(13) 0.0019(13)
    C5 0.0114(10) 0.0239(12) 0.0116(15) 0.0003(9) 0.0012(9) -0.0007(9)
    C6 0.0143(11) 0.0168(11) 0.0127(12) 0.0006(10) -0.0004(10) -0.0021(10)
    C7 0.0161(12) 0.0120(10) 0.0136(13) 0.0007(9) -0.0008(10) -0.0023(9)
    C8 0.0173(14) 0.0296(15) 0.0219(17) 0.0074(12) -0.0014(12) 0.0063(13)
    C9 0.0157(12) 0.0352(16) 0.0172(15) -0.0019(14) -0.0029(11) -0.0050(13)
    Te2 0.01233(7) 0.01001(6) 0.01239(8) -0.00127(5) -0.00103(7) 0.00133(6)
    O2 0.0214(9) 0.0116(7) 0.0160(12) -0.0015(7) 0.0048(9) -0.0006(7)
    C10 0.0132(11) 0.0122(10) 0.0114(12) -0.0020(9) -0.0005(9) 0.0012(9)
    C11 0.0153(12) 0.0122(10) 0.0126(12) -0.0020(9) -0.0014(10) -0.0008(9)
    C12 0.0173(13) 0.0140(10) 0.0121(13) -0.0037(9) -0.0016(11) -0.0001(9)
    C13 0.0143(10) 0.0174(10) 0.0135(12) -0.0052(8) -0.0034(12) 0.0010(12)
    C14 0.0121(10) 0.0194(11) 0.0115(15) 0.0001(9) -0.0007(9) -0.0001(9)
    C15 0.0141(12) 0.0151(11) 0.0157(14) 0.0001(9) -0.0022(11) -0.0011(10)
    C16 0.0189(13) 0.0120(9) 0.0130(13) -0.0009(10) -0.0008(11) -0.0021(8)
    C17 0.0200(14) 0.0238(13) 0.0201(17) -0.0080(12) 0.0031(12) 0.0034(11)
    C18 0.0164(13) 0.0287(14) 0.0157(15) 0.0001(12) 0.0003(12) -0.0025(11)
_geom_special_details
;
 All esds (except the esd in the dihedral angle between two l.s. planes)
 are estimated using the full covariance matrix.  The cell esds are taken
 into account individually in the estimation of esds in distances, angles
 and torsion angles; correlations between esds in cell parameters are only
 used when they are defined by crystal symmetry.  An approximate (isotropic)
 treatment of cell esds is used for estimating esds involving l.s. planes.
;
loop_
    _geom_bond_atom_site_label_1
    _geom_bond_atom_site_label_2
    _geom_bond_site_symmetry_2
    _geom_bond_distance
    _geom_bond_publ_flag
    Te1 C1 . 2.108(3) ?
    Te1 C7 . 2.180(3) ?
    O1 C2 . 1.382(4) ?
    O1 C7 . 1.414(4) ?
    C1 C6 . 1.387(4) ?
    C1 C2 . 1.394(4) ?
    C2 C3 . 1.388(4) ?
    C3 C4 . 1.390(5) ?
    C3 H3 . 0.9500 ?
    C4 C5 . 1.405(4) ?
    C4 C8 . 1.514(4) ?
    C5 C6 . 1.396(4) ?
    C5 C9 . 1.506(4) ?
    C6 H6 . 0.9500 ?
    C7 H7A . 0.9900 ?
    C7 H7B . 0.9900 ?
    C8 H8A . 0.9800 ?
    C8 H8B . 0.9800 ?
    C8 H8C . 0.9800 ?
    C9 H9A . 0.9800 ?
    C9 H9B . 0.9800 ?
    C9 H9C . 0.9800 ?
    Te2 C10 . 2.110(3) ?
    Te2 C16 . 2.180(3) ?
    O2 C11 . 1.375(4) ?
    O2 C16 . 1.419(4) ?
    C10 C15 . 1.387(4) ?
    C10 C11 . 1.394(4) ?
    C11 C12 . 1.390(4) ?
    C12 C13 . 1.386(5) ?
    C12 H12 . 0.9500 ?
    C13 C14 . 1.403(4) ?
    C13 C17 . 1.515(4) ?
    C14 C15 . 1.405(4) ?
    C14 C18 . 1.503(4) ?
    C15 H15 . 0.9500 ?
    C16 H16A . 0.9900 ?
    C16 H16B . 0.9900 ?
    C17 H17A . 0.9800 ?
    C17 H17B . 0.9800 ?
    C17 H17C . 0.9800 ?
    C18 H18A . 0.9800 ?
    C18 H18B . 0.9800 ?
    C18 H18C . 0.9800 ?
loop_
    _geom_angle_atom_site_label_1
    _geom_angle_atom_site_label_2
    _geom_angle_atom_site_label_3
    _geom_angle_site_symmetry_1
    _geom_angle_site_symmetry_3
    _geom_angle
    _geom_angle_publ_flag
    C1 Te1 C7 . . 78.40(11) ?
    C2 O1 C7 . . 114.5(2) ?
    C6 C1 C2 . . 118.7(3) ?
    C6 C1 Te1 . . 130.1(2) ?
    C2 C1 Te1 . . 111.2(2) ?
    O1 C2 C3 . . 118.9(2) ?
    O1 C2 C1 . . 119.9(3) ?
    C3 C2 C1 . . 121.0(3) ?
    C2 C3 C4 . . 119.9(3) ?
    C2 C3 H3 . . 120.1 ?
    C4 C3 H3 . . 120.1 ?
    C3 C4 C5 . . 120.0(3) ?
    C3 C4 C8 . . 119.7(3) ?
    C5 C4 C8 . . 120.2(3) ?
    C6 C5 C4 . . 118.9(3) ?
    C6 C5 C9 . . 119.7(3) ?
    C4 C5 C9 . . 121.4(3) ?
    C1 C6 C5 . . 121.4(3) ?
    C1 C6 H6 . . 119.3 ?
    C5 C6 H6 . . 119.3 ?
    O1 C7 Te1 . . 108.27(19) ?
    O1 C7 H7A . . 110.0 ?
    Te1 C7 H7A . . 110.0 ?
    O1 C7 H7B . . 110.0 ?
    Te1 C7 H7B . . 110.0 ?
    H7A C7 H7B . . 108.4 ?
    C4 C8 H8A . . 109.5 ?
    C4 C8 H8B . . 109.5 ?
    H8A C8 H8B . . 109.5 ?
    C4 C8 H8C . . 109.5 ?
    H8A C8 H8C . . 109.5 ?
    H8B C8 H8C . . 109.5 ?
    C5 C9 H9A . . 109.5 ?
    C5 C9 H9B . . 109.5 ?
    H9A C9 H9B . . 109.5 ?
    C5 C9 H9C . . 109.5 ?
    H9A C9 H9C . . 109.5 ?
    H9B C9 H9C . . 109.5 ?
    C10 Te2 C16 . . 78.24(11) ?
    C11 O2 C16 . . 114.3(2) ?
    C15 C10 C11 . . 119.1(3) ?
    C15 C10 Te2 . . 129.7(2) ?
    C11 C10 Te2 . . 111.1(2) ?
    O2 C11 C12 . . 119.3(2) ?
    O2 C11 C10 . . 120.0(3) ?
    C12 C11 C10 . . 120.6(3) ?
    C13 C12 C11 . . 120.2(3) ?
    C13 C12 H12 . . 119.9 ?
    C11 C12 H12 . . 119.9 ?
    C12 C13 C14 . . 120.3(3) ?
    C12 C13 C17 . . 118.9(3) ?
    C14 C13 C17 . . 120.7(3) ?
    C13 C14 C15 . . 118.6(3) ?
    C13 C14 C18 . . 121.4(3) ?
    C15 C14 C18 . . 120.0(3) ?
    C10 C15 C14 . . 121.2(3) ?
    C10 C15 H15 . . 119.4 ?
    C14 C15 H15 . . 119.4 ?
    O2 C16 Te2 . . 108.16(19) ?
    O2 C16 H16A . . 110.1 ?
    Te2 C16 H16A . . 110.1 ?
    O2 C16 H16B . . 110.1 ?
    Te2 C16 H16B . . 110.1 ?
    H16A C16 H16B . . 108.4 ?
    C13 C17 H17A . . 109.5 ?
    C13 C17 H17B . . 109.5 ?
    H17A C17 H17B . . 109.5 ?
    C13 C17 H17C . . 109.5 ?
    H17A C17 H17C . . 109.5 ?
    H17B C17 H17C . . 109.5 ?
    C14 C18 H18A . . 109.5 ?
    C14 C18 H18B . . 109.5 ?
    H18A C18 H18B . . 109.5 ?
    C14 C18 H18C . . 109.5 ?
    H18A C18 H18C . . 109.5 ?
    H18B C18 H18C . . 109.5 ?
_shelx_space_group_comment
;
The symmetry employed for this shelxl refinement is uniquely defined
by the following loop, which should always be used as a source of
symmetry information in preference to the above space-group names.
They are only intended as comments.
;
_shelx_estimated_absorpt_T_min     0.677
_shelx_estimated_absorpt_T_max     0.852
_shelx_hkl_file
;
   0   0   1    0.90    0.80
   0   0   1    0.00    0.20
   0   0   1    0.20    0.30
   0   0   1    0.80    1.00
   0   0  -1    0.00    0.70
   0   0  -1    0.40    0.70
   0   0  -1    0.20    0.20
   0   0  -1    0.10    0.20
   0   0  -1   -0.20    0.20
   0   0   2 2305.27  138.09
   0   0   2 2254.27  141.59
   0   0  -2 2301.47  138.59
   0   0   2 2521.75  134.79
   0   0   3    0.50    0.70
   0   0   3   -1.00    2.20
   0   0  -3    0.20    0.60
   0   0   3   -0.20    0.40
   0   0  -3   -0.20    1.30
   0   0  -3    1.10    0.90
   0   0  -3    1.10    0.80
   0   0   3   -0.30    1.70
   0   0   3   -1.30    1.40
   0   0  -4  411.46   25.50
   0   0   4  396.96   36.70
   0   0  -4  426.66   32.80
   0   0  -4  380.86   25.00
   0   0   4  413.86   25.50
   0   0   4  449.06   25.80
   0   0   4  341.97   36.70
   0   0   4  357.56   30.10
   0   0  -4  372.26   25.10
   0   0   5   -0.60    6.40
   0   0  -5    2.90    4.30
   0   0  -5   -0.10    1.30
   0   0   5   -1.00    4.80
   0   0  -5   -0.60    0.90
   0   0   5   -1.60    0.90
   0   0  -5    1.80    1.20
   0   0   6   13.70    9.00
   0   0   6   15.80    4.00
   0   0  -6   13.80    3.60
   0   0   6   12.20    7.40
   0   0  -6   10.50    2.50
   0   0  -6   17.70    4.10
   0   0  -6   16.70    7.00
   0   0   7   -0.70    1.70
   0   0   7    7.40   11.50
   0   0  -7    5.20    2.50
   0   0   7  -11.90   10.40
   0   0  -7   -2.10    1.30
   0   0  -7    0.90    5.20
   0   0  -8   95.29    9.50
   0   0  -8   96.79   21.90
   0   0   8   77.59   26.40
   0   0  -9   11.00    9.50
   1   0  -1    0.50    0.70
  -1   0  -1    1.80    1.40
  -1   0   1    1.80    0.50
   1   0  -1    2.70    0.70
   1   0  -1    2.00    1.10
   1   0  -1    3.00    0.70
  -1   0   1    1.90    1.20
  -1   0  -1    1.90    0.50
  -1   0  -1    2.80    0.70
  -1   0  -1    1.50    1.10
   1   0   1    0.90    0.40
   1   0   1    2.20    0.60
   1   0   1    0.90    0.40
   1   0   1    1.60    1.40
   1   0   1    4.30    1.60
  -1   0  -1    2.90    0.70
   1   0  -2 1145.39   62.59
   1   0   2 1103.79   62.69
   1   0   2 1097.99   62.79
  -1   0   2  950.30   67.19
   1   0  -2 1064.29   66.29
  -1   0   2 1039.90   62.49
   1   0  -2 1121.99   62.69
   1   0   2 1058.19   66.29
  -1   0  -2 1087.89   66.89
  -1   0   2 1108.29   69.69
  -1   0  -2 1180.08   62.89
  -1   0  -2 1073.89   62.49
  -1   0  -2 1009.90   69.59
  -1   0   2 1102.79   65.89
  -1   0   2 1081.69   62.59
  -1   0  -2 1040.80   62.59
   1   0   2 1053.49   69.69
   1   0  -3    0.50    1.90
  -1   0  -3    0.80    0.60
   1   0   3    0.70    2.20
   1   0   3    1.30    1.00
   1   0   3    0.10    0.70
  -1   0   3    2.10    1.80
  -1   0   3    2.10    1.00
  -1   0   3   -0.20    1.50
  -1   0  -3    1.00    0.70
   1   0  -3    1.80    0.90
   1   0  -3   -0.40    0.40
  -1   0   3   -0.10    0.50
   1   0  -3    0.80    0.70
   1   0   3   -0.10    2.40
  -1   0   3   -1.90    2.10
  -1   0  -3    0.20    0.60
  -1   0  -3   -1.30    1.20
  -1   0  -4  848.42   54.79
  -1   0  -4  781.72   45.70
  -1   0   4  735.13   55.39
  -1   0   4  737.83   57.99
  -1   0  -4  767.42   45.90
   1   0   4  816.82   46.10
   1   0  -4  729.93   45.80
   1   0   4  758.12   47.00
   1   0  -4  705.93   52.59
  -1   0  -4  790.62   45.70
   1   0   4  843.22   60.09
  -1   0   4  762.42   51.59
   1   0  -4  722.73   45.40
   1   0   4  678.93   55.29
   1   0  -4  722.93   45.70
   1   0   4  740.83   51.89
  -1   0   4  741.73   45.70
  -1   0   5   -0.70    4.10
  -1   0   5   -3.90    5.10
  -1   0   5    0.10    1.10
   1   0   5    1.80    4.50
   1   0  -5   -0.20    0.90
  -1   0  -5   -0.20    2.70
   1   0   5   -3.70    4.30
   1   0  -5    0.90    2.90
   1   0   5    1.00    1.30
   1   0  -5    0.70    0.90
   1   0  -5    0.70    1.10
  -1   0  -5   -0.10    0.80
  -1   0  -5    0.60    1.10
  -1   0  -5    2.00    1.30
   1   0  -6  485.35   31.60
   1   0   6  518.25   32.60
  -1   0   6  528.25   32.50
  -1   0   6  453.25   47.50
  -1   0  -6  488.35   32.20
  -1   0  -6  495.15   32.20
   1   0   6  519.55   47.40
   1   0  -6  462.15   41.70
  -1   0  -6  520.65   43.40
  -1   0   6  469.35   45.40
  -1   0  -6  480.75   31.70
   1   0   6  500.05   48.80
   1   0  -6  465.55   31.90
   1   0  -6  480.75   32.10
  -1   0   7    1.50    2.20
   1   0  -7   -1.70    1.80
   1   0  -7   -4.10    1.50
  -1   0   7   -0.40   10.60
  -1   0  -7   -6.50    4.70
  -1   0   7    2.30   10.50
   1   0   7    7.60   10.20
   1   0  -7   -0.80    1.60
   1   0  -7    0.20    5.00
  -1   0  -7    0.60    1.90
  -1   0   8  102.89   10.30
  -1   0  -8   75.99   11.60
  -1   0  -8   81.19   19.40
   1   0  -8   80.39    9.10
  -1   0   8   54.09   23.70
   1   0   8   74.09   23.30
   1   0  -8   84.19   20.30
  -1   0   8   95.39   28.50
  -1   0  -9   -0.30    3.10
   1   0  -9   -2.30    9.10
   1   0  -9   -1.70    3.00
  -1   0  -9   -1.90    8.30
   2   0   0   16.70    1.10
   2   0   0   14.50    1.10
   2   0   0   12.20    1.20
   2   0   0   17.70    2.00
   2   0   1    1.70    0.60
   2   0  -1    2.90    1.60
  -2   0  -1    2.40    1.70
  -2   0  -1    2.30    0.70
  -2   0   1    1.90    1.20
  -2   0   1    3.10    0.70
   2   0   1    2.90    1.60
   2   0   1    2.20    1.50
  -2   0  -1    3.00    0.60
  -2   0   1    1.10    0.90
   2   0  -1    2.30    0.50
   2   0   1    1.20    0.50
   2   0   1    1.00    0.40
   2   0   2  395.26   23.20
   2   0   2  386.76   29.90
  -2   0  -2  360.46   27.00
   2   0   2  405.56   22.90
  -2   0  -2  370.86   29.80
   2   0  -2  359.16   26.10
  -2   0  -2  379.36   23.60
  -2   0  -2  377.96   23.10
  -2   0   2  379.96   22.90
  -2   0   2  385.36   25.90
   2   0  -2  359.16   22.80
  -2   0  -2  385.56   22.80
   2   0   2  362.66   26.70
   2   0   2  370.86   23.10
   2   0  -2  406.86   23.10
  -2   0   2  396.16   23.00
  -2   0   3    3.10    1.10
   2   0  -3    3.90    2.90
  -2   0   3    3.60    2.40
   2   0   3    5.20    1.60
   2   0   3    6.40    4.70
   2   0   3   -1.80    2.10
  -2   0  -3    5.10    2.90
  -2   0   3    5.40    1.50
  -2   0   3    3.10    3.10
  -2   0  -3    3.00    1.20
  -2   0  -3    4.10    1.50
  -2   0  -3    7.00    4.40
  -2   0  -3    3.70    1.40
   2   0  -3    3.60    1.40
   2   0   3    6.70    1.70
   2   0  -3    7.10    1.70
  -2   0   4   41.20   12.90
   2   0  -4   33.80    4.10
  -2   0  -4   36.70    4.10
  -2   0   4   41.90    8.80
  -2   0  -4   36.70    4.10
   2   0  -4   32.90    8.50
  -2   0   4   32.90    4.00
   2   0   4   40.90    4.50
   2   0  -4   31.30    4.80
  -2   0   4   44.70    4.50
   2   0  -4   39.20    4.40
   2   0   4   42.30   10.70
  -2   0  -4   37.90    9.80
  -2   0  -4   34.20    4.10
   2   0   4   50.09   14.40
  -2   0   4   27.10    7.60
   2   0  -5    9.30    2.90
  -2   0  -5   16.00    3.60
   2   0   5    7.20    8.30
  -2   0  -5    9.30    2.50
   2   0  -5   10.00    2.90
   2   0  -5    8.90    5.40
  -2   0  -5   10.30    3.00
   2   0  -5   10.20    2.90
   2   0   5   14.70    3.70
  -2   0  -5    5.90    4.80
  -2   0   5    5.50    5.60
  -2   0   5    8.10    2.50
   2   0   5   15.90    8.60
   2   0  -6   11.80    3.70
   2   0   6   27.40    5.40
   2   0  -6   19.10    4.10
  -2   0   6   16.20    8.30
  -2   0   6   12.80   12.10
   2   0  -6   22.80    4.70
   2   0   6    4.40    9.40
  -2   0   6   15.00    3.70
   2   0  -6   16.20    7.10
  -2   0  -6   22.20    4.30
  -2   0  -6   22.50    4.50
  -2   0  -6   13.60    8.10
  -2   0  -7    0.00    2.00
  -2   0   7    9.80   12.60
  -2   0   7    3.40    2.20
  -2   0   7   10.00   13.30
  -2   0  -7    7.70    6.10
   2   0  -7    1.90    5.70
   2   0   7    0.70   11.20
   2   0  -7    4.10    2.60
   2   0  -7    5.50    3.50
   2   0  -8   12.50    9.60
  -2   0  -8   27.80   12.80
  -2   0   8   23.60    5.50
  -2   0   8   21.30   15.70
   2   0  -8   16.80    4.90
   2   0  -9    6.10    3.30
  -2   0  -9   -0.70    3.00
  -2   0  -9  -11.00    8.30
   2   0  -9    3.50    9.70
   3   0   0    0.00    0.10
   3   0   0    0.30    0.20
   3   0   0    0.10    0.40
  -3   0   0    0.30    0.50
   3   0   0    0.00    0.20
  -3   0  -1   21.90    1.50
  -3   0  -1   18.20    1.80
  -3   0  -1   12.20    3.40
   3   0   1   25.00    5.70
   3   0  -1   23.10    3.90
   3   0   1   17.20    1.50
   3   0  -1   14.70    3.10
   3   0  -1   15.40    1.50
  -3   0   1   18.10    1.50
  -3   0   1   21.70    3.90
  -3   0   1   22.70    3.60
   3   0  -1   18.10    1.60
  -3   0  -2   12.60    1.80
   3   0  -2   14.00    4.00
   3   0  -2    7.90    1.70
  -3   0  -2   10.20    1.70
  -3   0   2    8.70    3.00
  -3   0  -2    6.90    3.90
  -3   0  -2   14.20    4.30
   3   0  -2    8.30    1.60
   3   0   2    9.30    1.80
   3   0   2    9.40    1.60
   3   0   2   13.30    4.90
   3   0   2   14.90    2.40
   3   0  -2   16.80    4.70
  -3   0   2    9.50    1.60
  -3   0   2    9.50    1.60
   3   0   2   10.20    3.60
   3   0   3   20.90    7.90
  -3   0  -3   13.80    6.10
  -3   0   3   13.70    2.60
  -3   0   3   15.00    7.40
  -3   0   3   18.40    5.30
  -3   0  -3   16.50    3.00
   3   0  -3   16.60    3.00
  -3   0  -3   17.60    5.70
  -3   0   3   13.80    2.40
  -3   0  -3   14.20    2.40
  -3   0  -3   17.50    3.00
   3   0   3   12.90    5.00
   3   0   3   16.20    3.00
  -3   0   3    8.20    3.60
   3   0   3   15.70    3.00
   3   0   3   18.90    2.80
   3   0  -3   12.60    4.60
  -3   0   4   89.69    7.50
  -3   0  -4   95.99    7.40
   3   0   4  101.49   15.70
   3   0   4   92.29    7.90
  -3   0   4  106.79   14.30
  -3   0  -4   79.69   17.40
  -3   0   4  102.29   13.10
  -3   0  -4   74.99   14.80
  -3   0  -4   94.49    7.70
   3   0  -4   87.89    7.80
   3   0  -4  101.99    8.00
  -3   0   4   69.59   15.90
   3   0  -4   88.79   14.80
  -3   0   4   92.89    7.50
   3   0   4  149.09   24.80
   3   0  -4   82.19    7.20
   3   0  -5    3.90    1.70
  -3   0  -5    2.90    4.00
   3   0  -5    3.20    1.90
  -3   0   5    1.40    1.50
   3   0   5    0.70    5.00
  -3   0  -5    2.20    1.60
   3   0  -5    2.70    2.30
   3   0   5   10.70   11.30
  -3   0  -5    2.10    1.30
   3   0  -5    3.50    3.80
   3   0   5    3.50    1.80
  -3   0   5    0.50    4.60
  -3   0  -6   43.20    5.10
   3   0   6   61.19   17.20
  -3   0   6   49.90    7.10
   3   0  -6   45.70    6.90
  -3   0  -6   37.20    5.90
   3   0  -6   34.00    5.30
   3   0  -6   33.50    6.00
   3   0   6   30.70    5.50
  -3   0   6   23.50    9.20
   3   0  -6   34.70    9.90
  -3   0  -6   35.10   11.80
  -3   0   6   42.20   17.00
   3   0  -7    0.40    5.40
  -3   0   7    3.40    2.50
  -3   0  -7   -1.20    5.80
  -3   0   7   -4.00   10.70
   3   0  -7    7.80    3.20
  -3   0   7    5.90   11.00
   3   0   7   10.70   13.50
   3   0   7  -10.40   10.50
  -3   0  -7    3.30    2.00
   3   0  -7    2.80    2.20
   3   0  -8   -4.60    5.00
  -3   0  -8   12.90    9.40
  -3   0   8    3.90    2.90
   3   0  -8   10.60    4.10
  -3   0   8   -3.30   12.70
   3   0  -9    0.90    3.40
  -3   0  -9   -1.20    3.20
   3   0  -9   -0.20    8.20
  -4   0   0 3998.60  227.38
   4   0   0 3918.51  227.08
  -4   0   1    0.90    0.80
  -4   0  -1    0.40    0.40
  -4   0  -1    0.10    0.20
   4   0   1    0.50    1.40
   4   0  -1   -0.40    0.70
   4   0   1    0.30    0.30
  -4   0   1    1.20    0.50
   4   0  -1    0.70    0.40
   4   0  -1    0.10    0.20
   4   0  -1    1.10    1.40
  -4   0   1    1.10    0.40
   4   0  -2 2356.06  123.69
   4   0   2 2120.39  123.19
   4   0   2 2101.39  128.89
   4   0  -2 1953.20  123.09
  -4   0  -2 2130.39  123.69
   4   0  -2 1978.10  128.29
  -4   0   2 2284.87  126.89
  -4   0   2 2248.58  128.29
   4   0   2 2111.59  131.99
  -4   0   2 2191.08  123.29
  -4   0  -2 2191.18  123.09
  -4   0  -2 2076.69  132.19
   4   0  -2 2123.39  127.49
   4   0   2 2273.17  123.89
  -4   0  -3    2.50    1.10
   4   0  -3    3.40    1.50
   4   0  -3    3.10    1.80
   4   0  -3    3.20    1.30
  -4   0   3    3.30    1.40
  -4   0  -3    0.90    3.50
  -4   0   3    2.50    2.20
   4   0   3    3.20    1.20
   4   0   3    3.60    3.20
   4   0   3    1.60    1.20
  -4   0  -3    1.90    1.00
   4   0   3    6.00    3.60
  -4   0   3    1.30    1.00
   4   0   3    2.50    1.40
   4   0  -4  350.56   22.20
   4   0   4  362.46   34.30
   4   0  -4  293.47   27.30
   4   0   4  364.66   22.60
  -4   0   4  365.06   21.80
  -4   0   4  339.77   29.90
  -4   0   4  354.16   29.50
   4   0  -4  318.17   21.40
   4   0   4  295.57   27.70
  -4   0  -4  339.37   21.40
  -4   0   4  328.17   21.80
  -4   0  -4  335.67   29.50
  -4   0  -4  347.67   22.10
  -4   0  -4  357.86   34.80
  -4   0   4  300.47   32.90
   4   0  -5   -0.10    2.70
   4   0   5    1.80    1.30
  -4   0  -5    1.10    3.40
  -4   0   5    0.70    1.40
  -4   0  -5    1.10    1.40
  -4   0   5    4.30    3.90
   4   0  -5    0.40    1.40
  -4   0  -5    2.90    1.50
   4   0  -5    1.70    1.80
  -4   0   5   -1.60    5.50
   4   0  -5    6.70    2.30
   4   0  -6   -1.60    3.60
   4   0  -6    2.10    1.70
  -4   0   6    3.90    6.80
  -4   0   6    2.90    2.00
   4   0  -6    3.20    2.20
   4   0  -6    5.90    2.90
  -4   0   6   -0.80    5.40
  -4   0  -6   -1.20    4.00
   4   0   6   -4.50    6.50
  -4   0  -6    4.00    1.80
  -4   0  -7    5.40    5.90
   4   0   7   -3.30   11.00
   4   0  -7    1.20    2.00
  -4   0   7    5.00    9.90
   4   0  -7    3.40    2.50
   4   0  -7    3.40    5.30
  -4   0  -7    3.50    2.30
   4   0  -7   -2.10    1.60
  -4   0   7    3.00    2.50
   4   0   8   65.69   24.30
   4   0  -8   68.69   10.20
  -4   0   8   68.89   23.20
  -4   0   8   58.79    9.00
   4   0   8   54.99   25.90
  -4   0  -8   73.99    7.80
   4   0  -8   47.80   16.20
   4   0  -8   80.49    8.80
   4   0  -9    0.50    8.30
  -4   0  -9   -2.00    3.00
   4   0  -9    2.00    3.40
   5   0   0    1.30    0.60
   5   0   0    0.70    0.90
  -5   0   0    0.30    0.90
   5   0   0    0.80    0.30
  -5   0   0    1.50    0.40
   5   0   0    0.30    0.30
   5   0   1    0.90    0.40
  -5   0   1    0.60    0.80
  -5   0   1    0.50    0.90
  -5   0   1    0.30    0.30
  -5   0   1    0.20    0.30
   5   0  -1   -0.30    0.20
  -5   0  -1    0.20    0.40
   5   0  -1    0.40    0.40
   5   0   1    0.00    1.00
  -5   0  -1    0.10    0.20
   5   0  -1    1.20    1.10
   5   0  -1    1.00    0.90
  -5   0   2 2184.28  125.99
  -5   0  -2 2251.67  123.09
  -5   0   2 2229.98  122.49
  -5   0  -2 2094.29  122.19
   5   0   2 2190.88  123.19
   5   0  -2 2019.60  127.69
   5   0   2 2071.09  131.49
   5   0  -2 2003.70  122.29
   5   0  -2 2322.07  122.89
   5   0  -2 2058.09  126.79
  -5   0   2 2237.98  127.29
   5   0   2 2151.28  122.39
   5   0   2 2018.00  128.69
  -5   0  -2 2090.59  132.09
   5   0  -3    4.10    2.90
   5   0   3   -0.30    0.50
  -5   0   3    0.20    1.80
   5   0   3   -0.70    2.20
   5   0  -3    0.80    2.00
  -5   0  -3    0.80    0.70
  -5   0  -3   -2.10    3.20
   5   0   3    0.90    0.90
  -5   0   3    0.30    0.50
   5   0  -3    1.00    0.90
  -5   0   3    0.30    0.80
   5   0   3   -0.10    2.40
   5   0  -3    0.60    0.70
  -5   0  -3   -0.10    0.40
  -5   0   3   -0.60    1.70
  -5   0   4  690.13   46.20
   5   0  -4  586.44   47.00
  -5   0  -4  669.33   54.89
   5   0   4  628.74   48.20
  -5   0  -4  687.43   41.00
   5   0   4  667.03   40.20
  -5   0   4  642.04   40.50
  -5   0   4  661.63   40.40
   5   0  -4  704.43   40.40
   5   0   4  765.32   56.19
  -5   0  -4  680.53   40.10
  -5   0  -5    1.00    1.00
  -5   0   5   -0.60    1.00
  -5   0   5   -3.50    4.90
   5   0  -5    0.00    3.00
   5   0  -5    0.00    1.00
  -5   0   5    3.10    4.60
  -5   0  -5    2.10    1.60
   5   0  -5   -1.00    1.20
   5   0  -5   -1.70    1.00
  -5   0   6  676.53   55.39
   5   0  -6  673.73   42.80
  -5   0  -6  684.83   41.70
   5   0  -6  705.63   42.00
   5   0  -6  603.64   51.99
  -5   0   6  661.93   60.19
   5   0   6  566.54   57.09
  -5   0   6  679.23   42.50
   5   0  -6  731.03   43.70
   5   0  -7   -1.70    4.90
   5   0  -7   -1.00    1.80
   5   0  -7    0.50    2.10
  -5   0   7    0.60    2.00
  -5   0   7    6.80   12.00
   5   0  -7   -2.00    1.80
   5   0   7  -13.90    9.40
   5   0   7   -1.90   11.00
  -5   0   7   -4.60    9.30
  -5   0  -7   -1.10    1.60
  -5   0  -8  178.68   13.60
  -5   0   8  134.29   36.20
   5   0  -8  166.58   15.10
   5   0  -8  146.39   27.50
   5   0  -8  172.88   14.90
  -5   0   8  153.28   14.80
   5   0  -9   -4.70    2.80
   5   0  -9   -2.80    9.20
  -5   0  -9    0.10    3.10
   6   0   0 2898.41  169.58
   6   0   0 2922.91  167.18
  -6   0   0 2939.61  170.08
   6   0   1    4.10    0.90
   6   0  -1    8.00    2.60
  -6   0   1    6.40    2.20
   6   0  -1    4.20    0.90
  -6   0   1    3.60    0.70
  -6   0   1    3.50    0.80
  -6   0   1    5.50    2.20
   6   0   1    1.60    1.90
   6   0  -1    4.40    0.80
  -6   0  -1    4.70    3.10
  -6   0  -1    2.90    0.80
   6   0  -1    1.10    1.20
   6   0  -2  454.35   26.70
  -6   0  -2  385.66   34.20
   6   0  -2  431.66   31.40
  -6   0   2  446.86   26.50
  -6   0   2  503.85   31.00
   6   0   2  473.25   35.40
  -6   0  -2  451.65   26.10
   6   0   2  417.96   27.00
   6   0  -2  421.46   30.70
  -6   0   2  466.55   29.80
  -6   0   2  433.36   26.20
   6   0  -2  419.36   26.20
  -6   0  -2  469.75   27.10
  -6   0   3   36.90    8.50
   6   0  -3   14.40    5.50
   6   0  -3   43.50    8.70
   6   0  -3   27.90    3.80
   6   0   3   27.90    7.40
  -6   0  -3   21.50    3.70
  -6   0  -3   12.30    5.90
  -6   0   3   33.20    6.80
   6   0   3   12.00    5.60
  -6   0  -3   25.50    2.50
   6   0  -3   23.00    2.60
   6   0   3   26.00    4.00
  -6   0   3   26.80    2.80
   6   0   3   23.80    2.60
  -6   0  -4   57.29    4.90
   6   0  -4   48.90    5.30
   6   0  -4   52.59   11.80
  -6   0  -4   56.19    5.60
  -6   0   4   74.89    9.50
  -6   0  -4   47.00   13.40
   6   0   4   57.29    8.10
   6   0   4   39.00   11.40
  -6   0   4   56.59   11.90
   6   0  -4   50.89    5.00
   6   0   4   55.39    5.00
  -6   0   4   57.59    5.40
  -6   0   4   63.39    5.40
   6   0   4   59.99   12.20
  -6   0   5    5.10    2.10
  -6   0   5   10.30    9.20
  -6   0  -5    7.60    8.00
   6   0  -5    2.40    1.40
   6   0   5    4.50    6.50
   6   0  -5    6.50    2.20
   6   0  -5    0.20    3.80
  -6   0  -5    5.40    1.90
  -6   0   6   13.10    3.40
  -6   0  -6   18.30    3.60
   6   0  -6   14.40    3.60
  -6   0   6    2.80    8.70
   6   0  -6   11.80    3.70
   6   0  -6   16.00    3.70
   6   0  -6    6.40    5.40
  -6   0   6   10.90    7.00
   6   0  -7    7.50    2.90
   6   0   7   -6.60   13.10
   6   0  -7    5.50    3.10
  -6   0   7   16.10   14.90
  -6   0  -7   12.10    3.50
  -6   0   7    7.40    8.50
   6   0  -7    6.10    4.10
  -6   0   7    9.00    3.50
   6   0  -8  101.99   10.90
   6   0  -8   58.99   17.10
   6   0   8   78.49   26.30
   6   0   8   40.60   22.50
  -6   0  -8  105.49    9.20
   6   0  -8   98.59   10.20
  -6   0   8  109.49   11.20
  -6   0   8   51.89   21.20
   6   0  -9   13.00   13.10
  -7   0   0    1.60    1.60
  -7   0   0    0.00    0.30
   7   0   0    0.20    0.50
   7   0   0    0.80    0.40
   7   0   0   -0.70    1.10
   7   0   0   -0.10    0.30
  -7   0   1   91.49    5.50
   7   0  -1   73.89    5.60
   7   0   1   94.99    6.20
  -7   0  -1   75.29   10.00
   7   0  -1   69.99    7.90
  -7   0  -1   84.79    6.00
  -7   0   1   76.69    5.50
   7   0  -1   93.29    8.80
  -7   0   1   97.89    8.60
   7   0  -1   89.19    5.50
   7   0   1  101.29   10.70
   7   0  -2   38.60    3.70
   7   0  -2   47.80    8.70
   7   0   2   42.20    9.40
   7   0   2   47.50    4.20
   7   0  -2   48.50    8.80
   7   0   2   36.30    3.40
  -7   0  -2   46.30    3.50
  -7   0   2   58.79    8.60
  -7   0   2   42.10    3.60
  -7   0  -2   48.40   11.80
  -7   0   2   51.99    5.90
   7   0  -2   42.90    3.40
  -7   0  -2   44.90    4.10
  -7   0   2   45.20    3.40
   7   0   3   49.40   12.50
   7   0  -3   51.89    9.80
  -7   0   3   51.29    3.90
   7   0  -3   59.69   11.70
   7   0   3   43.30    4.50
  -7   0   3   47.50    7.60
   7   0  -3   34.00    3.90
  -7   0  -3   45.00   12.70
   7   0  -3   36.60    3.60
   7   0   3   43.40    3.80
  -7   0  -3   35.90    4.10
  -7   0  -3   39.90    3.50
   7   0   3   42.00   10.00
  -7   0   3   50.89    9.30
  -7   0  -4  321.27   34.60
  -7   0   4  319.57   28.20
   7   0   4  324.67   33.40
   7   0  -4  350.26   28.80
  -7   0   4  325.77   21.50
   7   0   4  327.47   21.00
  -7   0  -4  330.07   20.60
   7   0   4  335.87   22.30
  -7   0  -4  305.57   21.60
  -7   0   4  342.77   23.60
  -7   0   4  327.37   26.00
   7   0  -4  318.57   21.60
   7   0  -4  372.06   21.30
  -7   0   5    0.90    5.60
   7   0  -5    1.60    1.50
  -7   0   5   -2.00    4.40
   7   0  -5    0.20    3.10
   7   0  -5    3.60    2.00
  -7   0   5    8.40    2.70
  -7   0  -5   -4.40    7.30
  -7   0  -5    5.80    1.90
   7   0   5    4.00    6.30
  -7   0   6  146.99   11.50
   7   0  -6   94.59   19.60
  -7   0  -6  126.59    9.80
   7   0   6   77.69   21.70
   7   0  -6  136.99   12.10
   7   0  -6  124.39   10.30
  -7   0   6  107.39   31.90
   7   0  -6  117.59   10.80
   7   0  -7   11.50    9.30
   7   0  -7    6.80    3.10
  -7   0   7    7.40   15.60
   7   0  -7    0.40    2.30
   7   0   7   -7.90   11.70
  -7   0   7   -0.20    2.30
   7   0  -7    7.60    3.20
  -7   0  -7    4.90    2.10
  -7   0   7    8.00   10.20
   7   0  -8    6.70   10.30
  -7   0  -8    9.70    3.30
   7   0  -8   17.90    4.80
   7   0   8   11.60   19.40
   7   0  -8   13.30    3.90
  -7   0   8   13.80    4.50
   7   0   8  -20.50   14.50
  -7   0  -9    3.90    3.40
   7   0  -9   10.10   10.30
   7   0  -9    0.50    3.40
   8   0   0   71.39    5.90
  -8   0   0   92.99    5.40
   8   0   0   76.89    8.50
  -8   0   0   75.79    8.80
   8   0   0   81.39    5.50
   8   0   1    5.20    1.20
  -8   0  -1    3.70    2.80
  -8   0  -1    3.20    1.10
  -8   0   1    4.50    2.50
   8   0  -1    1.70    1.80
   8   0  -1    3.90    1.00
   8   0  -1    8.00    1.20
  -8   0   1    3.80    0.80
   8   0   1    5.40    3.00
  -8   0   1    4.30    0.90
   8   0  -1    5.00    2.70
  -8   0  -2   13.60    2.40
  -8   0  -2   16.20    1.90
   8   0  -2   24.00    6.50
  -8   0   2   13.00    3.70
  -8   0   2   18.60    4.60
   8   0   2   19.90    2.10
   8   0   2   21.80    7.60
  -8   0   2   19.20    1.80
  -8   0   2   19.20    2.10
   8   0  -2   14.90    1.70
   8   0  -2   14.10    4.50
   8   0  -2   19.90    2.70
   8   0   3    1.30    1.40
  -8   0   3   -0.60    1.90
  -8   0   3    2.70    1.00
  -8   0   3    0.60    2.30
   8   0  -3    2.00    0.80
   8   0  -3    7.30    4.00
   8   0  -3    6.20    3.90
   8   0  -3    2.20    1.10
  -8   0  -3    1.20    0.90
   8   0   3    3.00    1.10
   8   0   3    7.20    5.00
  -8   0  -3    1.70    1.00
  -8   0  -3   -3.70    4.00
   8   0   3    2.40    4.40
   8   0   4   14.50    2.80
  -8   0   4    9.40    5.40
   8   0  -4   12.60    3.00
   8   0  -4    6.80    3.80
  -8   0  -4   19.90   10.20
   8   0   4   11.80    3.00
  -8   0  -4    8.80    2.10
   8   0  -4   17.90    3.00
  -8   0   5   42.40   13.20
   8   0   5   45.50    4.90
  -8   0  -5   72.59   23.70
   8   0   5   29.90   17.20
   8   0  -5   54.29   12.10
  -8   0  -5   47.10    4.50
   8   0  -5   43.10    4.80
   8   0  -5   47.10    5.50
  -8   0   5   48.10    5.30
  -8   0   5   48.20   11.80
   8   0  -6   -2.10    4.20
   8   0  -6   -0.70    1.40
   8   0  -6    0.40    1.40
   8   0  -6   -3.80    1.50
   8   0   6    0.80    8.30
  -8   0   6    0.50    1.20
  -8   0  -6    0.10    1.10
   8   0  -7   11.30    8.60
   8   0  -7   11.00    3.60
   8   0   7   -2.80   14.10
  -8   0  -7    8.80    2.60
   8   0  -7    8.00    3.00
   8   0  -7    3.00    2.70
  -8   0   7    3.90   11.40
   8   0  -8    4.50    3.00
   8   0  -8   -6.30    6.70
   8   0   8    5.60   17.20
  -8   0  -8    1.90    2.30
   8   0  -8   -1.30    2.70
   8   0  -9    1.30    3.70
  -8   0  -9   -3.00    2.60
   9   0   0    2.00    0.70
   9   0   0    1.70    1.90
   9   0   0    1.20    0.90
  -9   0   0    2.70    0.70
  -9   0   0    1.90    2.20
   9   0   1   46.90    3.70
  -9   0  -1   53.39    9.80
   9   0  -1   35.90    3.30
   9   0  -1   32.90    3.80
   9   0   1   63.79   10.10
  -9   0   1   44.30    3.30
  -9   0  -1   34.80    3.50
   9   0  -1   52.39    6.60
  -9   0   1   40.70    3.10
  -9   0   1   46.10    7.60
   9   0  -1   46.80    6.30
   9   0  -1   43.10    3.10
   9   0  -2  134.19   16.60
  -9   0   2  150.78    8.90
   9   0  -2  105.59   12.70
   9   0   2  146.69    9.20
   9   0   2  129.89   15.90
  -9   0  -2  144.69    9.20
   9   0  -2  143.99    8.80
   9   0  -2  128.99    9.30
  -9   0   2  130.19    9.10
  -9   0  -2  122.19    9.60
  -9   0   2  157.38   13.20
  -9   0  -3    4.90    1.90
   9   0   3    7.50    1.80
  -9   0  -3    9.80    1.80
   9   0  -3    1.10    3.70
   9   0  -3    8.90    1.70
   9   0   3    6.70    2.30
   9   0   3    5.80    4.00
   9   0  -3    9.50    2.30
  -9   0  -3   14.10    8.00
  -9   0   3   12.00    4.20
   9   0  -3    4.10    3.90
   9   0   3   10.60    5.80
  -9   0   3    7.60    1.60
  -9   0   3    6.10    1.60
  -9   0  -4  405.26   24.60
   9   0  -4  401.16   25.90
   9   0  -4  457.05   34.60
  -9   0   4  436.96   33.10
   9   0   4  418.36   26.60
   9   0   4  385.76   25.00
  -9   0  -4  341.77   43.00
   9   0  -4  387.66   24.90
  -9   0  -5    5.50    1.80
  -9   0   5    4.70    6.30
   9   0  -5    1.00    1.50
   9   0   5    3.10    1.70
  -9   0  -5    8.20   10.80
   9   0  -5   -1.80    3.70
   9   0  -6  264.07   28.50
   9   0  -6  281.57   18.90
  -9   0  -6  274.27   18.10
   9   0  -7    7.00    3.30
  -9   0  -7    2.60    2.00
  -9   0   7    2.40    2.60
   9   0   7   -3.20   15.10
   9   0  -7    0.30    5.20
   9   0  -7    0.90    2.20
   9   0  -8   41.30    7.50
   9   0  -8   39.60   13.80
   9   0   8   40.40   24.10
   9   0  -8   35.70    8.00
  -9   0  -8   46.00    6.80
   9   0  -9   13.40   13.40
  -9   0  -9    6.60    3.70
   9   0  -9    7.00    4.60
 -10   0   0 1834.22  112.59
  10   0   0 1860.21  106.79
 -10   0   0 1885.91  105.69
  10   0   0 1899.61  111.59
  10   0   0 1775.82  105.99
 -10   0   1    2.80    0.90
 -10   0   1    0.80    0.60
 -10   0  -1    0.90    0.90
  10   0  -1    2.20    0.80
  10   0  -1    0.60    2.30
  10   0   1    2.40    1.10
  10   0   1    1.70    2.50
  10   0  -1    2.60    0.90
 -10   0  -1   -1.90    2.10
  10   0   1    1.60    0.80
  10   0  -1    0.10    1.60
  10   0  -1    2.00    1.10
  10   0  -2  428.26   33.20
  10   0  -2  425.16   27.50
  10   0   2  456.15   27.40
 -10   0  -2  405.46   37.50
 -10   0   2  446.96   27.20
  10   0   2  465.85   36.80
 -10   0  -2  448.46   28.00
 -10   0  -2  444.36   27.40
  10   0  -2  492.45   33.80
 -10   0   2  503.25   32.40
 -10   0   2  453.05   26.80
  10   0  -2  490.95   26.90
  10   0   3   11.80    2.90
 -10   0  -3   16.00    2.30
 -10   0   3   21.40    6.30
 -10   0   3   12.50    2.40
  10   0   3   10.60    2.10
  10   0  -3   18.90    6.30
 -10   0  -3    5.30    5.90
  10   0  -3    7.00    4.50
  10   0  -3   14.90    2.30
 -10   0   3   11.00    2.00
  10   0   3   23.30    9.10
  10   0  -4   72.19    6.80
  10   0  -4   74.79    6.00
  10   0  -4   64.29   13.20
 -10   0  -4   46.60   14.60
 -10   0  -4   70.59    5.70
  10   0   4   87.49    7.80
  10   0   4   72.89    6.20
 -10   0   4   82.79    6.70
  10   0  -5    1.40    1.30
  10   0   5   -0.40    7.80
 -10   0   5   -1.00    1.30
  10   0  -5   -5.10    3.50
 -10   0  -5   -5.60    9.90
  10   0  -5    2.80    1.70
 -10   0  -5    2.30    1.40
  10   0   5   -0.70    1.40
 -10   0   5   -3.00    6.70
  10   0  -6    2.50    1.60
 -10   0  -6   10.00    2.30
  10   0  -6    3.30    5.10
  10   0   6    4.90   10.50
 -10   0   6    0.90    7.90
  10   0  -6    3.90    3.30
  10   0  -7    5.40    2.90
  10   0   7   -0.60   13.60
 -10   0  -7    6.60    2.20
  10   0  -7   -8.10    6.10
 -10   0   7    3.20    3.00
  10   0  -7    7.30    3.80
  10   0  -8   90.09   10.00
 -10   0  -8   97.09    8.40
  10   0  -8   95.29   22.40
  10   0  -8  102.19   11.60
 -11   0   0    3.10    2.80
  11   0   0    4.20    1.40
  11   0   0   14.60    4.00
 -11   0  -1   51.09    4.00
  11   0  -1   56.79    7.60
  11   0  -1   49.10    4.20
 -11   0   1   74.59   11.10
  11   0  -1   64.19   10.00
 -11   0  -1   47.90   11.00
  11   0   1   54.89    4.40
  11   0  -1   42.30    4.90
  11   0   1   62.69   11.00
  11   0  -1   51.99    3.90
 -11   0   1   55.19    4.10
  11   0   1   56.99    4.50
 -11   0   1   48.20    3.90
 -11   0   2  501.15   30.50
  11   0   2  527.85   30.70
  11   0  -2  540.25   30.10
 -11   0   2  560.24   39.30
  11   0   2  556.74   41.00
  11   0  -2  505.85   30.90
 -11   0  -2  479.25   30.80
  11   0  -2  487.35   36.50
 -11   0  -2  486.85   41.40
  11   0  -2  527.15   37.90
 -11   0  -2  485.25   30.40
 -11   0  -3    1.70    0.90
  11   0  -3    1.30    3.60
  11   0  -3    2.00    2.50
 -11   0  -3   -3.00    5.40
 -11   0   3    1.70    3.20
  11   0   3   -2.10    3.70
  11   0  -3    0.30    0.90
  11   0   3    0.60    1.50
  11   0  -3    1.50    0.70
 -11   0   3    3.00    1.20
 -11   0   3    0.70    0.70
  11   0   3    0.40    0.80
  11   0  -4  271.17   28.60
  11   0  -4  303.87   28.90
  11   0   4  300.67   20.40
  11   0  -4  350.76   20.30
 -11   0  -4  297.47   34.90
 -11   0  -4  358.76   20.20
  11   0  -4  314.37   21.30
 -11   0   4  315.87   20.70
 -11   0   4  350.06   28.10
  11   0   4  302.17   22.40
  11   0  -5    1.00    1.70
 -11   0   5    1.20    1.40
 -11   0  -5    3.80    1.30
  11   0  -5   11.70    5.60
  11   0   5    4.60    8.40
 -11   0   5   -6.00    6.60
 -11   0  -6  318.87   49.00
  11   0  -6  285.87   19.70
 -11   0   6  288.07   20.70
 -11   0  -6  308.97   19.20
 -11   0   7    1.00    3.50
  11   0  -7   -0.40    5.90
 -11   0  -7    1.20    1.80
  11   0   7   -6.60   16.10
  11   0   7   -5.50   17.20
  11   0  -7   -1.50    2.10
  11   0  -7   -0.40    2.70
  11   0  -8   75.69   11.00
  11   0  -8   79.79   21.10
 -11   0  -8   95.79    8.10
  12   0   0  402.56   24.10
  12   0   0  376.36   23.20
 -12   0   0  391.46   22.90
  12   0   0  361.46   28.40
  12   0   1    0.30    0.90
  12   0  -1    2.10    1.00
  12   0   1    1.80    2.50
  12   0  -1    0.80    2.50
 -12   0   1    1.00    0.70
  12   0  -1    3.80    3.00
  12   0  -1    1.80    1.40
  12   0  -1    0.80    0.70
 -12   0   1    0.50    2.30
 -12   0  -1   -1.50    3.60
 -12   0  -1    0.60    0.60
  12   0  -2  333.27   20.10
 -12   0   2  322.67   19.10
  12   0  -2  340.57   19.20
 -12   0   2  294.97   19.60
  12   0   2  329.67   19.90
 -12   0  -2  259.57   28.70
  12   0   2  340.97   29.50
 -12   0  -2  284.37   19.90
  12   0  -2  322.97   26.00
  12   0  -2  338.07   27.10
  12   0   3   26.30    4.40
  12   0  -3   25.10    2.60
  12   0  -3   29.00    8.30
  12   0  -3   35.80    9.50
  12   0  -3   28.70    4.20
 -12   0  -3   24.30    2.90
  12   0   3   24.20    3.50
 -12   0   3   27.80    3.20
 -12   0   3   38.40    8.10
  12   0   3   31.10   10.10
  12   0   4   56.79    6.60
 -12   0  -4   39.80   13.30
 -12   0   4   58.99    5.40
 -12   0  -4   54.59    4.80
  12   0  -4   48.50    5.40
  12   0   4   55.49    5.10
  12   0  -4   46.70   12.00
  12   0  -4   44.00   11.80
  12   0   4   51.19   15.10
 -12   0   4   70.69   12.50
  12   0  -4   58.49    4.80
  12   0  -5   29.60    5.20
  12   0  -5   24.10    9.10
 -12   0  -5   29.40    4.00
 -12   0   5   34.20    5.10
 -12   0  -5   25.60   14.00
  12   0  -5   23.80    3.90
 -12   0  -6    4.20   15.70
  12   0   6    9.90   13.00
 -12   0  -6    9.00    2.10
  12   0  -6    3.00    1.90
 -12   0   6    3.30    3.00
  12   0  -6    3.20    7.30
  12   0  -6    5.80    2.50
  12   0  -7    8.90    4.40
  12   0   7   35.70   18.70
  12   0  -7   18.70    4.80
  12   0  -8   10.70    9.70
 -12   0  -8   19.90    4.20
  12   0  -8   24.70    7.00
  13   0   0   -0.10    1.70
 -13   0   0    0.90    0.60
  13   0   0    0.90    0.90
  13   0   0   -0.30    2.40
  13   0   1   49.80    4.40
 -13   0  -1   42.50    3.60
  13   0   1   42.00    4.00
  13   0   1   61.19   12.10
 -13   0  -1   35.30   10.30
  13   0  -1   44.70    3.70
  13   0  -1   61.39   10.00
  13   0  -1   40.90    4.70
  13   0  -1   67.19   11.20
  13   0  -2    3.80    1.50
  13   0  -2    7.70    1.90
  13   0  -2    3.00    3.40
 -13   0  -2    0.30    5.10
  13   0   2    4.90    1.60
 -13   0   2    3.40    1.00
 -13   0   2    3.40    1.10
  13   0  -2    6.80    4.80
  13   0   2    5.80    5.20
  13   0   3   82.19   17.00
 -13   0   3   43.80    8.70
  13   0   3   48.70    4.60
  13   0  -3   51.49    4.20
 -13   0   3   51.89    4.50
 -13   0  -3   48.80    4.60
  13   0  -3   45.40   10.40
  13   0  -3   68.19   13.50
  13   0  -3   36.30    4.50
  13   0   3   48.50    5.40
 -13   0  -4    2.30    1.20
 -13   0   4    3.30    4.90
  13   0   4    1.40    1.40
  13   0  -4    1.60    1.40
 -13   0  -4   13.70   10.00
  13   0   4   -4.40    2.00
  13   0  -4    1.10    3.70
  13   0  -4   -6.30    5.40
  13   0  -4    1.10    1.00
  13   0   4    1.40    6.30
  13   0  -5    6.60    2.40
  13   0  -5    3.00    5.10
 -13   0  -5   -6.00   13.90
 -13   0   5    2.90    3.50
 -13   0  -5    4.90    1.60
  13   0   5    0.90    2.00
  13   0  -5    7.10    1.90
 -13   0   5    2.10    7.90
  13   0  -6    0.60    1.40
 -13   0  -6    0.20    1.30
  13   0  -6    1.00    2.10
 -13   0  -6   -9.00   17.00
  13   0   6    4.60   11.90
  13   0  -6   -2.60    6.80
 -13   0   6    0.40    2.50
  13   0  -7   20.60    4.90
  13   0  -7   20.50    5.90
  13   0  -7   38.50   12.90
 -13   0  -7   26.90    5.90
  13   0  -8   -5.20    3.00
  13   0  -8    3.80   15.40
  13   0  -8    2.90    3.10
  14   0   0  207.78   19.00
  14   0   0  213.88   14.30
 -14   0   0  210.38   13.00
  14   0   0  207.18   13.40
 -14   0   0  195.18   20.50
  14   0  -1   26.20    2.90
 -14   0   1   27.70    2.70
  14   0   1   25.40    3.70
 -14   0  -1   29.60    2.70
  14   0  -1   24.40    7.00
 -14   0   1   30.40    8.20
  14   0   1   26.40    3.60
  14   0  -1   28.80    4.00
  14   0  -1   17.90    6.40
  14   0   1   25.20    7.30
  14   0  -2  138.19   10.00
  14   0   2  148.19   10.30
  14   0  -2  143.19    9.20
  14   0  -2  127.49   15.00
  14   0  -2  111.19   14.90
 -14   0   2  151.38   15.20
  14   0   2  170.88   18.90
 -14   0   2  134.19    9.50
 -14   0  -2  103.29   19.60
  14   0   2  150.88   10.10
 -14   0  -3   34.20    3.70
  14   0  -3   47.80   10.60
  14   0   3   38.10    5.50
  14   0   3   42.10   11.50
  14   0  -3   39.90    4.20
 -14   0   3   42.30    9.20
  14   0  -3   23.50    8.50
  14   0   3   36.70    3.90
 -14   0  -3   30.10    3.70
  14   0  -3   40.30    3.40
 -14   0  -3   31.70   12.50
 -14   0   3   38.40    3.80
 -14   0   4   42.90    9.90
  14   0  -4   48.00    4.40
 -14   0  -4   50.89    4.60
  14   0  -4   46.40    5.10
 -14   0   4   38.90    4.50
 -14   0  -4   14.40   11.30
  14   0  -4   37.80   11.30
  14   0   4   39.10    4.40
  14   0  -4   36.50   11.00
  14   0  -5   56.79    6.30
 -14   0   5   61.39    6.00
  14   0   5   53.89    5.70
 -14   0  -5   58.29    5.30
  14   0  -5   60.89    5.30
 -14   0  -5   64.99   22.80
  14   0  -6    3.20    6.80
  14   0  -6    2.10    2.30
  14   0  -6    1.30    1.60
 -14   0  -6   31.30   21.70
  14   0  -7   14.10   12.20
  14   0  -7   23.70    5.30
  14   0  -7   27.80    6.80
  14   0  -8   11.90   11.40
  14   0  -8   18.40    5.50
  15   0   0    0.10    3.10
  15   0   0    7.60    4.00
  15   0   0    4.80    1.40
 -15   0   0    6.40    4.50
  15   0   0    3.60    1.70
 -15   0  -1   21.30    8.40
  15   0   1   12.10    2.40
 -15   0   1   15.50    2.30
 -15   0  -1   15.00    2.30
  15   0  -1   10.30    4.90
  15   0   1   12.70    5.60
  15   0  -1   14.70    2.60
  15   0  -1   11.70    5.20
 -15   0   1   12.60    5.70
  15   0   1   16.60    3.00
  15   0  -2  164.38   17.20
 -15   0   2  158.08   16.00
 -15   0  -2  156.58   10.20
  15   0   2  147.19   18.40
  15   0  -2  150.58   10.70
 -15   0  -2  153.38   25.70
  15   0   2  143.79   10.70
  15   0  -2  146.09    9.80
  15   0   2  147.99   11.30
  15   0  -2  154.98   17.50
 -15   0   2  145.59   10.10
 -15   0  -3    9.90    2.20
 -15   0   3    6.00    1.80
  15   0  -3    8.70    2.50
 -15   0  -3    7.00    2.00
  15   0   3    9.70    2.40
  15   0   3    8.10    7.20
 -15   0  -3   14.80   14.40
  15   0  -3    1.40    4.50
  15   0  -3    6.40    6.60
  15   0   3    5.80    2.70
 -15   0   3   14.90    6.20
  15   0  -3    6.40    1.60
  15   0  -4  164.18   13.00
 -15   0  -4  111.29   24.70
  15   0  -4  171.88   21.90
 -15   0   4  172.48   12.20
 -15   0  -4  163.48   12.20
  15   0   4  179.18   14.40
 -15   0   4  207.98   19.70
  15   0  -4  201.38   22.50
  15   0  -4  189.78   11.80
 -15   0  -5    8.70   19.30
  15   0  -5   -5.30    4.70
 -15   0  -5    1.60    1.70
 -15   0   5    4.90    7.00
 -15   0   5   -0.20    2.00
  15   0   5    2.40    2.30
  15   0   5    1.20    8.70
  15   0  -6  194.48   15.50
 -15   0   6  230.88   26.50
 -15   0  -6  245.58   47.50
  15   0  -6  152.88   27.60
  15   0  -7    3.60    3.00
  15   0  -7   -1.10    7.40
  16   0   0  763.52   50.99
  16   0   0  731.43   43.20
 -16   0   0  668.53   52.49
 -16   0   0  736.73   42.70
  16   0   1   19.50    3.40
 -16   0  -1   19.20    2.50
  16   0   1    9.70    6.40
 -16   0  -1    7.50    6.90
  16   0   1   41.50    9.50
 -16   0   1   18.70    2.70
  16   0  -1   17.30    3.00
  16   0  -1   27.90    7.50
  16   0  -1   12.00    5.80
 -16   0   1   17.20    6.60
  16   0   1   15.70    2.80
 -16   0   2  305.77   25.40
  16   0  -2  270.17   17.60
 -16   0   2  271.37   17.80
 -16   0  -2  302.37   18.00
  16   0  -2  287.97   25.70
  16   0   2  298.97   18.70
  16   0   2  271.17   18.50
  16   0  -2  265.47   26.60
  16   0  -2  302.87   18.70
 -16   0   3    2.00    1.40
 -16   0  -3    3.00    1.40
  16   0  -3   -4.70    4.50
  16   0  -3    4.50    1.10
  16   0   3    4.40    2.20
  16   0  -3    8.40    2.30
  16   0   3    1.80    1.90
  16   0  -3    5.10    6.10
  16   0   3    4.20    7.00
  16   0  -4   58.69    6.30
  16   0  -4   58.89   17.20
 -16   0   4   70.79   13.60
 -16   0  -4   54.49    5.50
 -16   0   4   61.99    5.60
  16   0  -4   66.29    5.10
  16   0   4   47.80   15.90
  16   0   4   51.29    5.60
  16   0  -4   31.40   11.40
 -16   0  -4   71.19    7.80
 -16   0   5   -3.80    2.80
 -16   0  -5   -3.80    2.30
  16   0  -5    3.80    6.40
 -16   0  -5   -1.30   15.40
 -16   0   5   -8.60    7.00
  16   0   5   12.20   15.20
  16   0  -5    3.30    2.00
  16   0  -6    5.20    3.20
  16   0  -6    1.80    7.80
  16   0  -7    6.00   10.90
  16   0  -7    1.80    2.90
  16   0  -7   -0.70    3.40
 -17   0   0   -3.30    5.30
  17   0   0    2.50    3.30
  17   0   0    0.20    4.00
  17   0   0    5.90    1.70
 -17   0   1   28.00    3.00
  17   0   1   56.39   11.80
 -17   0   1   35.40    9.00
 -17   0  -1   31.40   10.80
  17   0  -1   43.20   10.60
 -17   0  -1   25.30    3.80
  17   0   1   26.60    3.90
  17   0  -1   27.90    8.80
  17   0  -1   34.00    3.60
  17   0   1   37.90   10.20
  17   0   2   58.19    5.40
  17   0   2   48.40    5.20
 -17   0  -2   60.19    4.80
  17   0   2   54.39    5.90
  17   0  -2   49.50    4.40
  17   0   2   80.69   15.40
  17   0  -2   57.29   13.00
  17   0  -2   64.49   12.90
  17   0  -2   49.99    5.00
 -17   0   2   52.19    4.60
  17   0   3    5.50    2.40
 -17   0   3   10.40    2.40
  17   0  -3    7.20    2.30
  17   0  -3    5.40    7.50
  17   0   3    9.90    8.60
 -17   0  -3   14.10   11.50
  17   0  -3   11.00    2.10
  17   0  -4   89.59    8.00
  17   0   4  118.39   25.10
 -17   0  -4   89.79    7.40
  17   0  -4   98.49   19.80
  17   0   4   81.39    7.50
  17   0  -4   85.19    6.60
 -17   0  -4   73.79   21.70
 -17   0   5   -7.50   10.00
  17   0  -5   -5.70    6.10
 -17   0  -5    1.10    1.90
  17   0  -5    1.70    1.70
  17   0  -5    2.70    1.50
 -17   0  -5  -22.90   19.40
  17   0  -6   46.80    6.90
  17   0  -6   37.60   13.40
  17   0  -7  -11.60    9.50
  17   0  -7   -2.10    3.30
 -18   0   0   -0.80    7.00
  18   0   0   -0.60    3.30
  18   0   0    2.60    5.40
  18   0   0   -0.40    0.90
 -18   0   0   -0.60    1.00
  18   0   1    2.50    5.00
 -18   0   1    3.50    1.40
  18   0  -1    4.60    1.50
  18   0  -1    1.70    4.20
 -18   0  -1    3.60    1.30
  18   0  -1    1.50    5.40
  18   0   1    3.70    1.30
  18   0  -2    1.50    1.40
  18   0   2    1.90    1.40
 -18   0   2    0.60    1.80
  18   0  -2    0.30    0.80
  18   0   2   -3.70    5.60
 -18   0  -2    1.50    1.10
  18   0   2    0.40    2.20
  18   0  -2   10.50    6.60
  18   0  -2    4.90    6.70
 -18   0   3   42.60    4.30
  18   0  -3   50.99   13.40
  18   0  -3   39.10    4.70
  18   0   3   42.30    5.80
  18   0  -3   43.10   12.30
  18   0   3   48.60    5.10
  18   0  -3   45.60    4.10
  18   0   3   39.50    6.50
  18   0  -4   -2.20    5.10
  18   0   4   -5.60   10.50
  18   0  -4    0.40    8.60
  18   0   4   -0.40    1.70
 -18   0   4    8.40    7.20
 -18   0  -4    3.70    2.00
 -18   0   5  111.99   17.90
  18   0  -5  125.09   10.50
  18   0  -5  132.99   10.50
  18   0  -5   77.09   19.80
  18   0  -6    3.60    2.70
  18   0  -6    5.90   11.50
 -19   0   0    0.30    1.20
  19   0   0    3.90    5.60
  19   0   0    1.30    1.30
  19   0   0    7.80    4.60
 -19   0   0   -7.00    7.40
  19   0   1  115.29   18.10
  19   0   1  135.89   16.10
  19   0   1  100.39    8.10
  19   0  -1  131.09   15.90
 -19   0   1   72.79   16.80
 -19   0  -1  103.49    7.50
  19   0  -1  111.69    8.50
  19   0  -1  106.49   16.90
  19   0   2    4.90    7.80
 -19   0   2   16.50    2.70
  19   0   2   13.20    3.70
  19   0  -2   15.90    3.10
  19   0  -2   15.10    8.40
  19   0  -2   12.20    5.60
 -19   0  -2   17.30    3.00
  19   0   3   40.90   12.90
  19   0  -3   36.20   11.20
 -19   0  -3   45.80    4.70
  19   0   3   49.80    5.20
  19   0  -3   35.90    5.20
  19   0  -3   37.70    4.50
 -19   0   3   43.30   10.70
  19   0  -3   39.30   11.80
  19   0  -4   13.20   11.00
  19   0   4   48.90   21.80
  19   0  -4   28.00    3.70
  19   0   4   25.70    4.90
  19   0  -5    8.80    9.50
  19   0   5   16.60    4.00
  19   0  -5    7.20    3.20
 -19   0   5    0.10   10.90
  19   0  -6   26.50    5.70
  19   0  -6   10.60   12.20
 -20   0   0  180.98   12.10
  20   0   0  220.78   22.20
  20   0   0  179.08   20.70
  20   0   0  183.08   12.80
 -20   0  -1   -0.60    1.50
  20   0   1   -6.60    6.40
 -20   0   1    0.40    1.70
 -20   0  -1    3.50   12.00
 -20   0   1    7.70    8.60
  20   0  -1    2.00    5.40
  20   0   1    2.40    4.00
  20   0  -1    2.80    1.60
  20   0  -1    0.80    7.10
  20   0   2  108.29    8.20
  20   0  -2   88.59    8.60
 -20   0  -2   94.89    7.40
  20   0   2  121.19   19.50
  20   0  -2  100.29   19.10
 -20   0   2   83.99   15.00
  20   0  -2  102.59   17.30
  20   0   3    8.60    2.70
 -20   0  -3   21.30   26.40
  20   0  -3   16.30    7.80
  20   0   3   -0.60    8.70
 -20   0   3   14.50    9.50
  20   0  -3   20.80   10.30
  20   0  -3    8.80    2.20
  20   0   4   30.20    5.20
 -20   0   4   25.90   11.00
  20   0  -4   39.40   14.60
  20   0  -4   31.10    5.00
  20   0  -5   11.20    9.30
  21   0   0    9.20    7.00
  21   0   0    2.70    7.50
 -21   0   0   -2.60   10.80
  21   0  -1   -3.20    7.40
  21   0   1    1.70    1.50
  21   0   1   -2.00    8.30
  21   0  -1   -0.20    5.10
 -21   0  -1   -7.90   11.30
  21   0   1    5.20    4.80
 -21   0   1   -4.60    9.60
 -21   0   2   64.69   14.30
  21   0   2   56.59    5.50
  21   0  -2   49.90   12.80
 -21   0  -2   40.80   18.30
  21   0  -2   45.30   12.60
  21   0   2   53.49   14.10
  21   0   2   98.29   17.30
  21   0  -3    4.10    7.30
  21   0   3    7.10    2.70
  21   0  -3    1.90    2.30
 -21   0   3    6.90   11.30
  21   0  -3    0.40   10.50
  21   0   4   77.19    7.40
  21   0  -4   64.29    6.90
  21   0  -4   54.29   17.00
  21   0  -5   14.00   10.50
 -22   0   0   67.89   17.70
  22   0   0   87.19   16.30
  22   0   0  106.39   18.90
  22   0   0   64.39    6.20
 -22   0  -1   10.80   15.00
  22   0  -1   -0.30    8.80
 -22   0   1   -0.40   13.40
  22   0   1   30.60   10.20
  22   0  -1    9.80    8.40
  22   0   1    5.70    9.20
  22   0   1    2.10    1.60
  22   0   2   62.79   14.00
  22   0   2   58.29    5.60
  22   0  -2   42.70    5.90
 -22   0   2   43.90   16.20
  22   0  -2   33.10   13.10
  22   0  -2   50.59   13.00
  22   0  -3   16.20   10.30
  22   0   3   15.90    3.50
  22   0  -3   20.20   12.50
  22   0   3   33.50   11.40
  22   0   4    6.00    4.10
  22   0  -4   -3.80   11.20
  23   0   0   -8.70    4.80
 -23   0   0   -3.90   15.70
  23   0   0   -0.90    1.80
  23   0  -1   65.49   16.60
  23   0  -1   68.59    6.40
 -23   0   1   75.29   19.40
  23   0  -1   83.69   21.40
  23   0   1   94.69   17.80
 -23   0   2   -2.80   15.70
  23   0   2    2.60    2.00
  23   0  -2    3.90    8.10
  23   0   3  125.49   21.80
  23   0   3   80.19    7.70
  23   0  -3   79.49   19.10
  23   0   4    0.10    2.40
  23   0  -4    6.90    9.70
  23   0  -4   -2.50    2.50
  24   0   0   10.90    2.90
  24   0   1    7.60    7.90
  24   0  -1   14.90    8.20
  24   0   1    6.50    2.50
  24   0  -2   -0.60    9.20
  24   0   2    4.00    7.50
  24   0   2    9.50    2.90
  24   0   3    9.40    3.30
  24   0  -3    2.50   10.20
  24   0  -3   11.40    3.20
  24   0   3   14.70   15.50
  25   0   0   15.90    8.40
  25   0   1   20.70    3.40
  25   0  -1   28.70   10.60
  25   0   1   13.70    8.90
  25   0  -1   12.20    3.20
   0  -1  -1    0.90    1.00
   0   1   1    1.60    1.10
   0  -1   1   -0.20    0.60
   0   1  -1    0.90    1.00
   0   1   1    0.10    0.20
   0   1  -1    0.80    0.70
   0   1   1    0.90    0.40
   0  -1   1    0.10    0.20
   0  -1  -1    0.20    0.30
   0   1  -1    0.40    0.30
   0  -1  -1    0.40    0.20
   0   1  -1    0.40    0.40
   0   1  -1    0.20    0.30
   0  -1   1    0.30    0.30
   0   1   1   -0.30    0.50
   0  -1   1    0.40    0.30
   0  -1   1    0.70    0.80
   0   1   2  757.12   44.50
   0   1   2  825.22   52.19
   0  -1  -2  769.52   44.60
   0   1  -2  779.82   44.50
   0  -1   2  753.12   53.79
   0   1  -2  726.13   47.90
   0  -1   2  838.42   44.60
   0   1   2  764.62   48.00
   0   1  -2  743.73   51.09
   0  -1  -2  744.53   48.40
   0   1  -2  732.33   44.40
   0  -1   2  725.63   47.60
   0  -1  -2  727.23   44.30
   0  -1   2  764.32   44.50
   0   1  -2  794.72   44.40
   0   1   2  684.73   49.40
   0  -1   3    0.90    1.80
   0  -1   3    0.30    0.80
   0  -1  -3    0.70    0.50
   0   1  -3    0.70    0.70
   0   1   3    1.50    2.20
   0  -1   3   -0.30    2.10
   0   1   3   -2.80    2.30
   0   1   3   -0.60    0.40
   0   1   3   -0.50    0.70
   0  -1  -3    0.50    0.70
   0   1  -3    0.10    1.30
   0  -1  -3    1.70    2.40
   0  -1  -3    1.10    0.90
   0  -1   3    0.30    0.40
   0   1   3    0.50    2.20
   0   1  -3   -0.30    0.40
   0   1  -3    0.10    0.50
   0  -1   4 1342.77   86.79
   0   1  -4 1297.07   80.69
   0   1   4 1400.26   87.99
   0   1   4 1476.45   81.29
   0  -1   4 1417.26   81.09
   0  -1   4 1250.97   90.79
   0   1   4 1258.57   90.99
   0  -1  -4 1387.96   89.39
   0  -1  -4 1330.77   80.99
   0   1  -4 1357.86   88.69
   0  -1  -4 1334.77   80.69
   0  -1  -4 1376.16   80.69
   0   1  -4 1397.06   80.79
   0   1   4 1509.05   96.39
   0  -1   4 1451.95   81.09
   0   1  -4 1401.26   80.99
   0  -1   4 1347.37   94.09
   0   1   4 1424.06   81.09
   0   1  -5   -0.60    1.10
   0   1  -5    1.30    1.10
   0   1  -5   -1.10    1.10
   0  -1   5    0.70    4.30
   0   1  -5   -0.90    3.10
   0   1   5   -0.80    1.00
   0  -1  -5   -1.20    0.90
   0  -1   5   -2.40    6.00
   0  -1  -5    0.70    1.40
   0   1   5   -0.60    5.00
   0  -1  -5    0.40    3.20
   0   1   5    2.50    6.50
   0  -1   5   -1.20    4.60
   0  -1   5   -0.80    1.10
   0   1  -6  625.74   41.60
   0   1   6  665.13   56.89
   0  -1   6  624.74   56.19
   0  -1   6  693.93   42.50
   0  -1  -6  652.63   42.10
   0   1   6  599.44   58.19
   0   1  -6  672.93   42.10
   0   1  -6  643.74   52.59
   0   1  -6  673.13   42.20
   0  -1   6  674.13   59.79
   0  -1  -6  634.94   52.89
   0  -1  -6  697.23   42.40
   0   1   6  693.93   42.60
   0  -1  -6  712.43   42.20
   0   1  -7   -0.30    1.80
   0   1  -7   12.30    9.00
   0   1  -7    2.90    2.30
   0  -1  -7    0.80    2.10
   0  -1   7   -2.20    8.00
   0   1   7   -5.60   10.50
   0  -1  -7    3.50    3.30
   0  -1  -7    0.50    4.10
   0  -1   7    1.50    8.90
   0   1   7    1.10    1.90
   0  -1   7   -3.30    1.80
   0  -1  -8  140.29   27.40
   0   1  -8  129.89   26.30
   0  -1   8  166.38   36.50
   0   1   8  108.59   25.60
   0   1  -8  164.98   13.80
   0  -1   8  186.48   35.00
   0   1   8  173.48   15.40
   0   1  -9   -1.20    2.70
   0  -1  -9   -1.20    2.50
   0   1  -9   -5.70    9.80
   0  -1  -9    1.70    8.80
  -1  -1  -1  137.39   10.60
  -1   1   1  153.88    8.50
   1   1  -1  132.89    9.70
  -1  -1  -1  133.99    8.20
  -1   1   1  136.29   10.00
  -1   1   1  131.99   10.70
   1  -1   1  132.49   10.10
   1   1  -1  119.59    8.30
   1  -1   1  135.59    8.40
   1  -1   1  147.89    8.50
  -1  -1  -1  132.39   11.70
   1   1  -1  122.09    8.30
   1  -1   1  147.39   11.90
  -1  -1  -1  149.88    8.60
   1  -1   1  137.99    8.50
  -1  -1  -1  136.59    8.50
   1   1   1  132.69   10.40
   1  -1  -1  130.59   10.10
   1  -1  -1  126.99    8.40
  -1  -1   1  133.59    8.30
  -1   1  -1  134.69    8.40
   1  -1  -1  145.99    8.40
  -1   1  -1  132.39   10.20
  -1  -1   1  132.39    9.60
   1   1   1  122.89   11.40
  -1  -1   1  139.79   11.10
   1  -1  -1  138.19   10.80
   1   1   1  140.49    8.50
   1   1   1  142.99    8.50
  -1   1  -1  121.39   11.30
  -1   1  -1  145.09    8.50
  -1  -1  -2 1343.27   79.59
   1  -1   2 1386.76   86.99
   1  -1   2 1468.75   79.79
  -1  -1  -2 1379.46   79.39
   1   1  -2 1341.17   82.99
  -1   1   2 1384.36   83.09
  -1  -1  -2 1318.77   83.89
   1   1  -2 1313.37   79.49
  -1  -1  -2 1391.86   79.79
  -1   1   2 1364.96   79.59
   1   1  -2 1478.45   79.89
  -1   1   2 1327.47   84.79
   1  -1   2 1338.67   83.09
  -1   1   2 1453.55   79.69
   1   1  -2 1222.18   79.29
  -1   1  -2 1463.35   79.59
  -1  -1   2 1505.45   87.19
  -1  -1   2 1471.05   79.69
   1  -1  -2 1402.66   79.49
  -1  -1   2 1305.17   79.49
   1   1   2 1431.36   79.79
   1  -1  -2 1405.96   83.89
  -1   1  -2 1343.47   86.89
  -1   1  -2 1456.35   79.79
  -1   1  -2 1305.07   79.59
  -1   1  -2 1405.66   83.79
   1  -1  -2 1348.67   79.69
  -1  -1   2 1365.76   82.79
   1   1   2 1298.57   86.69
  -1   1   3   57.09   11.70
  -1  -1  -3   30.10    3.40
  -1   1   3   33.20    3.50
   1   1  -3   30.80    3.30
  -1  -1  -3   28.10    3.30
  -1   1   3   41.60   10.90
   1   1  -3   28.40    3.20
   1   1  -3   28.60    3.30
   1  -1   3   38.80    7.90
  -1   1   3   29.40    3.30
  -1  -1  -3   33.20    7.90
  -1   1   3   38.60    7.60
  -1  -1  -3   26.60    3.10
   1  -1   3   32.80    3.50
   1  -1   3   25.30    8.10
   1  -1   3   36.90    3.70
   1   1  -3   38.00    8.10
  -1   1  -3   30.20    8.80
   1  -1  -3   35.90    8.50
   1   1   3   34.40    7.40
  -1   1  -3   36.70    3.60
   1   1   3   30.50    3.40
   1   1   3   37.20    3.70
   1  -1  -3   34.50    3.40
  -1   1  -3   26.00    6.70
   1   1   3   68.89   14.40
  -1   1  -3   34.80    3.50
  -1  -1   3   29.80    8.10
  -1   1  -3   34.60    3.40
  -1  -1   3   35.90    7.10
   1  -1  -3   36.80    3.60
  -1  -1   3   33.60    3.50
  -1  -1   3   30.10    8.40
  -1   1   4  178.78   21.10
   1  -1   4  190.18   14.00
  -1   1   4  202.28   14.00
   1   1  -4  181.88   18.90
  -1   1   4  186.48   23.30
   1  -1   4  194.18   18.70
   1   1  -4  200.08   13.80
  -1  -1  -4  188.88   14.00
   1   1  -4  206.28   14.10
  -1   1   4  189.08   18.70
   1  -1   4  211.38   14.30
  -1  -1  -4  199.28   13.80
  -1   1   4  210.28   14.20
   1   1  -4  184.38   13.90
   1  -1   4  212.18   24.00
  -1  -1  -4  182.78   13.60
  -1  -1  -4  206.78   20.40
   1  -1  -4  231.38   14.10
   1   1   4  196.08   24.10
  -1  -1   4  213.08   23.90
   1   1   4  184.98   21.70
   1   1   4  201.28   14.10
  -1   1  -4  190.68   19.60
   1  -1  -4  195.78   14.10
  -1  -1   4  201.68   18.50
  -1  -1   4  223.28   14.20
  -1   1  -4  210.08   14.00
  -1  -1   4  201.28   13.90
   1  -1  -4  201.48   14.00
  -1   1  -4  196.78   13.80
  -1  -1   4  184.28   21.20
   1  -1  -4  199.38   19.90
  -1   1  -4  184.48   13.80
   1   1   4  196.88   21.20
   1  -1   5    3.10    1.70
  -1   1   5    3.30    1.90
   1   1  -5    5.30    2.00
  -1  -1  -5    7.60    2.30
   1   1  -5    6.20    4.30
  -1  -1  -5    2.50    1.50
   1   1  -5    7.00    2.20
  -1   1   5   -2.70    5.60
  -1  -1  -5    4.80    2.00
   1  -1   5    2.80    5.80
  -1   1   5    4.80    4.70
  -1  -1  -5   10.60    5.70
   1   1  -5    8.60    2.60
   1  -1   5    5.00    4.70
  -1  -1   5    2.60    4.50
   1   1   5    3.30    7.30
  -1  -1   5   10.10    7.00
  -1  -1   5    9.50    2.80
  -1   1  -5    5.90    4.70
  -1   1  -5    2.70    1.80
  -1   1  -5    4.90    2.00
   1  -1  -5   10.60    2.90
   1   1   5    7.40    2.40
   1   1   5    3.80    4.10
  -1  -1   5    2.60    6.10
   1  -1  -5    4.70    1.90
   1  -1  -5    5.50    2.00
  -1   1   6   21.70    9.20
   1   1  -6   15.80    4.00
  -1   1   6    8.60    3.00
   1  -1   6    9.90    3.00
   1  -1   6    9.60    9.00
   1  -1   6   -3.10    6.40
  -1  -1  -6    6.40    2.40
  -1  -1  -6    6.90    6.00
  -1  -1  -6    4.70    2.00
   1   1  -6   12.20    3.20
   1   1  -6    3.10    4.10
   1   1  -6    9.30    3.00
  -1  -1  -6    9.30    2.80
  -1   1   6    8.90    9.20
  -1  -1   6   -3.80    6.30
   1  -1  -6   12.20    3.20
   1  -1  -6   12.90    2.90
   1   1   6    7.90    8.20
   1  -1  -6    3.00    4.60
  -1   1  -6   12.20    3.30
   1  -1  -6    7.10    2.50
  -1   1  -6    6.60    6.40
   1   1   6   11.70    3.30
  -1  -1   6   12.90    3.50
  -1  -1   6   14.80    9.30
   1   1  -7   -1.20    4.60
   1  -1   7   -2.50    8.50
  -1  -1  -7    2.60    6.20
   1   1  -7    2.70    2.00
   1   1  -7   -1.90    1.80
  -1   1   7    1.90   10.00
  -1   1   7    2.30    8.40
  -1   1   7    1.50    2.20
  -1  -1  -7    0.50    1.50
   1  -1  -7   -0.70    2.00
   1  -1  -7   -4.90    4.40
  -1   1  -7    0.50    6.20
   1   1   7   -0.10    9.70
   1   1   7    0.30    2.00
  -1  -1   7   -1.40    1.80
   1  -1  -7   -2.50    2.20
   1  -1  -7   -0.50    1.80
  -1   1  -7    1.60    1.80
  -1  -1   7   -1.20   10.30
   1   1  -8   52.89   17.60
  -1  -1  -8   72.39   19.50
  -1   1   8   36.30   16.50
   1  -1   8   78.79   24.40
  -1   1   8   45.90   18.80
   1   1  -8   68.29    7.90
  -1   1   8   55.49    8.40
  -1  -1   8   72.19   25.30
  -1   1  -8   60.69    8.90
   1  -1  -8   55.89   15.00
   1   1   8   53.29   20.40
   1  -1  -8   63.89    9.30
  -1   1  -8   87.79   19.90
   1   1  -9    3.90    3.50
  -1  -1  -9   15.00   13.30
   1   1  -9   25.40   14.80
  -1  -1  -9    3.40    3.60
  -1   1  -9    2.50    3.20
   1  -1  -9   17.20   12.30
  -1   1  -9   12.70   10.90
   1  -1  -9    7.60    4.50
  -2   1   0    6.60    0.60
  -2   1   0    7.10    0.80
   2  -1   0    7.00    0.60
   2  -1   0    6.50    0.80
   2  -1   0    6.60    0.60
  -2  -1   0    4.60    1.10
   2   1   0   10.90    1.60
   2  -1   0    8.10    1.80
   2   1  -1   66.09    6.70
  -2  -1  -1   79.79    5.40
   2  -1   1   82.99    8.50
   2   1  -1   87.19    6.80
  -2  -1  -1   82.19    5.00
  -2   1   1   81.99    5.30
   2   1  -1   91.59    5.30
  -2   1   1   86.99    6.90
   2  -1   1   85.29    5.30
  -2  -1  -1   81.29    5.40
  -2  -1  -1   74.89    8.30
   2  -1   1   85.09    7.50
   2   1   1   77.99    5.10
   2  -1  -1   70.39    5.30
  -2   1  -1   82.29    5.20
  -2  -1   1   82.09    6.50
   2  -1  -1   85.69    7.20
  -2  -1   1   77.99    6.90
   2   1   1   78.29    8.40
  -2   1  -1   81.19    5.50
   2   1   1   84.89    5.50
   2  -1  -1   82.39    5.30
   2  -1  -1   86.19    7.60
  -2   1  -1   79.39    8.50
  -2  -1   1   86.39    5.20
   2   1   1   82.89    7.60
  -2   1   2   47.90    4.00
   2  -1   2   55.79    4.30
  -2   1   2   57.99    6.40
   2   1  -2   54.79    6.40
   2   1  -2   48.70    4.00
  -2  -1  -2   49.20    4.10
  -2  -1  -2   52.09    3.80
  -2  -1  -2   46.50    8.20
   2  -1   2   30.70    7.10
   2  -1   2   53.69    4.30
   2  -1   2   53.49    6.60
   2  -1   2   52.59    4.30
  -2   1   2   32.80    6.60
  -2  -1  -2   55.79    4.60
  -2   1   2   48.20    3.90
   2   1  -2   52.49    3.90
  -2  -1  -2   47.50    9.90
   2  -1  -2   56.59    6.60
  -2  -1   2   49.70    3.90
  -2  -1   2   52.09    9.50
   2   1   2   38.30    8.10
   2   1   2   48.30    8.00
  -2   1  -2   49.80    3.90
  -2  -1   2   48.20    5.70
  -2  -1   2   47.80    3.90
  -2   1  -2   49.00    4.10
   2   1   2   49.70    3.80
  -2   1  -2   48.20    6.40
   2  -1  -2   43.50    3.80
   2   1   2   59.49    4.40
   2  -1  -2   40.00    3.90
  -2   1  -2   61.19   11.20
   2  -1  -2   39.40    7.40
   2   1   2   51.49    4.20
   2   1  -3  127.59   13.00
   2  -1   3  129.39    9.40
  -2  -1  -3  123.79   13.80
   2   1  -3  113.79    9.30
   2  -1   3  129.09    9.40
   2  -1   3  129.09    9.10
  -2   1   3  143.99   13.20
  -2  -1  -3  114.29    9.20
   2   1  -3  133.29    9.30
  -2   1   3  129.89   14.70
  -2   1   3  128.69    9.20
  -2  -1  -3  127.69    9.00
   2   1  -3  125.99    9.00
   2  -1   3  139.69   16.80
   2  -1   3  104.29   12.50
  -2  -1  -3  123.39    9.20
  -2  -1   3  130.19   12.50
   2   1   3  135.49    9.50
   2   1   3  128.99   13.60
   2   1   3  125.29   16.40
   2  -1  -3  135.39    9.20
  -2  -1   3  136.89    9.30
   2  -1  -3  124.69   13.20
  -2   1  -3  130.89    9.30
  -2   1  -3  118.19   13.30
   2  -1  -3  132.09    9.40
  -2   1  -3  151.38   22.90
  -2   1  -3  143.09    9.50
  -2   1  -3  126.09    9.00
   2   1   3  139.09    9.60
  -2  -1   3  150.78    9.40
  -2  -1   3  103.59   13.30
  -2  -1   3   92.59   20.60
  -2   1   4  117.29   14.90
   2   1  -4  109.49    8.80
  -2  -1  -4  116.69    8.90
   2  -1   4  104.79    9.50
  -2   1   4  116.89   19.20
   2   1  -4  103.19    8.80
   2  -1   4   87.09   16.60
   2  -1   4  115.79   13.30
  -2   1   4  108.89    8.70
   2   1  -4  104.99    8.50
  -2   1   4  116.79   21.00
   2   1  -4  107.89   13.30
  -2  -1  -4  108.19    8.40
  -2   1   4  117.99    8.90
  -2  -1  -4  105.59   14.00
  -2  -1  -4  113.09    8.90
   2  -1   4  111.69    9.00
   2  -1  -4   89.09   12.60
  -2   1  -4  100.89   13.40
  -2   1  -4  104.59    8.50
  -2   1  -4  118.79   22.20
  -2  -1   4  109.09    8.70
  -2  -1   4  119.09    8.80
   2   1   4  101.59   19.00
   2   1   4  105.09    8.90
   2  -1  -4  109.39    8.50
  -2  -1   4  117.89   19.70
   2   1   4  142.19   22.30
  -2  -1   4  142.69   23.40
  -2   1  -4  116.29    9.00
  -2   1  -4  124.19    9.00
   2  -1  -4  113.59    9.00
   2  -1  -4  104.99    8.80
  -2  -1   4  125.59   13.10
   2  -1   5  276.17   31.20
  -2  -1  -5  259.97   26.00
  -2  -1  -5  251.37   17.70
   2   1  -5  253.77   18.10
  -2  -1  -5  259.37   18.10
  -2   1   5  203.78   25.50
   2   1  -5  242.88   24.70
  -2   1   5  297.87   18.50
  -2  -1  -5  258.87   17.50
   2   1  -5  273.47   18.20
   2  -1   5  264.77   18.30
   2  -1   5  215.48   27.00
   2   1  -5  236.58   17.30
   2  -1  -5  249.78   25.40
  -2   1  -5  275.57   18.00
  -2  -1   5  236.18   26.90
   2  -1  -5  258.47   18.10
   2   1   5  267.77   18.30
   2   1   5  212.68   27.10
  -2  -1   5  280.57   18.20
   2  -1  -5  258.97   17.60
   2   1   5  245.78   30.20
  -2   1  -5  258.27   25.80
  -2   1  -5  252.67   17.70
   2  -1  -5  235.18   17.80
   2   1  -6   67.59    7.10
   2   1  -6   57.19   14.00
  -2  -1  -6   58.69    6.90
  -2  -1  -6   65.89    6.70
   2   1  -6   65.99    7.10
  -2  -1  -6   59.49   15.70
  -2   1   6   70.09    7.40
   2   1  -6   75.49    7.00
   2  -1   6   85.79   20.10
  -2   1   6   58.59   19.10
   2  -1   6   66.29    7.30
  -2  -1  -6   55.69    6.70
  -2   1   6   39.40   13.10
  -2  -1   6   74.69   19.50
  -2  -1   6  103.69   25.50
   2  -1  -6   74.59   16.90
   2  -1  -6   56.09    6.70
  -2   1  -6   66.99    6.90
   2  -1  -6   68.99    6.90
  -2   1  -6   58.49    6.60
   2   1   6   48.40   15.20
  -2   1  -6   71.19   16.50
   2  -1  -6   59.29    6.90
  -2  -1   6   67.59    7.10
   2   1   6   86.69    8.10
   2   1  -7   84.49    8.90
  -2  -1  -7   87.09    8.40
  -2   1   7   75.99   23.80
  -2  -1  -7   91.89   19.70
   2  -1   7   46.80   16.60
  -2   1   7   69.09    8.50
   2   1  -7  115.69   21.60
   2   1  -7   74.59   11.20
  -2   1   7  111.39   35.00
  -2   1  -7  117.09   22.70
   2   1   7   89.79   22.10
   2  -1  -7   98.39    9.20
   2  -1  -7   65.09   16.30
  -2  -1   7   51.79   17.60
  -2   1  -7   82.59    8.30
   2   1   7   90.59    9.20
  -2  -1   7   76.29    8.70
   2  -1  -7   80.39    8.30
  -2  -1   7  133.09   31.80
  -2   1   8   11.40    4.40
   2   1  -8   24.60   11.90
  -2   1   8   13.30   14.40
   2   1  -8   17.20    4.90
   2  -1   8    7.00   17.30
  -2  -1  -8   31.20   13.90
   2  -1  -8   22.20    5.20
   2  -1  -8   37.00   14.30
  -2   1  -8    9.40    9.20
  -2  -1   8    8.00   17.30
   2  -1  -8    7.80    3.10
  -2  -1  -9    2.10   11.40
   2   1  -9   12.60    4.70
   2   1  -9    5.30    9.80
  -2  -1  -9   14.00    4.30
  -2   1  -9   11.80    4.80
   2  -1  -9   11.50    9.50
  -2   1  -9   -8.60    8.60
   2  -1  -9    8.70    4.30
   3  -1   0  163.18    9.00
  -3  -1   0  144.39   10.20
   3   1   0  148.79   10.20
  -3   1   0  133.69    9.20
   3  -1   0  148.69   10.90
   3  -1   0  145.09    9.20
   3  -1   0  159.48    9.00
  -3   1   0  148.69    9.00
  -3  -1   0  159.18    8.80
  -3  -1  -1  375.76   21.40
  -3   1   1  388.86   21.70
   3   1  -1  326.47   23.50
   3   1  -1  417.16   21.70
   3  -1   1  363.06   21.60
  -3   1   1  356.86   24.10
  -3  -1  -1  348.17   21.80
   3   1  -1  376.86   23.60
  -3   1   1  378.66   23.70
   3   1  -1  383.16   21.50
   3  -1   1  396.86   26.50
  -3  -1   1  348.37   23.40
  -3   1  -1  390.26   21.60
   3   1   1  357.96   21.40
   3  -1  -1  371.66   21.60
  -3   1  -1  367.36   26.30
   3   1   1  340.87   21.90
   3   1   1  350.46   25.90
   3  -1  -1  373.06   24.40
   3   1   1  377.06   21.90
   3  -1  -1  367.06   21.70
   3  -1  -1  357.96   23.80
  -3  -1   1  340.37   21.50
  -3  -1   1  392.76   23.30
  -3  -1   1  395.06   21.50
  -3  -1  -2   60.89    4.50
  -3   1   2   53.29    4.20
  -3   1   2   54.79    4.20
   3  -1   2   51.99    4.10
  -3   1   2   50.29    6.10
  -3  -1  -2   52.99    3.90
  -3  -1  -2   53.79    4.40
   3  -1   2   54.49    8.80
  -3  -1  -2   57.29    7.50
   3  -1   2   48.70    9.60
   3   1  -2   49.20    4.00
   3   1  -2   53.19    4.20
  -3  -1  -2   61.09   11.80
   3   1  -2   49.80    7.80
   3  -1   2   58.39    4.50
   3  -1  -2   52.29    8.30
   3  -1  -2   57.09    9.10
   3   1   2   55.09    4.50
   3  -1  -2   55.59    4.40
  -3  -1   2   45.70    7.70
   3   1   2   62.29    9.60
  -3   1  -2   47.00    4.20
   3  -1  -2   53.69    4.10
   3   1   2   51.39    4.40
   3   1   2   50.99    3.90
  -3  -1   2   51.39    6.00
  -3   1  -2   47.80    9.70
  -3   1  -2   50.99    4.00
  -3  -1   2   59.49    4.20
  -3  -1  -3  197.78   13.50
   3   1  -3  172.08   16.80
  -3  -1  -3  186.48   18.40
   3  -1   3  206.18   13.20
   3  -1   3  198.58   13.60
  -3   1   3  216.98   13.40
  -3  -1  -3  196.18   12.90
  -3  -1  -3  210.38   13.50
   3  -1   3  215.58   13.80
  -3   1   3  217.18   17.40
   3  -1   3  197.58   21.30
   3   1  -3  187.18   13.20
  -3   1   3  210.68   13.40
  -3   1   3  195.78   18.90
   3   1  -3  233.38   13.40
   3  -1   3  186.88   17.60
  -3  -1  -3  176.78   21.00
  -3   1  -3  152.78   20.00
  -3   1  -3  176.98   12.80
  -3  -1   3  170.78   16.00
  -3  -1   3  179.78   20.00
   3  -1  -3  195.08   13.10
  -3   1  -3  191.58   13.40
   3   1   3  210.78   13.70
   3   1   3  195.38   13.50
   3   1   3  189.68   17.90
  -3   1  -3  210.58   18.90
   3  -1  -3  202.58   18.00
  -3  -1   3  208.58   13.20
   3  -1  -3  221.88   13.70
  -3  -1   3  200.18   13.20
   3  -1   4    7.20    2.30
   3   1  -4    6.50    4.30
  -3  -1  -4   10.50    2.70
  -3   1   4    5.30    4.70
  -3  -1  -4    4.10    3.50
  -3  -1  -4    5.60    1.80
   3   1  -4    7.70    2.40
   3   1  -4   10.20    2.50
  -3   1   4    7.70    2.20
  -3   1   4    5.60    4.30
  -3   1   4    6.70    2.00
   3   1  -4    7.80    2.10
   3  -1   4    6.70    5.70
   3  -1   4   10.40    3.10
  -3   1   4    5.50    5.00
  -3  -1  -4    7.10    1.80
  -3  -1   4    2.90    4.20
   3  -1  -4    5.30    4.00
  -3   1  -4    5.40    1.80
  -3  -1   4   -1.20    3.20
   3   1   4    9.30    2.80
  -3   1  -4    6.20    3.40
  -3  -1   4    4.60    1.80
   3   1   4   -0.20    3.70
  -3  -1   4   10.70    4.30
   3   1   4    1.10    3.50
   3   1   4    8.50    2.60
  -3   1  -4    7.90    6.10
  -3   1  -4    6.30    1.90
   3  -1  -4    7.90    2.30
   3  -1  -4    9.70    2.40
   3   1  -5   37.70    5.70
   3  -1   5   30.20   10.80
   3   1  -5   41.40    6.40
  -3   1   5   50.99    6.70
   3   1  -5   45.80   11.30
  -3  -1  -5   33.10   10.30
  -3  -1  -5   43.40    6.50
   3  -1   5   29.50    5.00
   3   1  -5   43.40    5.90
  -3   1   5   37.80   11.90
  -3  -1  -5   35.10    4.30
  -3  -1   5   45.70   12.90
   3  -1  -5   44.30    4.70
  -3   1  -5   35.80    5.60
  -3   1  -5   37.30    4.50
  -3   1  -5   34.40   10.20
   3  -1  -5   36.40    5.90
   3   1   5   47.60    6.80
   3  -1  -5   46.80    5.30
   3   1   5   36.60   12.60
   3  -1  -5   46.50   12.40
  -3  -1   5   27.50    4.60
   3  -1   6   -2.50    7.60
  -3  -1  -6    2.90    5.30
   3   1  -6    2.90    5.20
   3   1  -6    0.60    1.70
   3   1  -6    0.10    1.30
   3   1  -6    2.00    2.10
  -3   1   6    1.70    7.60
  -3   1   6   -0.80    1.20
  -3  -1  -6   -0.10    1.40
  -3  -1   6   -3.50    6.00
  -3   1  -6    6.70    5.70
   3  -1  -6    0.30    1.50
  -3  -1   6   -0.40    1.50
   3  -1  -6    4.40    2.10
   3   1   6    4.00    9.30
  -3  -1   6   -2.10    8.20
   3  -1  -6   -0.40    1.30
  -3   1  -6   -0.30    1.40
   3  -1  -6    1.20    3.60
  -3   1  -6    0.80    1.50
   3   1  -7   30.70    6.30
  -3   1   7    8.00   12.70
  -3   1   7   29.90    6.10
  -3  -1  -7   14.90    8.00
  -3   1   7   22.70   12.40
   3   1  -7   14.10    8.40
   3  -1   7    0.30   11.00
   3   1  -7   14.70    3.70
   3  -1   7   29.40   25.10
  -3  -1  -7   31.60    5.30
   3   1   7   17.40   12.70
  -3   1  -7   23.80    4.90
   3   1   7   21.50   13.00
   3  -1  -7   25.60    5.50
  -3  -1   7   20.30    4.50
   3   1   7   18.30    4.40
  -3   1  -7   36.30   12.80
  -3  -1   7   20.10   11.90
   3  -1  -7   16.30    9.40
   3  -1  -7   22.00    5.00
   3   1  -8    1.90    2.80
  -3   1   8    8.70   15.30
  -3  -1  -8   12.90    3.80
  -3  -1  -8    8.00   11.20
   3   1  -8    3.10    7.00
  -3   1   8   11.50    4.20
   3  -1  -8    6.60    8.70
   3   1   8    8.50   14.40
   3  -1  -8    6.70    4.10
  -3   1  -8   10.80    4.10
  -3   1  -8   -0.60    6.90
  -3  -1   8   10.20    4.00
  -3  -1   8    6.20   12.20
   3  -1  -8    7.40    3.20
   3   1   8    7.10   22.20
  -3  -1  -9    8.80    4.40
   3   1  -9    4.30    4.10
   3   1  -9    9.20   11.00
   3  -1  -9   21.60    6.00
  -3   1  -9    9.70    4.20
   3  -1  -9   -0.90    9.10
  -4   1   0   49.10    3.20
  -4  -1   0   49.40    3.00
   4  -1   0   47.40    5.10
   4   1   0   53.39    4.70
   4  -1   0   49.00    3.20
   4   1   0   39.10    3.30
   4   1   0   46.60    3.10
   4  -1   0   49.00    3.20
   4  -1   0   47.40    3.50
  -4  -1   0   52.29    4.90
  -4   1   0   54.89    5.50
  -4   1   0   39.00    3.50
   4   1   0   46.40    3.00
   4   1  -1    4.50    0.80
  -4  -1  -1    6.70    1.20
   4  -1   1    5.40    2.60
  -4   1   1    6.60    2.30
  -4   1   1    6.30    1.90
  -4  -1  -1    5.60    0.70
   4   1  -1    4.80    1.90
   4   1  -1    5.10    1.80
   4  -1   1    5.60    1.00
   4   1  -1    6.10    1.00
   4  -1  -1    7.60    1.20
   4  -1  -1    5.50    1.90
   4  -1  -1    6.00    2.20
   4   1   1    5.90    0.70
  -4  -1   1    6.20    1.80
  -4  -1   1    6.10    2.10
  -4  -1   1    6.60    0.90
  -4  -1   1    6.00    0.90
   4  -1  -1    6.60    1.00
  -4   1  -1    6.30    1.10
  -4   1  -1    5.80    3.20
   4   1   1    8.30    3.40
   4  -1   2  404.36   29.60
   4   1  -2  361.36   28.60
  -4  -1  -2  420.16   24.30
   4  -1   2  418.16   25.10
  -4   1   2  446.66   24.70
  -4   1   2  423.06   28.00
  -4  -1  -2  383.06   32.10
   4   1  -2  431.96   24.80
   4  -1   2  371.36   31.50
  -4   1   2  412.26   31.10
  -4  -1  -2  395.86   25.00
   4   1  -2  417.96   24.60
   4   1  -2  425.86   28.40
   4  -1  -2  407.76   28.60
  -4   1  -2  407.16   32.50
  -4   1  -2  416.16   24.50
   4   1   2  394.26   25.10
  -4  -1   2  439.86   27.70
   4  -1  -2  378.26   24.80
   4   1   2  424.96   32.60
   4   1   2  391.86   24.40
  -4  -1   2  438.66   24.60
  -4  -1   2  423.66   28.90
   4  -1  -2  403.36   24.60
   4   1   2  404.86   29.80
   4  -1  -2  426.96   30.00
   4   1   2  428.76   25.20
  -4   1  -2  435.86   25.20
   4   1  -3   31.90    3.30
  -4   1   3   25.00    3.10
  -4   1   3   34.80    3.30
  -4  -1  -3   34.20    8.60
  -4  -1  -3   30.50    3.40
   4  -1   3   33.70    7.30
   4   1  -3   31.00    3.20
   4  -1   3   31.90    3.60
   4  -1   3   31.00    3.20
  -4   1   3   28.90    6.20
   4  -1   3   78.99   20.30
   4   1  -3   29.10    6.90
  -4  -1  -3   29.10    2.90
   4   1   3   20.80    6.60
   4   1   3   40.20   10.50
  -4  -1   3   45.60    8.10
  -4   1  -3   33.00   10.60
  -4  -1   3   31.20    9.30
   4   1   3   35.20    3.20
  -4  -1   3   21.20    3.40
   4  -1  -3   28.00    4.00
  -4  -1   3   32.50    3.30
  -4  -1   3   27.30    6.90
   4   1   3   37.10    3.90
   4  -1  -3   33.50    3.30
   4  -1  -3   24.90    7.20
  -4   1  -3   31.00    3.50
   4   1   3   31.70    3.60
   4  -1  -3   32.50    7.60
  -4   1  -3   33.50    3.20
  -4   1   4  692.43   45.40
   4   1  -4  593.44   39.80
   4  -1   4  565.54   50.79
  -4   1   4  627.64   48.00
  -4   1   4  703.93   39.40
  -4  -1  -4  646.54   38.70
  -4  -1  -4  629.44   48.10
   4   1  -4  610.44   45.90
   4  -1   4  622.44   38.90
  -4  -1  -4  606.04   52.59
  -4  -1  -4  631.14   39.40
   4   1  -4  678.53   39.10
   4  -1   4  674.73   40.00
  -4   1   4  584.74   50.69
   4  -1   4  629.04   46.40
   4   1  -4  639.94   39.40
  -4   1  -4  666.43   48.40
   4  -1  -4  698.73   39.20
   4  -1  -4  636.84   40.20
  -4  -1   4  619.74   56.19
  -4  -1   4  642.54   39.10
  -4   1  -4  683.23   39.70
  -4   1  -4  645.94   38.90
   4   1   4  581.94   46.00
   4   1   4  633.04   39.80
   4  -1  -4  677.33   47.30
   4   1   4  670.63   53.39
  -4  -1   4  693.23   39.40
   4   1   4  666.23   41.10
  -4   1  -4  552.44   51.39
   4   1  -5   15.60    3.80
  -4  -1  -5   28.80    9.60
  -4  -1  -5   16.70    3.20
  -4   1   5   13.60    3.40
   4   1  -5   18.10    4.00
  -4   1   5    2.70    4.40
   4   1  -5   15.10    3.70
   4   1  -5    6.30    5.10
  -4  -1  -5   18.80    3.80
  -4  -1   5   17.00    8.40
  -4   1  -5   13.90    3.20
   4  -1  -5   12.60    6.70
  -4   1  -5   18.40    7.80
   4   1   5   15.60    3.90
   4  -1  -5   18.80    4.20
  -4  -1   5    9.10    5.40
  -4  -1   5   15.00    3.30
  -4   1  -5   18.40    3.70
   4  -1  -5   12.60    2.90
   4   1   5   11.30    8.30
   4  -1  -5   13.10    3.80
   4   1  -6  320.67   24.40
  -4  -1  -6  360.16   35.20
  -4   1   6  347.77   40.10
  -4   1   6  359.26   36.10
   4  -1   6  326.37   37.90
   4   1  -6  336.47   23.60
  -4   1   6  406.06   24.90
   4   1  -6  364.56   24.50
  -4  -1  -6  379.16   23.80
   4   1  -6  306.67   32.10
   4  -1  -6  375.06   24.00
   4  -1  -6  339.47   24.40
  -4  -1   6  382.26   36.90
  -4   1  -6  372.86   35.30
  -4  -1   6  369.06   24.40
   4   1   6  320.87   38.20
   4  -1  -6  333.07   24.50
  -4   1  -6  360.46   23.70
   4  -1  -6  319.07   32.80
   4   1   6  382.36   25.20
  -4  -1   6  355.86   39.40
  -4  -1  -7   21.30    4.30
   4  -1   7   15.30   16.60
  -4   1   7   30.50   15.10
   4   1  -7   18.00    4.70
   4   1  -7   53.09   14.80
   4  -1   7   12.10   14.40
  -4   1   7   14.90    3.70
   4  -1  -7   25.00   10.90
  -4  -1   7   30.90    5.30
  -4  -1   7   24.00   12.40
   4  -1  -7   20.20    5.00
   4  -1  -7   34.10    6.20
   4  -1  -7   27.50    5.70
   4   1   7   20.30   15.60
  -4   1  -7   24.40    9.80
  -4   1  -7   26.30    5.10
   4   1   7   17.40   13.90
  -4  -1  -8   99.29    9.20
   4   1  -8   88.39   10.00
  -4   1   8  124.79   29.30
  -4   1   8   83.59   10.00
   4   1  -8   73.89   18.80
   4  -1   8   35.00   18.80
  -4  -1   8   84.39   23.10
   4  -1  -8   73.49   19.30
   4  -1  -8   88.69    9.90
   4  -1  -8  101.79   10.10
   4   1   8  130.99   33.90
   4   1  -9    5.30    4.00
  -4  -1  -9   -0.30    3.10
   4   1  -9   -6.30   10.60
  -4   1  -9   -0.50    3.10
   4  -1  -9    5.90   11.40
   4  -1  -9    1.40    3.30
   5   1   0 2339.57  151.18
  -5  -1   0 2712.63  153.78
  -5   1   0 2769.72  154.78
   5   1   0 2745.93  153.48
   5  -1   0 2721.03  154.38
   5   1  -1    6.30    2.10
   5   1  -1    5.70    0.70
  -5   1   1    4.40    0.80
   5   1  -1    5.50    1.00
  -5   1   1    3.80    1.70
  -5  -1  -1    6.10    1.20
   5   1  -1    4.40    1.70
   5  -1   1    5.70    1.00
   5  -1   1    4.60    2.50
  -5   1   1    3.90    1.80
  -5  -1  -1    5.90    1.00
  -5  -1  -1    4.30    2.80
   5  -1  -1    5.30    0.90
  -5  -1   1    5.90    1.90
   5  -1  -1    6.10    2.40
   5  -1  -1    8.10    2.90
  -5  -1   1    4.10    0.80
   5   1   1    7.50    3.10
  -5   1  -1    4.70    0.90
  -5  -1   1    3.20    1.50
   5   1   1    4.30    0.80
   5  -1  -1    4.20    0.90
  -5  -1  -2 1904.01  110.89
  -5  -1  -2 1843.32  119.69
   5   1  -2 1879.61  114.59
  -5   1   2 1942.51  115.29
   5   1  -2 1851.51  115.39
   5  -1   2 1964.10  111.09
   5  -1   2 2046.60  120.29
   5  -1   2 1998.70  117.19
   5  -1   2 1936.91  110.49
   5   1  -2 1975.00  110.59
   5   1  -2 1892.51  110.29
  -5  -1  -2 1956.30  109.99
  -5   1   2 1966.70  114.09
  -5   1   2 2105.79  110.49
  -5   1  -2 1961.60  110.99
  -5  -1   2 1919.41  110.29
   5   1   2 2015.60  111.09
   5   1   2 1898.91  116.99
  -5   1  -2 1900.01  110.19
   5   1   2 1897.61  110.19
  -5   1  -2 1889.71  119.99
   5  -1  -2 1762.72  110.59
  -5  -1   2 2015.30  114.99
   5   1   2 1960.70  119.89
   5  -1  -2 1892.01  115.09
   5  -1  -2 1812.52  115.89
   5  -1  -2 1815.62  110.29
  -5  -1   2 1967.40  113.69
  -5   1   3    3.00    2.50
   5  -1   3   12.30    5.70
  -5   1   3    7.70    1.70
  -5   1   3    2.40    1.00
   5   1  -3    4.70    1.40
  -5  -1  -3   10.00    2.30
  -5  -1  -3    5.70    1.30
   5  -1   3    3.20    4.10
   5   1  -3    5.20    1.60
  -5  -1  -3    4.00    5.70
   5   1  -3    6.40    3.80
   5  -1   3    5.50    1.70
   5  -1   3    5.10    1.50
   5  -1  -3    5.80    4.00
  -5   1  -3    6.20    1.80
   5   1   3    8.60    2.30
  -5  -1   3    7.90    4.20
   5   1   3    5.50    1.80
   5  -1  -3    6.20    1.60
  -5  -1   3    4.10    1.40
   5  -1  -3    2.40    2.30
   5  -1  -3    5.70    1.70
   5   1   3    7.60    4.50
  -5   1  -3    3.80    1.20
  -5  -1   3    4.80    2.80
   5   1   3    3.90    4.00
   5   1   3    3.40    1.20
  -5  -1  -4  287.97   31.60
  -5   1   4  323.87   20.00
   5  -1   4  329.17   20.80
  -5  -1  -4  310.17   20.40
  -5   1   4  313.97   25.00
  -5   1   4  342.17   20.30
   5  -1   4  328.37   27.60
   5   1  -4  256.67   25.00
   5  -1   4  293.87   31.30
   5  -1   4  298.97   19.70
  -5  -1  -4  314.97   19.40
   5   1  -4  300.77   19.60
   5  -1  -4  339.47   21.70
   5   1   4  303.37   27.30
  -5  -1   4  274.87   19.70
  -5   1  -4  299.77   20.20
  -5  -1   4  353.06   30.10
   5  -1  -4  312.37   19.70
  -5  -1   4  318.77   19.80
  -5   1  -4  283.17   19.40
  -5  -1   4  294.47   24.30
   5   1   4  323.07   21.90
  -5   1  -4  296.87   32.10
   5   1   4  286.87   20.40
   5   1   4  301.07   31.40
   5  -1  -4  273.17   25.90
   5   1  -5    1.60    1.40
  -5  -1  -5    2.30    1.40
  -5   1   5    2.30    1.60
   5   1  -5   -0.40    1.00
   5   1  -5    1.20    1.70
  -5  -1  -5    3.10    1.70
  -5   1   5    1.70    5.20
   5   1  -5    0.50    2.70
  -5   1   5    3.60    5.90
  -5  -1   5   -2.60    6.10
  -5   1  -5    4.00    1.60
   5   1   5    2.20    1.70
  -5  -1   5    3.10    1.70
  -5   1  -5   -4.70    7.10
   5  -1  -5    3.00    1.80
  -5   1  -5   -0.20    1.40
   5  -1  -5    1.70    1.20
   5  -1  -5    4.10    3.70
   5   1   5    2.20    5.60
   5   1  -6   14.70    3.40
   5   1  -6   17.30    7.80
   5   1  -6   17.60    4.10
  -5   1   6   11.70    6.70
  -5  -1  -6   23.40    4.00
   5   1  -6   21.80    4.80
  -5   1   6   22.70   12.30
  -5   1   6   22.80    4.50
   5   1   6   18.00    9.20
  -5  -1   6   18.50    4.10
   5  -1  -6   12.40    7.90
   5  -1  -6   21.80    4.30
   5  -1  -6   18.90    3.70
  -5  -1   6   16.40    8.60
  -5  -1   6   14.50   10.60
  -5   1  -6   30.90    4.80
   5  -1  -6   17.60    4.30
   5  -1   7   -3.70   11.80
  -5  -1  -7   -1.70    1.60
   5   1  -7   -0.70    1.70
   5  -1   7    3.30   13.00
  -5   1   7    1.60    2.30
  -5   1   7    8.20   16.50
  -5   1   7   -5.50    9.10
   5   1  -7   -3.10    5.30
   5   1  -7    0.00    2.00
   5  -1  -7   -0.70    2.00
   5   1   7    0.60   10.80
   5   1   7  -14.00   10.30
   5  -1  -7    1.30    2.30
   5  -1  -7    0.00    2.00
  -5   1  -7    2.80    2.10
  -5  -1   7   -3.60    9.20
  -5  -1   7   -3.40   12.40
   5  -1  -7   -4.90    5.10
  -5  -1   7    2.00    2.30
   5   1  -8   52.99    8.90
   5   1  -8   79.79   19.00
  -5   1   8   54.09    8.30
   5   1  -8   62.69    9.40
  -5  -1  -8   68.39    7.20
  -5   1   8   38.80   18.30
   5  -1   8   44.00   28.10
   5   1   8   91.79   26.30
   5  -1  -8   68.09    9.80
   5  -1  -8   51.79    9.30
  -5  -1   8   55.69   18.60
   5  -1  -8   50.59   16.50
  -5   1  -8   79.49    9.00
  -5  -1   8   66.79   10.10
   5   1  -9    3.00    3.50
   5   1  -9   13.10   10.60
  -5  -1  -9    0.60    2.70
  -5   1  -9    3.30    3.30
   5  -1  -9   -0.70   10.30
   5  -1  -9    3.60    3.90
  -6   1   0   11.40    3.40
   6  -1   0   14.80    1.70
   6  -1   0   16.10    1.50
  -6  -1   0   16.30    1.30
  -6  -1   0   17.80    3.90
   6  -1   0   17.20    4.20
   6   1   0   15.20    1.40
   6   1   0   14.50    3.30
   6   1   0   15.00    2.20
   6  -1   0   14.00    1.50
   6   1  -1   32.90    5.40
  -6  -1  -1   17.50    4.90
  -6   1   1   27.10    2.10
   6  -1   1   28.10    2.60
   6   1  -1   27.60    2.20
  -6  -1  -1   28.10    2.30
  -6   1   1   33.80    5.60
   6   1  -1   24.70    1.90
   6   1  -1   25.30    4.60
   6  -1   1   14.90    4.60
  -6   1   1   32.70    5.10
  -6  -1  -1   28.30    2.50
   6  -1  -1   28.90    5.30
   6  -1  -1   24.20    2.20
   6   1   1   23.60    5.50
   6  -1  -1   27.20    5.30
  -6   1  -1   28.40    2.40
   6  -1  -1   24.60    2.00
   6   1   1   29.00    2.20
  -6  -1   1   27.40    2.00
  -6  -1   1   21.10    2.00
  -6  -1   1   32.30    3.80
  -6  -1  -2  432.26   25.40
  -6  -1  -2  419.96   34.40
   6  -1   2  419.06   25.80
  -6   1   2  443.46   25.70
   6   1  -2  465.05   26.00
   6   1  -2  480.05   25.70
   6  -1   2  430.06   34.10
  -6  -1  -2  432.26   26.30
   6   1  -2  402.66   30.20
  -6   1   2  460.55   30.40
  -6   1   2  470.15   29.50
   6   1  -2  423.66   30.00
  -6  -1   2  445.56   29.60
  -6   1  -2  419.86   25.60
   6   1   2  419.06   26.40
   6   1   2  444.66   32.60
   6   1   2  451.35   34.40
   6  -1  -2  374.26   25.90
  -6   1  -2  398.96   34.10
   6  -1  -2  445.66   31.40
  -6  -1   2  433.06   25.50
   6  -1  -2  397.16   30.00
  -6  -1   2  462.05   25.80
  -6  -1   2  448.36   28.90
   6   1   2  420.56   25.50
   6  -1  -2  412.36   25.60
   6   1  -3   66.39    5.60
  -6   1   3   93.09   11.10
  -6   1   3   70.69    8.80
   6  -1   3   79.59    6.60
   6  -1   3   71.09    5.80
   6  -1   3   69.69   15.00
  -6  -1  -3   73.79    6.30
  -6   1   3   73.29    5.80
  -6  -1  -3   76.49    5.50
   6  -1   3   71.79   12.40
  -6  -1  -3   81.59   17.10
   6   1  -3   72.39    6.10
   6   1  -3   75.79    9.60
   6  -1  -3   97.39   15.40
   6   1   3   74.09    5.70
   6  -1  -3   86.69    6.50
   6   1   3   69.79    6.40
   6  -1  -3   65.59    5.60
  -6  -1   3   92.99    9.50
   6   1   3   98.69   18.20
  -6   1  -3   70.29    6.30
  -6  -1   3   85.09    5.90
  -6   1  -3   77.79    5.70
   6   1   3   79.09   13.60
  -6   1  -3   77.09   16.80
   6  -1  -3   75.79   12.10
  -6  -1   3   82.39   10.20
   6   1  -4  545.75   34.90
  -6   1   4  564.24   40.10
   6   1  -4  594.84   34.50
   6  -1   4  549.54   34.40
   6  -1   4  576.64   35.60
  -6  -1  -4  504.85   47.60
   6   1  -4  552.64   41.80
  -6  -1  -4  591.74   34.10
  -6  -1  -4  586.14   35.20
  -6   1   4  554.84   34.80
  -6   1   4  588.74   34.60
   6  -1   4  629.34   49.70
   6  -1   4  520.05   42.30
  -6  -1   4  578.74   34.80
  -6   1  -4  488.85   47.40
  -6  -1   4  578.74   43.00
   6  -1  -4  617.84   35.40
   6   1   4  618.54   49.90
   6   1   4  565.84   34.30
  -6  -1   4  614.64   40.30
  -6  -1   4  543.95   34.40
  -6   1  -4  578.94   34.20
  -6   1  -4  499.85   34.80
   6  -1  -4  553.04   34.40
   6   1   4  554.74   43.10
  -6  -1  -5   12.40    2.80
  -6   1   5   18.70    5.00
  -6   1   5   19.20    9.50
   6   1  -5   11.30    3.20
   6   1  -5    8.80    5.40
   6   1  -5   12.10    2.90
   6   1  -5   15.20    4.10
   6  -1   5   18.40   11.30
  -6   1   5   12.50    8.70
   6  -1  -5   11.00    3.20
  -6  -1   5   13.90    7.70
  -6  -1   5   11.50    2.60
   6   1   5   13.20    8.50
   6  -1  -5   13.30    5.60
   6  -1  -5    9.50    2.60
  -6   1  -5   12.10    2.70
  -6  -1   5    7.80    7.60
  -6   1  -5   10.90    9.40
  -6  -1  -6  327.27   20.90
   6   1  -6  354.96   21.70
  -6   1   6  353.76   22.30
   6   1  -6  296.77   22.60
  -6   1   6  268.77   35.10
   6   1  -6  321.77   22.10
  -6   1   6  284.57   31.50
   6   1  -6  256.77   28.90
   6   1   6  262.87   35.00
   6  -1  -6  284.47   21.90
   6  -1  -6  352.36   23.40
  -6  -1   6  310.27   22.30
  -6  -1   6  294.07   36.00
   6  -1  -6  267.77   29.70
  -6   1  -6  316.17   21.00
   6  -1  -6  336.97   21.50
   6   1  -7   32.00    6.30
  -6   1   7   27.60   15.50
   6   1  -7   37.70   12.40
  -6   1   7   23.40    5.20
   6   1  -7   31.60    5.90
   6   1  -7   27.70    5.60
   6  -1   7   -1.30   10.60
  -6   1   7   36.60   13.90
  -6  -1  -7   29.70    4.60
   6  -1  -7   23.50    4.50
  -6  -1   7   36.30   16.90
   6   1   7   29.20   13.30
   6  -1  -7   26.00    6.20
  -6   1  -7   18.10    4.10
  -6  -1   7   25.20    5.20
  -6  -1   7   26.80   12.50
   6   1  -8   69.79   19.00
  -6   1   8   57.59   19.90
   6  -1   8   19.00   23.20
   6   1  -8   63.39    9.50
   6   1  -8   74.29    9.10
  -6   1   8   91.29   10.10
  -6  -1  -8   82.59    8.20
   6  -1  -8   91.69    9.60
   6   1   8   54.59   20.70
  -6   1  -8   88.19    8.20
  -6  -1   8   75.99   10.50
   6  -1  -8   83.39   21.30
  -6  -1   8   70.69   23.00
   6   1   8   56.49   24.60
   6  -1  -8   87.69   10.00
   6   1  -9   11.50   10.10
  -6  -1  -9    2.60    3.10
   6  -1  -9   12.70   10.90
  -6   1  -9    3.80    3.70
  -7   1   0  458.75   32.50
  -7  -1   0  512.25   27.90
   7  -1   0  484.65   28.70
   7   1   0  488.45   28.00
   7  -1   0  508.05   32.50
   7   1   0  463.85   31.30
   7   1   0  455.95   28.60
   7  -1   0  473.55   28.10
   7  -1   0  467.35   28.00
  -7  -1   0  494.25   32.10
  -7   1   1  309.07   21.40
   7   1  -1  304.37   17.40
  -7   1   1  326.37   17.80
   7   1  -1  262.97   20.30
  -7  -1  -1  256.07   23.00
  -7   1   1  307.27   17.60
   7   1  -1  274.77   17.60
   7  -1   1  269.17   23.00
   7   1  -1  303.07   21.30
   7  -1   1  310.07   18.00
  -7  -1  -1  270.77   17.90
  -7  -1   1  340.97   20.90
  -7  -1   1  307.07   17.60
   7  -1  -1  306.47   21.70
  -7   1  -1  313.97   18.20
   7  -1  -1  299.47   17.60
   7   1   1  315.27   23.50
  -7   1  -1  289.17   17.70
  -7   1  -1  257.47   25.70
   7  -1  -1  289.97   17.90
  -7  -1   1  289.07   17.40
   7  -1  -1  293.27   21.50
   7   1   1  302.27   17.80
  -7   1   2  339.87   23.00
  -7   1   2  330.17   23.70
   7   1  -2  306.27   23.70
   7   1  -2  349.07   24.60
   7   1  -2  285.77   19.40
   7  -1   2  323.77   19.50
  -7  -1  -2  338.67   19.10
  -7   1   2  326.27   19.20
   7   1  -2  318.57   19.10
   7  -1   2  328.17   27.80
  -7  -1  -2  312.17   19.90
  -7   1   2  299.67   19.50
  -7  -1   2  345.67   23.20
  -7  -1   2  363.66   23.00
  -7   1  -2  327.07   19.30
  -7   1  -2  320.67   20.10
   7  -1  -2  298.27   24.30
   7  -1  -2  314.67   19.70
  -7  -1   2  290.27   19.20
   7   1   2  294.87   26.90
   7  -1  -2  329.97   19.20
  -7  -1   2  330.47   19.10
   7   1   2  336.37   20.20
   7  -1  -2  293.47   23.80
  -7   1  -2  287.87   27.50
  -7  -1  -3  165.48   10.60
  -7  -1  -3  189.78   12.80
   7   1  -3  164.38   10.90
   7   1  -3  169.48   11.50
   7   1  -3  131.39   15.80
   7  -1   3  128.99   18.50
   7  -1   3  159.48   11.10
  -7   1   3  168.48   11.10
  -7   1   3  175.88   16.60
   7  -1   3  168.88   12.00
  -7   1   3  155.28   15.90
  -7  -1  -3  132.89   18.80
   7   1  -3  148.29   15.60
   7  -1   3  190.58   21.20
  -7  -1   3  176.18   11.00
   7   1   3  155.98   10.80
  -7   1  -3  171.28   20.50
   7  -1  -3  190.58   11.90
   7  -1  -3  161.08   17.30
   7   1   3  180.28   12.20
   7   1   3  193.78   21.10
   7  -1  -3  179.48   11.10
  -7  -1   3  171.88   16.00
   7   1   3  170.08   17.90
  -7  -1   3  167.18   11.20
  -7   1  -3  141.29   11.50
   7  -1  -3  164.08   16.30
  -7   1  -3  161.98   10.80
  -7  -1   3  160.38   14.40
   7  -1   4   55.09    5.70
   7  -1   4   50.59    4.70
  -7  -1  -4   47.10    5.10
  -7  -1  -4   50.99    4.40
  -7  -1  -4   36.00   11.00
  -7   1   4   46.70    4.90
   7   1  -4   52.29    5.20
   7  -1   4   52.59   13.20
  -7   1   4   76.69   14.00
  -7   1   4   53.09    9.60
   7   1  -4   49.80    4.70
   7   1   4   36.20   10.80
  -7  -1   4   53.99   13.70
   7  -1  -4   48.60    4.70
  -7  -1   4   44.90    8.70
  -7   1  -4   52.19    5.30
   7  -1  -4   56.09   12.00
   7  -1  -4   51.19    5.20
  -7   1  -4   76.69   19.20
   7   1   4   48.60    4.60
  -7  -1   4   51.49    5.30
  -7  -1   4   45.20    9.60
  -7   1  -4   50.49    4.50
   7   1  -5   37.90    4.30
  -7  -1  -5   41.20   14.80
   7   1  -5   36.70    5.70
  -7  -1  -5   38.40    3.90
   7  -1   5   38.80    4.50
  -7   1   5   19.90   12.10
   7   1  -5   37.70   10.70
  -7   1   5   38.30   12.80
   7  -1   5   24.40   10.90
  -7   1   5   36.80    4.50
   7  -1  -5   42.60    4.50
   7  -1  -5   37.70    5.90
  -7  -1   5   28.20    9.60
   7   1   5   46.10   14.80
  -7   1  -5   32.10   12.50
  -7  -1   5   26.90    9.90
  -7   1  -5   36.50    4.10
  -7  -1   5   39.00    4.60
   7  -1  -5   54.59   12.90
  -7   1   6    1.90    7.30
  -7   1   6    0.60    1.80
   7   1  -6    1.60    1.80
  -7  -1  -6   -1.20    1.10
   7   1  -6    3.90    2.40
   7   1  -6    1.40    1.90
   7  -1   6   16.60   11.90
   7   1  -6   -6.30    4.50
   7  -1  -6   -2.10    1.20
  -7  -1   6    0.20    1.30
   7  -1  -6    3.50    2.20
   7  -1  -6   -2.90    3.50
   7   1   6   -7.30    9.00
   7   1   6    4.40   11.00
  -7   1  -6    3.00    1.90
   7  -1  -6    4.10    2.20
  -7   1   7   20.30   12.40
  -7   1   7   28.30    5.90
  -7  -1  -7   26.60    4.70
   7   1  -7   21.40    4.50
   7   1  -7   13.90    4.20
  -7   1   7   22.40   13.50
   7   1  -7   21.30    5.00
   7  -1   7    1.60   11.70
   7  -1  -7   26.90    5.30
   7  -1  -7   13.50    4.40
  -7  -1   7   15.00    3.80
   7   1   7   11.80   13.20
   7  -1  -7   17.80    4.30
  -7   1  -7   18.80    4.00
   7   1  -8   15.50   12.10
  -7   1   8   25.90    5.80
   7  -1   8    8.10   17.10
   7   1  -8   13.00    4.70
   7  -1   8   20.50   21.30
  -7  -1  -8   26.40    4.70
   7   1  -8   24.10    5.90
   7  -1  -8   18.90    5.30
  -7  -1   8   17.00    5.60
   7  -1  -8   25.20   11.90
   7   1   8   31.40   20.00
   7  -1  -8   18.20    4.90
  -7   1  -8   24.50    5.00
   7   1  -9    4.20   10.00
   7   1  -9    3.40    4.50
  -7  -1  -9   11.30    4.00
  -7   1  -9    6.80    3.70
   7  -1  -9    1.00    3.30
   7  -1  -9    7.70    4.40
  -8  -1   0   11.30    1.20
   8   1   0   10.90    1.50
   8  -1   0   11.80    2.20
   8  -1   0   12.20    1.70
   8   1   0   12.30    2.00
   8  -1   0   12.40    1.70
  -8   1   0   11.80    1.30
  -8  -1   0   10.90    3.50
  -8   1   0   13.90    4.40
   8   1   0   10.80    3.50
   8  -1   0   18.10    4.40
   8  -1   0    9.30    3.50
  -8   1   1  114.89   10.40
   8   1  -1   90.39    6.60
   8  -1   1   99.29   11.50
  -8  -1  -1   99.79   12.00
  -8   1   1  107.69    6.80
   8  -1   1  106.79    7.10
   8   1  -1  103.49    6.50
   8   1  -1   89.19   11.00
  -8  -1  -1  112.49    7.30
   8   1  -1   93.19    9.70
  -8   1   1  102.89    6.60
  -8   1  -1   95.89    7.20
  -8   1  -1  101.19    6.80
  -8   1  -1   84.19   11.50
   8   1   1  106.99   11.50
   8   1   1  111.49    7.00
   8  -1  -1  102.19   10.20
   8  -1  -1  114.39   10.60
   8  -1  -1  106.89    6.60
   8  -1  -1  104.79    6.90
  -8  -1   1  100.09    6.50
  -8  -1   1  109.29    9.60
  -8  -1   1   94.09    6.50
  -8   1   2   27.80    2.50
   8  -1   2   31.90    8.30
   8   1  -2   38.70    9.20
  -8  -1  -2   26.00    2.90
  -8   1   2   46.00    7.10
   8  -1   2   29.00    2.80
   8   1  -2   30.60    2.50
   8   1  -2   29.20    6.90
   8   1  -2   27.90    2.70
  -8   1   2   22.70    2.60
  -8  -1  -2   33.30    2.60
  -8   1   2   30.90    6.30
  -8  -1   2   23.40    2.30
  -8  -1   2   33.90    6.30
   8  -1  -2   26.90    2.40
   8   1   2   37.70   10.00
  -8   1  -2   27.10    3.10
   8  -1  -2   24.50    2.80
   8   1   2   25.00    2.50
   8   1   2   38.10    3.50
  -8  -1   2   25.20    2.50
   8  -1  -2   30.50    6.90
   8  -1  -2   38.50    8.10
  -8   1  -2   26.00    2.60
  -8  -1   2   35.70    6.40
  -8  -1  -3   23.30    2.40
  -8  -1  -3   21.20    3.50
   8  -1   3   26.70    2.90
  -8   1   3   30.90    6.70
   8   1  -3   32.00    7.70
   8   1  -3   37.50    9.20
  -8   1   3   18.00    5.40
   8   1  -3   22.20    2.50
   8   1  -3   27.60    3.80
  -8  -1  -3   30.60    9.60
   8  -1   3   24.90    8.90
   8  -1   3   25.30    7.80
  -8   1   3   23.80    2.60
   8  -1   3   28.90    4.20
  -8  -1   3   20.30    6.60
  -8  -1   3   32.00    7.90
  -8   1  -3   23.70    2.60
   8   1   3   31.30    8.50
  -8  -1   3   23.20    3.40
   8  -1  -3   26.40    7.20
   8   1   3   21.70    2.50
   8  -1  -3   23.80    7.50
  -8   1  -3   16.80    7.60
   8   1   3   22.00    8.10
   8  -1  -3   25.80    2.60
  -8   1  -3   23.70    3.70
   8  -1  -3   22.60    3.70
   8   1   3   28.70    4.30
  -8  -1   3   24.80    3.40
   8  -1   4    4.30    1.70
   8   1  -4    6.50    1.70
  -8   1   4    2.30    3.60
   8  -1   4    3.60    2.10
   8  -1   4    4.80    7.20
   8   1  -4    5.80    2.10
  -8  -1  -4    5.90    1.50
   8   1  -4    6.30    4.40
   8  -1  -4    7.60    4.60
   8  -1  -4    3.20    1.20
   8  -1  -4    9.80    5.70
  -8   1  -4    7.40    7.50
   8   1   4    6.00    1.90
   8   1   4    7.60    5.40
  -8   1  -4    5.80    1.60
   8  -1  -4    5.80    2.00
  -8  -1   4    1.70    3.90
   8   1   4    5.80    2.70
  -8   1   5   79.79   14.60
  -8   1   5  129.09   24.60
   8   1  -5   86.59    8.20
  -8   1   5  101.59    8.40
   8   1  -5   86.49    7.70
   8  -1   5   88.39    7.90
   8   1  -5   87.19   16.70
  -8  -1  -5   98.79    7.30
   8  -1   5  113.19   25.70
  -8   1  -5  111.09   26.60
  -8   1  -5  104.69    7.60
   8  -1  -5   90.69    7.70
   8  -1  -5   79.59   16.20
   8  -1  -5   90.99    8.50
  -8  -1   5  115.59   22.20
  -8  -1   5   95.99   16.70
  -8  -1  -6    4.90    1.90
  -8   1   6    4.70    2.30
   8   1  -6    3.40    2.60
   8   1  -6    4.20    1.90
   8   1  -6    2.20    1.80
   8  -1   6   10.50   11.20
   8   1  -6    1.60    4.30
   8   1   6    6.50   10.60
   8  -1  -6    6.90    6.50
  -8   1  -6    4.00    1.80
   8  -1  -6   10.40    3.50
   8  -1  -6    5.00    2.40
  -8  -1   6    2.20    2.10
   8   1  -7   25.10    5.30
   8   1  -7   28.20    6.70
   8  -1   7    5.00   11.80
  -8  -1  -7   23.30    4.00
  -8   1   7   20.20    6.40
   8   1  -7   12.60    3.50
   8  -1  -7   24.40    4.80
   8   1   7    9.80   13.90
  -8   1  -7   21.20    4.20
   8  -1  -7   20.20    4.90
  -8  -1   7   11.30    4.10
   8  -1  -7   18.50    9.70
  -8  -1   7   31.60   13.00
   8  -1  -7   16.70    4.70
   8   1  -8    3.10    3.40
   8   1  -8    6.00    9.10
   8   1  -8    3.30    3.10
  -8  -1  -8    8.80    3.30
   8  -1   8   -4.10   19.70
   8  -1  -8    9.10    3.60
   8   1   8   49.50   33.50
   8  -1  -8    9.00    8.40
   8   1   8   18.90   21.50
   8  -1  -8    4.30    3.40
  -8   1  -8    4.30    2.70
   8   1  -9    4.50    4.00
  -8  -1  -9    5.60    3.60
   8  -1  -9    4.20    3.80
   8  -1  -9   15.50   12.30
   8  -1  -9    5.20    4.60
  -8   1  -9    3.00    3.40
   9   1   0  799.82   50.59
   9  -1   0  853.71   47.10
  -9   1   0  799.52   46.10
   9   1   0  797.32   46.90
  -9  -1   0  778.32   45.90
   9  -1   0  788.52   46.30
   9   1   0  794.82   46.20
  -9   1   0  794.32   52.39
   9  -1   0  792.22   51.49
  -9  -1   0  771.12   51.39
  -9  -1  -1  124.49    8.10
  -9   1   1  121.69   11.60
   9   1  -1  111.69    7.60
   9  -1   1  124.19    8.10
   9   1  -1  124.99   11.00
   9   1  -1  120.99   11.50
   9  -1   1  112.29    8.00
  -9  -1  -1  106.99   13.00
  -9   1   1  109.59    7.50
  -9   1   1  119.39    7.70
   9   1  -1  121.79    7.40
   9  -1   1  125.79   13.20
  -9  -1  -1  114.39    7.50
  -9  -1   1  113.29    7.30
   9   1   1  131.59    8.00
  -9   1  -1  104.39   13.20
   9  -1  -1  117.29    7.90
   9  -1  -1  100.99   11.00
   9  -1  -1  115.19    7.50
  -9  -1   1  143.79   14.10
   9   1   1  107.39   12.30
  -9  -1   1  117.69    7.50
  -9   1  -1   99.99    8.10
   9  -1  -1  112.69   11.40
   9   1  -2  543.55   37.90
   9  -1   2  551.04   32.70
  -9   1   2  603.24   37.80
  -9  -1  -2  489.45   51.29
  -9  -1  -2  549.25   33.20
   9   1  -2  528.35   32.70
   9   1  -2  551.34   32.10
  -9  -1  -2  532.55   32.40
   9   1  -2  509.45   38.00
   9  -1   2  584.14   42.60
  -9   1   2  576.94   32.30
   9   1   2  541.75   33.40
   9  -1  -2  557.84   38.90
   9  -1  -2  537.05   32.90
  -9   1  -2  532.65   33.40
  -9  -1   2  599.84   37.40
   9  -1  -2  506.65   38.30
  -9  -1   2  544.35   32.40
   9   1   2  543.75   32.50
   9   1   2  567.64   42.20
   9  -1  -2  573.44   32.30
  -9  -1   2  543.65   32.10
  -9   1  -2  562.94   32.70
   9   1  -3   45.00    3.60
  -9   1   3   44.00    8.40
  -9   1   3   51.59    8.80
  -9  -1  -3   44.50    4.50
  -9  -1  -3   29.90   10.40
   9   1  -3   37.40    9.10
   9  -1   3   36.20    5.30
   9  -1   3   47.60   12.20
  -9   1   3   38.90    3.50
  -9   1   3   37.60    3.90
   9   1  -3   53.29   10.90
   9  -1   3   41.70    3.90
  -9  -1  -3   42.20    3.40
   9  -1   3   49.30   11.70
   9   1  -3   36.90    3.90
   9   1   3   36.90    3.50
   9   1   3   46.20   11.30
  -9  -1   3   41.80    3.50
   9  -1  -3   36.40   14.00
  -9   1  -3   40.80    3.60
  -9  -1   3   34.40    3.60
   9  -1  -3   38.00    3.50
   9  -1  -3   33.70    3.90
   9   1   3   40.40    4.50
  -9  -1   3   52.39    8.40
  -9   1  -3   25.60    9.30
   9   1   3   41.80   10.70
  -9   1  -3   33.80    4.10
   9   1  -4  134.69    9.30
  -9  -1  -4  130.19    8.60
   9  -1   4  112.59    9.10
   9  -1   4  136.99   10.60
  -9   1   4  112.89   14.60
  -9  -1  -4   87.09   19.10
   9   1  -4  124.59    9.70
   9   1  -4  106.79   14.80
   9   1   4  137.79   10.70
   9  -1  -4  120.09    9.00
  -9  -1   4  132.09   16.40
   9  -1  -4  110.69   19.00
   9   1   4  109.59    8.80
  -9   1  -4  150.58   26.50
   9  -1  -4  109.59   14.70
  -9   1  -4  138.89    9.00
  -9  -1   4  151.78    9.80
   9  -1  -4  114.59    9.70
  -9  -1  -5   34.20    3.50
   9   1  -5   30.90    4.60
  -9   1   5   22.10   10.10
   9  -1   5   26.00    4.30
   9   1  -5   33.00    5.30
   9   1  -5   35.30   10.70
  -9   1   5   26.50    4.60
  -9  -1  -5   19.40   12.40
  -9  -1   5   31.20   11.70
  -9   1  -5   24.90   13.30
   9  -1  -5   29.20    4.90
  -9   1  -5   34.20    3.70
  -9  -1   5   40.80    4.50
   9  -1  -5   27.40    4.10
  -9  -1   5   27.40    8.60
   9  -1  -5   26.90    9.40
   9   1  -6    6.10    2.20
  -9  -1  -6    9.10    2.30
  -9   1   6    8.50    3.20
   9   1  -6   -0.50    4.10
   9   1   6   -2.90    8.30
   9  -1  -6   11.40    7.30
   9  -1  -6    6.60    2.20
  -9   1  -6    9.20    2.20
  -9   1  -6    4.60   13.50
   9   1  -7   12.50    8.70
  -9   1   7    3.50    9.80
  -9  -1  -7   13.70    3.10
   9   1  -7   17.70    5.10
  -9   1   7   15.10    4.40
   9  -1   7    0.50   13.20
   9   1  -7   14.00    4.40
   9  -1  -7   17.80    4.70
   9  -1  -7    9.90    8.70
  -9  -1   7   14.90    4.00
  -9   1  -7   17.70    3.60
   9  -1  -7   14.50    5.10
   9   1   7    7.00   11.30
   9   1  -8   22.90    6.00
  -9  -1  -8   24.10    4.20
   9   1  -8   19.30   11.10
   9   1  -8   18.90    4.90
   9  -1   8    0.80   16.40
   9  -1   8   46.70   29.20
   9  -1  -8   28.50    6.10
  -9   1  -8   21.70    4.60
   9   1   8    6.80   22.70
   9  -1  -8   22.20   12.10
   9  -1  -8   40.70    8.80
  -9  -1  -9   16.60    4.50
   9   1  -9    7.80   12.50
   9   1  -9   11.40    6.70
  -9   1  -9   11.20    3.90
   9  -1  -9   16.20   13.90
   9  -1  -9   16.00    5.60
 -10   1   0   39.10    3.10
  10  -1   0   30.90    6.50
 -10  -1   0   44.20    8.50
  10   1   0   37.70    3.70
 -10  -1   0   39.50    2.90
  10   1   0   39.00    3.20
 -10   1   0   24.60    6.50
  10  -1   0   37.70    3.20
  10  -1   0   41.70    3.90
  10   1  -1   10.10    3.80
 -10  -1  -1    9.40    2.00
  10  -1   1   10.30    2.00
 -10  -1  -1    8.20    1.40
  10  -1   1   11.60    2.10
 -10  -1  -1    8.70    4.40
 -10   1   1    4.90    3.00
 -10   1   1    6.70    1.30
  10   1  -1   11.30    4.30
  10   1  -1    6.20    1.40
  10  -1   1    9.20    4.60
  10   1  -1    8.20    2.20
 -10   1   1    9.70    1.60
  10   1  -1   10.40    1.50
 -10  -1   1    8.90    1.40
  10   1   1   16.60    5.60
 -10   1  -1   11.20    5.60
 -10  -1   1    5.30    2.90
 -10  -1   1    7.60    1.30
  10  -1  -1   12.80    1.70
  10  -1  -1    8.10    3.40
 -10   1  -1    8.10    1.90
  10   1   1    7.60    1.60
  10  -1  -1    5.70    1.50
  10  -1  -1   12.90    2.60
  10  -1  -1    4.90    3.10
  10   1  -2  192.08   12.50
  10  -1   2  193.28   12.50
 -10  -1  -2  184.08   12.30
  10  -1   2  190.58   20.00
  10   1  -2  185.98   17.40
  10   1  -2  196.68   17.30
 -10  -1  -2  178.38   20.70
  10   1  -2  194.58   11.80
 -10   1   2  198.58   12.40
 -10   1   2  191.88   11.90
 -10  -1  -2  213.18   13.10
 -10  -1   2  201.98   16.10
  10  -1  -2  189.68   17.90
  10   1   2  177.48   12.90
  10  -1  -2  179.08   11.80
  10   1   2  190.48   12.20
 -10  -1   2  184.68   11.70
 -10   1  -2  190.68   12.50
  10   1   2  204.58   20.60
 -10   1  -2  181.98   12.90
  10  -1  -2  192.08   21.80
 -10  -1   2  187.78   12.10
  10  -1  -2  204.38   12.80
 -10  -1  -3   34.20    3.10
 -10  -1  -3   25.50    9.70
  10  -1   3   30.90    3.40
  10  -1   3   44.00   13.10
  10   1  -3   37.60    9.10
 -10   1   3   27.40    6.50
 -10   1   3   40.90    3.80
  10   1  -3   45.50   10.60
  10   1  -3   31.50    3.00
  10   1  -3   34.80    3.70
  10  -1   3   36.10    4.10
 -10   1   3   36.70    3.30
  10  -1  -3   36.30    9.50
  10   1   3   31.60   10.80
  10  -1  -3   36.60    9.00
 -10  -1   3   34.20    3.00
  10   1   3   32.70    4.80
  10   1   3   31.00    3.20
 -10  -1   3   31.00    3.30
 -10   1  -3   31.20   10.00
  10  -1  -3   39.50    4.00
 -10   1  -3   31.60    3.20
  10  -1  -3   27.40    3.00
 -10  -1   3   37.40    7.00
 -10  -1  -4  432.36   46.20
  10  -1   4  507.45   34.50
  10   1  -4  514.45   33.80
  10   1  -4  548.85   42.50
 -10  -1  -4  590.54   32.60
 -10   1   4  560.44   33.70
  10  -1   4  500.25   33.10
  10   1  -4  572.54   33.00
  10  -1  -4  556.64   34.20
  10  -1  -4  615.44   33.20
 -10   1  -4  450.45   48.50
  10  -1  -4  512.55   42.10
 -10  -1   4  541.05   33.40
  10   1   4  520.95   32.90
  10  -1  -4  454.15   42.10
 -10   1  -4  593.24   32.90
  10   1   4  615.54   35.20
  10   1  -5    5.90    2.10
  10   1  -5    2.20    1.80
  10   1  -5    7.60    4.60
 -10  -1  -5   24.90   16.50
 -10  -1  -5    6.90    1.90
  10  -1   5    7.20    2.20
 -10   1   5    5.40    7.20
  10  -1   5    1.70    6.50
 -10  -1   5    4.70    7.70
  10   1   5    3.30    8.70
  10  -1  -5    7.30    1.90
 -10   1  -5    8.20    2.10
 -10  -1   5    5.80    2.20
  10   1   5    7.80    2.20
 -10   1  -5    5.60   10.30
  10  -1  -5    8.20    2.30
  10  -1  -5    4.10    4.60
 -10  -1  -6  335.07   21.50
  10   1  -6  261.07   29.00
  10   1  -6  280.97   23.90
  10   1  -6  275.07   19.10
  10   1  -6  256.17   21.40
  10  -1   6  305.07   38.50
 -10  -1   6  297.37   30.50
 -10  -1   6  270.87   23.30
 -10   1  -6  292.57   18.80
  10   1   6  307.97   39.10
  10  -1  -6  273.87   30.00
 -10   1  -6  313.67   46.90
  10  -1  -6  274.67   19.20
  10   1  -7   12.50    4.10
  10   1  -7    4.20    7.30
 -10   1   7    1.60    2.60
 -10  -1  -7    5.10    2.10
  10  -1   7   -4.70   20.50
  10   1  -7    5.90    2.90
  10   1   7  -18.30   15.30
  10  -1  -7    5.10    2.70
  10   1   7    8.70   15.70
  10  -1  -7    5.70    3.30
 -10   1  -7    5.90    2.30
  10  -1  -7    5.40    6.50
  10   1  -8   78.49   11.60
  10   1  -8   54.69   17.50
 -10  -1  -8   65.69    6.40
  10   1  -8   59.49    9.10
  10  -1  -8   55.99    9.30
  10  -1  -8   57.99    9.20
  10  -1  -8   66.19   19.60
 -11   1   0  997.00   57.19
  11   1   0 1007.00   62.79
  11  -1   0  970.80   57.49
  11  -1   0 1039.10   58.29
  11  -1   0 1006.80   63.69
 -11  -1   0  976.40   56.99
 -11  -1   0  977.10   64.29
  11   1   0 1015.70   58.19
 -11   1   0  961.90   64.69
  11   1   0  948.51   57.29
  11   1  -1   47.50    5.10
 -11   1   1   57.99    4.20
 -11  -1  -1   53.99    4.10
 -11  -1  -1   72.89   13.50
  11   1  -1   53.49    4.30
  11   1  -1   58.99    9.10
  11  -1   1   53.49    4.50
  11   1  -1   67.49    4.50
  11  -1   1   47.40    9.80
  11   1  -1   58.59    9.80
  11  -1   1   62.49    4.80
 -11   1   1   53.89    4.20
 -11  -1  -1   49.90    4.50
  11   1   1   74.19   12.20
  11  -1  -1   56.89    4.20
  11  -1  -1   50.99    9.00
  11  -1  -1   47.80    5.50
 -11  -1   1   62.39    9.90
 -11  -1   1   50.09    4.00
  11  -1  -1   49.10    4.40
  11   1   1   51.79    4.40
 -11   1  -1   72.69   14.00
  11  -1  -1   67.49   11.00
  11   1   1   60.09    4.60
 -11  -1  -2  520.25   35.80
  11   1  -2  579.44   41.40
  11  -1   2  598.04   36.00
  11  -1   2  639.74   46.50
 -11   1   2  580.34   35.80
  11   1  -2  591.54   43.10
  11   1  -2  616.14   36.10
 -11  -1  -2  582.44   46.90
 -11   1   2  630.84   35.50
 -11   1  -2  568.74   35.70
 -11   1  -2  590.34   36.20
  11  -1  -2  638.74   35.40
  11  -1  -2  626.74   36.30
  11  -1  -2  588.74   42.50
  11   1   2  642.44   36.90
  11  -1  -2  599.64   43.10
  11   1   2  618.64   45.80
 -11   1  -2  567.74   48.00
 -11  -1   2  669.53   40.90
 -11  -1   2  609.44   35.20
  11   1   2  621.14   35.80
  11  -1   3    9.50    2.70
 -11  -1  -3   -3.50    9.30
  11  -1   3   10.40    5.80
 -11   1   3   10.70    2.30
  11   1  -3   10.70    5.60
  11   1  -3   13.60    2.00
  11   1  -3    6.50    3.70
 -11   1   3   20.40    6.50
 -11  -1  -3    9.20    1.90
  11   1  -3   11.00    2.50
  11  -1   3    8.30    2.00
 -11  -1   3   13.40    2.00
  11  -1  -3    7.60    4.70
 -11   1  -3    7.80    1.90
 -11   1  -3    4.50    5.80
  11   1   3    8.90    1.90
  11  -1  -3   10.70    2.30
  11   1   3   12.00    5.60
  11   1   3    5.20    2.30
 -11  -1   3   13.10    2.40
  11  -1  -3    5.20    3.70
  11  -1  -3   13.70    2.20
  11   1  -4   77.39    6.40
 -11  -1  -4   75.99   20.30
  11   1  -4   91.59   16.30
 -11   1   4   94.29    7.30
 -11  -1  -4   94.49    6.50
  11  -1   4   81.99    7.00
  11  -1   4   92.99   13.40
  11   1  -4   82.79    7.40
  11  -1  -4   82.29    7.60
  11  -1  -4   81.99   15.40
 -11   1  -4   91.99   20.50
 -11  -1   4   77.79    6.80
  11  -1  -4   60.89   13.80
 -11   1  -4   89.09    6.60
 -11  -1   4  109.49   12.80
  11   1   4   83.69    8.10
  11   1   4   81.99    6.70
  11   1   4   90.09   19.50
  11  -1  -4   84.69    6.60
  11   1  -5   16.60    7.40
 -11  -1  -5   15.20   13.50
  11   1  -5   17.70    4.00
  11  -1   5   36.50   13.90
 -11  -1  -5   20.30    3.10
 -11  -1   5   23.30    4.10
 -11  -1   5   19.50   13.30
 -11   1  -5   22.50    3.30
  11  -1  -5   25.90    4.00
  11   1   5   19.20    3.50
  11  -1  -5   16.00    4.00
  11  -1  -5    5.80    5.50
  11   1  -6   10.70    4.00
  11   1  -6    7.30    2.40
  11   1  -6   16.60    4.20
  11   1  -6    7.20    6.20
  11   1   6    7.60   10.30
  11  -1  -6   11.30    2.70
 -11   1  -6   14.90    2.90
 -11   1  -6   22.50   17.50
 -11  -1   6   15.10    3.60
  11  -1   7    0.80   16.50
  11   1  -7    1.60    2.60
  11   1  -7    2.00    2.50
  11   1  -7    3.10    7.80
  11  -1  -7   -0.50    2.40
  11   1   7   -7.80   13.20
  11  -1  -7    5.30    2.90
 -11   1  -7    3.60    2.10
  11  -1  -7    7.20    8.40
  11   1   7  -18.40   15.30
  11   1  -8   38.90    7.30
  11   1  -8   44.60   15.20
 -11  -1  -8   50.09    5.50
 -11   1  -8   42.60    6.00
  11  -1  -8   33.20   15.20
  11  -1  -8   45.20   12.60
  11  -1  -8   41.40    7.50
  12   1   0    9.80    4.30
  12   1   0    8.70    2.10
  12  -1   0    7.20    3.90
 -12  -1   0    4.80    4.00
 -12  -1   0    8.90    1.40
  12  -1   0    9.30    4.20
  12   1   0    7.50    3.30
 -12   1   0    8.90    1.60
  12  -1   0    9.20    1.70
  12  -1   0    9.40    2.10
  12   1   0   12.00    1.90
  12   1  -1   54.99    4.50
  12   1  -1   62.99    7.80
  12  -1   1   58.19    4.90
  12  -1   1   59.49    4.80
 -12   1   1   57.49    4.40
  12   1  -1   47.20    5.20
  12  -1   1   68.39   11.60
  12   1  -1   55.49    4.50
  12   1  -1   72.59   11.60
 -12  -1  -1   52.79    4.20
  12  -1  -1   56.59    4.70
 -12   1  -1   50.89   11.40
  12   1   1   55.29   10.10
  12  -1  -1   71.49   11.40
  12  -1  -1   68.19   10.90
  12   1   1   56.59    4.80
  12   1   1   52.79    4.80
 -12  -1   1   61.99    9.90
  12  -1  -1   61.19    4.40
  12  -1  -1   53.79    5.40
 -12  -1  -2  107.69   18.60
  12   1  -2  117.29    8.50
 -12   1   2  123.59    8.40
  12  -1   2  121.29    8.60
  12   1  -2  130.49   14.40
 -12   1   2  121.69    8.00
  12   1  -2  120.29    7.80
  12  -1   2  111.59   15.30
  12   1  -2  110.29   12.70
 -12  -1   2  114.79    7.70
  12  -1  -2  126.99    8.00
  12   1   2  122.39    9.20
  12  -1  -2  107.79   13.30
  12  -1  -2  113.79    9.30
  12   1   2  136.89   16.60
  12   1   2  130.09    8.50
  12  -1  -2  117.99   13.60
 -12  -1   2  122.09    8.10
 -12   1  -2   88.79   17.90
 -12   1  -2  121.89    8.90
 -12   1  -2  106.69    8.20
  12   1  -3   37.50    4.40
 -12   1   3   38.00    4.10
  12   1  -3   38.80    9.10
 -12   1   3   38.30    8.50
  12   1  -3   37.90    9.60
  12  -1   3   41.40    4.80
  12  -1   3   42.70    4.10
 -12  -1  -3   42.00    3.90
  12   1  -3   34.00    4.00
  12  -1  -3   38.30   10.00
  12   1   3   39.30    3.80
 -12  -1   3   44.80    4.00
 -12   1  -3   24.60   11.30
  12  -1  -3   40.70    3.60
  12   1   3   49.99   13.80
 -12  -1   3   50.49    9.20
 -12   1  -3   50.29    4.30
  12  -1  -3   37.60    9.90
  12   1   3   40.10    5.50
  12  -1  -3   40.20    4.40
 -12  -1  -4  139.99    9.20
  12   1  -4  111.29   19.10
  12   1  -4  130.99   10.20
  12  -1   4  134.69    9.80
  12   1  -4  143.59    9.30
 -12  -1  -4   78.19   19.30
  12  -1   4  120.39   10.80
 -12   1   4  138.29   10.00
  12  -1   4  116.99   21.20
  12   1   4  143.69   11.20
 -12   1  -4   81.39   19.00
  12  -1  -4  142.69    9.30
 -12  -1   4  132.99   15.20
 -12   1  -4  145.29    9.50
  12   1   4   87.49   17.50
  12   1   4  114.29    9.20
  12  -1  -4  134.59   18.40
  12  -1  -4  127.59   10.40
  12  -1  -4  120.09   16.50
  12  -1   5   25.90    4.60
  12   1  -5   35.80    5.60
  12   1  -5   31.90   10.50
 -12  -1  -5   29.00   15.10
 -12   1   5   29.30    4.70
 -12  -1  -5   45.30    3.90
  12   1  -5   37.20    4.00
  12   1   5   32.60    4.00
 -12  -1   5   50.29   13.60
 -12  -1   5   38.20    4.50
  12  -1  -5   27.50    9.10
  12  -1  -5   35.60    5.50
 -12   1  -5   42.10   23.10
  12  -1  -5   38.80    4.00
 -12   1  -5   39.40    3.90
  12   1  -6   67.59    8.00
  12   1  -6   83.69    9.90
 -12   1   6   85.19    8.50
  12  -1   6   46.60   16.80
 -12   1  -6   97.89    7.30
  12  -1  -6   57.39   15.20
  12   1   6  115.19   27.10
  12  -1  -6   97.59    9.00
  12  -1  -6   88.49    7.50
 -12  -1   6   79.69    7.90
 -12   1  -6  146.99   33.20
  12   1  -7   16.10    4.70
  12   1  -7   14.90    4.20
  12   1  -7    5.50    7.90
  12  -1   7   28.10   24.30
  12  -1  -7   24.30    5.80
  12   1   7   17.50   19.20
  12  -1  -7    8.60    8.70
 -12   1  -7   22.70    3.70
  12  -1  -7   24.80    5.10
 -12  -1  -8   28.80    4.90
  12   1  -8   13.60   10.70
  12   1  -8   21.80    6.30
 -12   1  -8   35.00    5.30
  12  -1  -8   28.30   13.80
  12  -1  -8   41.00    8.30
 -13   1   0   18.80    2.10
  13   1   0   31.60    7.60
  13   1   0   21.30    5.70
  13  -1   0   31.30    7.50
  13   1   0   19.70    3.20
  13  -1   0   20.10    2.90
  13  -1   0   21.10    6.50
  13  -1   0   19.80    3.30
 -13  -1   0   18.80    2.00
  13   1   0   19.40    2.70
 -13   1   1   97.99    7.30
  13  -1   1  116.79    8.10
 -13  -1  -1  148.29   26.80
  13   1  -1  107.49    7.60
  13  -1   1  131.59   14.60
 -13  -1  -1  101.39    7.10
  13   1  -1   98.89    7.10
  13   1  -1   92.79    8.30
  13  -1   1  103.69    7.70
  13   1  -1  118.89   12.80
  13   1  -1  108.29   11.60
 -13   1  -1   91.69   17.00
  13  -1  -1  111.49    7.90
  13  -1  -1   97.29    8.50
  13   1   1  119.09    8.00
  13   1   1  114.09    7.70
 -13   1  -1  108.59    7.70
  13  -1  -1  100.79    7.20
  13  -1  -1  115.59   12.70
  13   1   1  103.89   13.00
 -13  -1   1  113.29    7.30
  13  -1  -1  113.39   12.90
  13   1  -2    2.60    1.10
  13   1  -2    4.50    1.10
  13   1  -2    9.80    5.40
 -13   1   2    4.40    1.30
 -13   1   2    0.50    3.30
 -13   1   2    1.60    0.90
  13   1  -2    2.60    3.90
  13  -1   2    1.10    1.10
  13  -1   2   -1.30    3.90
  13  -1   2    1.40    1.30
 -13  -1  -2    1.80    5.20
  13   1   2    3.90    1.80
  13  -1  -2    2.10    3.20
 -13   1  -2    1.10    1.10
  13  -1  -2    3.10    3.60
  13  -1  -2    6.60    1.90
 -13  -1   2    1.30    0.90
 -13   1  -2   -1.00    5.00
  13  -1  -2    3.20    0.90
  13   1   2    3.10    1.30
 -13  -1   2    2.80    1.00
  13   1   2   -0.50    3.40
 -13   1   3   95.59   11.90
  13   1  -3   86.29    6.00
 -13   1   3   94.69    7.00
  13  -1   3   69.89   15.10
 -13  -1  -3   68.49    6.30
 -13  -1  -3   80.49   19.40
  13   1  -3   83.09   15.40
  13  -1   3   90.49    6.90
  13   1  -3   95.69   15.30
  13  -1   3   78.49    7.50
  13   1  -3   72.09    6.70
  13   1   3   90.39    7.80
 -13  -1   3   75.49    6.30
 -13  -1   3   82.09   10.60
  13   1   3   57.49   13.20
  13   1   3   79.59    6.50
  13  -1  -3   96.19    7.40
  13  -1  -3   87.29    6.10
 -13   1  -3   89.89    6.90
  13  -1  -3   78.19   14.40
  13  -1  -3  113.49   14.10
 -13   1  -3   72.29    6.60
 -13   1   4   -2.90    4.00
  13  -1   4    1.60    6.90
 -13  -1  -4   -0.60    8.00
  13   1  -4    0.40    0.90
  13  -1   4   -0.60    2.00
  13  -1   4    0.70    1.60
  13   1  -4    0.40    3.70
 -13   1   4   -2.10    1.20
  13   1  -4    2.70    1.60
 -13  -1  -4   -0.30    1.00
  13  -1  -4    0.40    1.20
  13  -1  -4   -4.50    5.00
 -13   1  -4   -5.70    7.50
  13   1   4   -1.00    5.90
  13   1   4    0.90    1.30
  13   1   4    2.00    2.10
 -13   1  -4    2.80    1.30
 -13  -1   4    1.10    1.20
  13  -1  -4    0.60    0.90
 -13  -1   4    0.00    4.40
  13  -1  -4   -1.70    3.30
 -13  -1  -5   38.30    3.80
  13   1  -5   35.90    3.90
  13  -1   5   29.70    4.70
 -13  -1  -5   46.50   20.30
  13   1  -5   32.90    5.40
 -13   1   5   42.80    5.60
  13   1  -5   26.10    8.80
 -13   1  -5   34.50   16.60
  13  -1  -5   38.60    3.90
 -13   1  -5   37.50    4.40
  13  -1  -5   30.20    5.40
 -13  -1   5   39.50    5.20
 -13  -1   5   31.30   11.30
  13   1   5   29.40    4.30
  13  -1   6    3.20   14.70
  13   1  -6   -1.40    5.60
 -13   1   6    5.60    2.80
  13   1  -6    2.10    2.00
 -13   1  -6    6.50    2.20
 -13  -1   6    7.40    3.50
 -13   1  -6    8.00   19.20
  13   1   6    0.20   10.80
  13  -1  -6    6.00    7.50
  13  -1  -6    9.00    2.90
  13  -1  -6    7.30    2.70
  13   1  -7   29.60    5.80
  13   1  -7   23.30   10.20
  13   1  -7   34.00    8.00
  13  -1  -7   41.40    8.40
  13  -1  -7   38.50   12.70
 -13   1  -7   36.20    4.30
  13  -1  -7   32.00    6.40
  13   1  -8   -1.70    2.70
  13   1  -8   10.80   10.50
  13   1  -8   -4.80    3.60
  13  -1  -8    2.20    3.50
 -13   1  -8    2.20    3.00
  13  -1  -8    1.40    3.00
  14   1   0    2.00    1.20
 -14  -1   0    3.60    4.60
  14  -1   0    5.00    3.30
 -14   1   0    0.70    4.30
  14  -1   0    3.10    1.10
  14   1   0    0.50    2.90
  14   1   0    1.10    0.80
  14  -1   0    2.50    1.40
  14   1   0    5.90    3.80
  14  -1   0    2.50    3.40
 -14   1   0    1.80    0.80
  14   1  -1  168.08   15.60
 -14   1   1  145.79   10.30
  14   1  -1  153.18   12.40
  14   1  -1  163.28   16.50
 -14   1   1  185.78   17.70
  14   1  -1  151.08   10.40
  14  -1   1  130.69   16.10
 -14  -1  -1  150.08    9.90
  14  -1   1  177.18   11.80
  14  -1   1  160.58   10.60
 -14  -1   1  152.08    9.90
 -14  -1   1  136.69   15.50
  14   1   1  156.88   10.50
  14  -1  -1  164.48   16.30
  14  -1  -1  146.29   10.10
  14  -1  -1  157.48   10.70
  14   1   1  139.69   15.90
  14  -1  -1  146.39   15.90
  14   1   1  159.18   10.70
 -14   1  -1  158.28   10.10
  14  -1   2   51.69    5.10
  14   1  -2   56.59    4.30
  14   1  -2   73.89   12.50
  14  -1   2   56.59    5.20
  14  -1   2  100.99   17.50
  14   1  -2   56.39    5.00
 -14   1   2   53.19    4.70
  14   1  -2   70.99   13.20
 -14  -1  -2   53.29    4.50
 -14  -1  -2   60.09   15.20
 -14   1   2   54.29   10.40
  14  -1  -2   60.39    4.60
  14  -1  -2   71.79    5.60
 -14  -1   2   58.49    4.60
  14  -1  -2   61.89   12.10
 -14  -1   2   74.29   11.30
  14   1   2   54.59    5.00
 -14   1  -2   46.40    5.00
 -14   1  -2   65.49   15.80
  14   1   2   69.79   12.90
  14  -1  -2   60.79   11.60
  14   1   2   42.30    4.60
  14   1   2   48.30    5.30
 -14  -1   2   62.59    4.80
 -14  -1  -3   64.19    5.50
  14  -1   3   91.49   18.50
  14   1  -3   70.19    6.10
  14  -1   3   68.59    6.90
 -14   1   3   60.79    5.60
  14   1  -3   54.19   11.60
  14   1  -3   66.89    5.10
 -14   1   3   82.59   13.60
  14   1  -3   66.89   13.70
  14  -1   3   65.69    6.00
  14  -1  -3   76.19    6.50
  14   1   3   77.79   17.10
 -14   1  -3   72.49    5.70
  14  -1  -3   73.39    5.30
  14  -1  -3   71.59   14.20
 -14   1  -3   64.29    5.90
 -14  -1   3   67.09   11.30
  14  -1  -3   54.89   12.20
 -14  -1   3   68.59    5.60
  14   1   3   66.99    6.70
  14   1   3   62.69    5.60
 -14   1   4   79.69    7.40
  14  -1   4   92.39    9.40
  14   1  -4   70.99    7.00
  14   1  -4   80.39    6.10
  14   1  -4   81.79   16.20
 -14   1   4   99.99   15.80
 -14  -1  -4   81.09   21.50
 -14  -1  -4   77.69    6.50
 -14  -1   4   86.09    6.80
  14  -1  -4   79.79    7.50
 -14   1  -4   70.79   20.70
  14   1   4   81.09    6.70
  14   1   4   76.59   17.80
  14  -1  -4   75.09   16.20
  14  -1  -4   83.49   16.70
  14  -1  -4   84.29    6.30
 -14   1  -4   86.89    6.90
 -14  -1  -5   52.09   20.10
 -14   1   5   35.00    5.70
  14  -1   5   34.00    5.20
  14   1  -5   32.10    5.40
 -14  -1  -5   45.30    4.10
  14   1  -5   19.30   14.40
  14   1  -5   42.00    4.60
 -14  -1   5   51.29   15.80
  14   1   5   40.30    4.40
 -14  -1   5   35.90    5.10
  14  -1  -5   38.90    4.00
  14  -1  -5   45.40    6.50
  14  -1  -5   24.00   11.40
 -14   1  -5   40.00   22.50
  14  -1   6   60.09   24.20
  14   1  -6   51.99   15.20
  14   1  -6   66.19    7.20
  14   1  -6   61.09    5.90
 -14   1  -6   66.19    6.40
 -14   1  -6   44.40   23.30
  14  -1  -6   61.19    7.10
  14  -1  -6   45.10   14.00
  14   1  -7   36.50    8.00
  14   1  -7   -2.60    8.90
  14   1  -7   32.30    6.10
  14  -1  -7   18.20    4.70
  14  -1  -7   19.60    5.90
  14  -1  -7   33.20   14.30
  14   1  -8   31.40    6.70
  14   1  -8   10.80   12.60
  14  -1  -8   20.20   13.30
  14  -1  -8   20.80    5.60
  14  -1  -8   25.10    9.90
 -15  -1   0  271.97   26.70
  15   1   0  317.87   20.40
  15   1   0  322.17   19.60
 -15   1   0  325.37   19.30
  15  -1   0  321.97   19.80
  15  -1   0  332.47   21.50
 -15  -1   0  317.97   19.10
 -15   1   0  270.87   27.20
  15  -1   0  299.47   26.00
  15   1   0  333.47   25.80
 -15   1   1    7.50    1.70
  15   1  -1    7.80    3.90
  15  -1   1   10.50    2.40
  15   1  -1   12.80    5.40
 -15  -1  -1   11.30    1.90
  15   1  -1   13.60    2.30
  15  -1   1    8.90    2.40
  15  -1   1    9.80    5.60
 -15   1   1    8.30    5.20
 -15  -1  -1    7.40    6.50
  15   1   1    9.80    2.60
  15  -1  -1    8.90    4.60
 -15  -1   1   11.30    5.30
 -15   1  -1    8.10    1.60
  15   1   1    7.50    5.20
  15  -1  -1   12.50    2.50
 -15  -1   1   12.50    2.00
  15   1   1   11.30    2.30
  15  -1  -1   12.00    2.10
 -15   1   2  341.57   19.70
  15   1  -2  272.87   26.90
 -15   1   2  352.46   27.40
  15   1  -2  310.07   19.10
 -15  -1  -2  306.17   19.30
 -15  -1  -2  301.77   31.70
  15  -1   2  319.07   20.20
  15   1  -2  310.67   26.30
  15   1  -2  309.57   19.90
  15  -1   2  334.97   29.80
  15  -1   2  301.57   20.10
  15  -1  -2  288.67   20.00
  15   1   2  300.97   34.80
  15  -1  -2  331.57   27.60
  15  -1  -2  304.87   19.30
  15  -1  -2  281.27   27.40
  15   1   2  307.87   20.70
  15   1   2  312.77   20.10
  15   1   2  307.97   19.90
 -15  -1   2  349.47   19.40
  15   1  -3    5.00    6.10
  15   1  -3    8.20    5.80
  15  -1   3   11.80    2.70
 -15  -1  -3    9.50    2.30
  15  -1   3   14.20    3.70
 -15   1   3   25.30    7.50
 -15   1   3    8.20    2.30
  15   1  -3   10.20    1.90
  15  -1   3   16.70    9.40
  15   1  -3    9.50    2.30
  15   1   3    7.90    2.90
 -15   1  -3    7.40   10.10
 -15   1  -3   10.80    2.20
 -15  -1   3   14.10    2.50
  15  -1  -3   14.10    3.10
 -15   1  -3   12.20    2.40
  15  -1  -3   -0.40    6.00
  15   1   3   19.80   10.10
 -15  -1   3   16.60    6.30
  15  -1  -3   12.10    2.20
  15   1   3    8.40    2.40
  15  -1  -3   12.90    5.80
  15   1  -4   68.49    5.20
  15   1  -4   54.99   13.70
  15   1  -4   69.39    6.40
 -15  -1  -4   58.99    5.50
  15  -1   4   60.49    5.90
 -15   1   4   59.69    5.90
  15   1   4   74.69    7.50
  15  -1  -4   62.09   14.70
 -15   1  -4   67.39   19.10
 -15   1  -4   61.39    5.80
  15   1   4   63.29    5.80
  15  -1  -4   64.89   14.30
 -15   1  -4   62.79    5.80
  15  -1  -4   51.29    5.40
 -15  -1   4   61.69    5.70
  15  -1  -4   69.29    6.70
 -15  -1  -5    2.60   18.00
  15  -1   5    3.50    2.80
  15   1  -5   19.70    9.40
 -15   1   5   12.20    2.90
 -15  -1  -5   13.10    2.70
 -15   1   5   15.40    8.60
  15   1  -5   12.90    3.70
  15  -1   5  -11.10   13.50
 -15   1  -5    7.60   14.70
  15  -1  -5   10.80    3.80
  15   1   5    7.60    4.00
  15   1   5   17.10   10.60
  15  -1  -5   -3.50    5.20
 -15  -1   5   16.40    7.60
 -15   1  -5   10.70    2.50
 -15  -1   5    9.30    2.80
 -15   1   6   19.70   12.90
  15   1  -6   14.80    9.20
  15   1  -6   20.10    4.50
  15  -1  -6   39.50   13.30
  15  -1  -6   11.70    3.70
 -15   1  -6   27.20   25.30
 -15  -1   6   12.80   10.50
  15   1  -7    2.30    2.90
  15   1  -7   -9.00    7.20
  15  -1  -7    2.80    2.50
  15  -1  -7    2.00   10.30
 -16   1   0  139.19   18.10
 -16  -1   0  127.39   16.70
  16   1   0  140.89   15.30
  16   1   0  152.38   10.30
 -16  -1   0  153.28    9.80
  16  -1   0  149.19   16.50
  16   1   0  197.68   18.10
  16  -1   0  147.19   10.40
  16  -1   1   11.50    2.40
 -16   1   1   14.20    2.30
 -16  -1  -1   18.30    9.10
  16  -1   1    9.60    6.00
  16  -1   1   23.50    7.50
 -16  -1  -1    9.40    2.20
  16   1  -1   14.20    2.50
  16  -1   1    7.30    2.30
  16   1  -1    4.90    3.70
  16   1  -1   10.50    5.60
 -16   1   1    7.70    6.20
 -16   1  -1   12.10    2.20
  16   1   1   13.20    6.10
  16   1   1    9.10    2.40
 -16  -1   1   10.30    1.90
  16  -1  -1    6.80    4.20
  16   1   1   10.50    2.20
  16  -1  -1   12.50    2.60
 -16  -1   1   15.00    6.20
  16  -1  -1    7.90    4.70
 -16   1  -1   -4.40    6.40
  16   1  -2  103.19    8.10
 -16   1   2   94.89   13.30
  16  -1   2  108.49    8.40
  16  -1   2  136.09   21.40
  16   1  -2   89.59   16.40
  16   1  -2  101.59   13.50
 -16   1   2   95.89    7.60
  16   1  -2  114.49    7.40
 -16  -1  -2  100.49    7.50
  16  -1   2  105.69    8.40
  16  -1  -2  117.29   15.20
  16  -1  -2  108.29    7.50
 -16  -1   2  112.89   13.20
  16   1   2  142.09   21.10
  16   1   2  115.69    8.40
  16   1   2   88.49    8.60
  16  -1  -2  113.69   17.00
  16  -1  -2  102.99    8.20
 -16  -1   2  108.49    7.50
  16   1  -3    0.70    4.30
  16   1  -3    9.60    6.60
  16  -1   3    4.40    2.20
  16   1  -3    4.00    1.50
  16  -1   3   -1.00    6.10
  16   1  -3    5.60    1.40
 -16   1   3    7.00    1.90
 -16   1   3   -0.90    4.70
 -16   1  -3    4.60    1.60
 -16   1  -3    1.00    1.70
  16   1   3    0.60    1.60
  16  -1  -3    4.70    5.20
  16  -1  -3    7.80    7.00
  16  -1  -3    4.00    1.20
 -16  -1   3    2.30    1.50
 -16  -1   3    7.00    6.30
  16   1   3   -1.30    5.40
  16  -1  -3    3.10    1.80
 -16  -1  -4  186.58   14.50
  16  -1   4  234.88   29.10
 -16   1   4  223.28   15.10
  16   1  -4  214.28   15.50
  16   1  -4  231.68   14.20
  16  -1   4  186.08   15.00
 -16  -1  -4  238.48   15.10
  16   1   4  223.98   16.90
  16  -1  -4  208.88   15.80
  16  -1  -4  229.18   14.30
 -16  -1   4  229.68   14.60
  16  -1  -4  211.28   25.60
  16   1   4  222.78   28.40
 -16   1  -4  228.48   15.10
  16   1   4  216.78   14.80
 -16  -1   4  271.87   22.50
  16   1  -5    4.90    8.80
 -16  -1  -5   -0.10    1.80
 -16   1   5   -2.10    2.70
 -16  -1  -5   -5.50   17.80
 -16   1   5   -1.40    8.10
  16  -1  -5   -0.40    2.00
  16  -1  -5   10.00    7.90
 -16   1  -5    0.30    1.70
 -16  -1   5   -0.80    2.60
  16   1   5    0.90    9.10
 -16   1  -5   26.60   20.60
 -16   1   6  140.09   23.20
  16   1  -6  118.89   10.80
  16   1  -6   91.99   20.20
 -16  -1   6  133.49   23.00
  16  -1  -6  132.09   11.50
  16  -1  -6  124.79   24.50
  16   1  -7   -1.60    2.50
  16   1  -7    0.70    3.90
  16   1  -7    1.20   10.50
  16  -1  -7   -1.90    2.60
  16  -1  -7   -5.50   10.20
  16  -1  -7    3.90    3.80
 -17   1   0  159.98   20.60
 -17  -1   0  168.98   11.20
 -17   1   0  170.88   11.50
  17   1   0  177.48   18.00
  17   1   0  182.88   11.90
  17   1   0  208.08   19.80
  17  -1   0  169.08   12.00
  17  -1   0  210.08   19.80
  17  -1   0  161.38   18.00
 -17  -1   0  190.78   20.70
  17  -1   1   20.10    3.40
  17   1  -1   20.00    3.10
  17   1  -1   25.20    8.10
  17   1  -1   36.20    9.00
 -17  -1  -1   19.20    2.70
 -17   1   1   26.30    8.50
 -17   1   1   24.90    2.90
  17  -1   1   47.20   10.30
  17  -1   1   27.40    9.20
 -17  -1  -1   22.10   10.20
 -17  -1   1   12.00    7.20
 -17  -1   1   20.00    2.80
  17  -1  -1   19.00    7.40
  17   1   1   26.90    3.70
  17   1   1   26.30    4.50
 -17   1  -1   24.80    2.70
  17   1   1   17.60    6.90
  17  -1  -1   24.40    3.70
  17   1   1   54.89   11.20
  17  -1  -1   21.70    7.80
 -17   1   2   77.09    6.60
  17  -1   2   94.69    7.50
  17   1  -2   86.99   14.10
 -17   1   2   67.99   16.40
  17   1  -2   95.29   17.10
 -17  -1  -2   92.09    6.60
  17  -1   2   98.19   18.70
  17   1  -2   85.09    6.30
  17  -1   2   76.79    7.90
  17   1  -2   84.09    7.10
 -17  -1   2   80.59    6.40
  17   1   2   97.99    7.30
 -17   1  -2   83.79    6.60
  17  -1  -2   82.29    6.40
  17   1   2   93.89    7.30
  17  -1  -2  108.89   18.00
  17  -1  -2   97.49    7.50
  17   1   2   89.59    8.00
  17  -1  -2   85.89   14.70
  17   1   2   87.39   15.30
 -17  -1   2  101.09   15.40
  17   1  -3   21.50    2.60
  17  -1   3   36.30   12.60
 -17   1   3   21.90    3.40
 -17   1   3   22.50    9.90
  17   1  -3   28.20    4.30
  17  -1   3   21.40    4.00
 -17  -1  -3   15.10   11.90
  17  -1  -3   24.90    9.60
  17   1   3   25.10   11.00
  17  -1  -3    9.30    7.20
  17   1   3   27.90    7.50
  17   1   3   23.60    4.50
  17  -1  -3   26.20    3.50
  17  -1  -3   22.70    4.10
  17  -1   4   27.70   13.70
  17   1  -4   14.20    3.20
 -17   1   4   22.40    3.50
 -17  -1  -4    9.00   14.10
 -17  -1  -4   20.40    3.50
  17  -1   4   25.80    4.70
  17  -1   4    8.40    3.30
  17   1  -4   19.70    8.30
  17   1   4   15.80    5.70
 -17  -1   4   16.70    3.10
  17  -1  -4   13.40   10.70
  17  -1  -4   14.60    2.50
 -17   1  -4   17.10    3.40
  17   1   4   52.79   14.80
  17  -1  -4    7.60    6.70
 -17  -1   4   29.00    9.90
  17  -1  -4   15.70    3.60
 -17  -1  -5   17.60   20.60
  17   1  -5   34.00    5.40
 -17  -1  -5   19.50    3.50
 -17  -1  -5   29.00    4.50
  17   1  -5   14.20   10.50
  17   1  -5   29.90    3.30
 -17   1  -5   21.50   22.90
 -17  -1   5   33.10   11.80
  17  -1  -5   33.60    5.40
 -17   1  -5   44.60    5.80
  17  -1  -5   25.60    3.80
  17  -1  -5   46.60   15.40
  17   1  -6   -4.70    8.20
  17  -1  -6    1.90    9.30
  17  -1  -6    4.30    2.70
  17   1  -7   13.80    4.40
  17   1  -7    4.80    4.00
  17   1  -7    9.10   11.70
  17  -1  -7    5.40    9.70
  17  -1  -7   13.10    5.40
  18  -1   0    5.20    1.70
  18   1   0    2.90    1.30
 -18   1   0    0.10    6.90
  18   1   0    8.70    6.10
  18  -1   0    0.10    3.70
  18   1   0    6.60    4.80
 -18   1   0    3.00    1.40
  18  -1   0    7.30    5.40
 -18  -1   0    4.10    1.40
  18  -1   1  151.38   10.40
  18   1  -1  116.99   16.50
 -18  -1  -1  155.18    9.60
 -18   1   1  137.49    9.80
  18   1  -1  148.09   16.70
  18   1  -1  144.59   10.20
  18  -1   1  167.38   19.20
  18   1   1  133.29   10.00
  18   1   1  182.38   18.50
 -18   1  -1  126.69   10.60
  18  -1  -1  180.18   36.20
  18  -1  -1  141.29   17.20
  18  -1  -1  140.89   10.40
 -18  -1   1  134.49    9.40
  18  -1   2    4.30    2.00
 -18  -1  -2    3.40    1.40
  18   1  -2    4.20    1.60
  18   1  -2   -0.90    5.30
  18   1  -2    2.00    6.30
 -18   1   2    2.40    1.70
  18  -1   2    2.00    7.00
  18  -1  -2    2.90    1.50
  18  -1  -2    3.50    6.00
  18   1   2    0.60    5.50
  18  -1  -2    0.80    7.60
  18  -1  -2    3.20    1.30
  18   1   2    1.80    2.30
 -18   1  -2    2.90    1.50
  18   1   2    4.10    2.20
  18   1   2    2.20    1.40
 -18  -1   2    4.50    1.60
 -18   1   3   42.60    4.50
  18  -1   3   44.00    5.10
  18   1  -3   49.80   12.50
  18   1  -3   40.30    3.80
  18   1  -3   40.30   11.90
 -18  -1  -3   48.50    4.40
  18  -1   3   47.40    7.00
 -18   1   3   51.59   17.30
  18   1  -3   42.20    4.70
  18  -1   3   51.09   15.10
  18  -1  -3   44.40    4.10
  18  -1  -3   39.00    5.70
  18  -1  -3   44.50   13.20
  18   1   3   35.80    6.10
  18   1   3   54.49    5.20
  18  -1  -3   35.60   11.80
 -18   1  -3   25.20   14.70
  18   1   3   44.50    4.90
  18   1   3   38.80   12.70
  18   1  -4    2.60    1.20
  18   1  -4   13.00    9.20
  18  -1   4    6.10    2.60
 -18   1   4   17.90   14.20
  18  -1   4   -2.60    9.80
 -18  -1  -4    1.60    1.70
  18  -1  -4   13.70   10.40
 -18   1  -4    4.00    1.90
  18   1   4    4.40    2.40
 -18  -1   4    1.50    6.60
  18   1   4    3.40   11.10
  18  -1  -4   -8.90    5.30
  18   1  -5   51.89   15.20
  18   1  -5   38.40    5.80
 -18   1   5   58.29   14.10
  18  -1  -5   43.30    6.30
  18  -1  -5   33.80   12.90
 -18  -1   5   41.70   12.30
 -18   1  -5   32.30    6.50
  18   1  -6   -8.40    8.70
  18   1  -6    0.10    2.50
  18  -1  -6    2.20    2.50
  18  -1  -6    4.10    8.90
 -19  -1   0   54.39    4.50
  19  -1   0   61.19   12.90
 -19   1   0   54.59    4.80
 -19  -1   0   67.19   14.50
 -19   1   0   34.80   17.50
  19   1   0   52.49    5.00
  19   1   0   71.69   12.80
  19   1   0   78.79   14.70
  19  -1   0   45.20   11.40
  19  -1   0   59.09    5.30
  19  -1   1   36.60   10.80
  19   1  -1   55.19   12.70
  19  -1   1   50.19    5.00
  19  -1   1   84.89   14.60
 -19  -1  -1   46.00    4.20
 -19   1   1   49.60    4.50
 -19  -1  -1   43.30   15.00
  19   1  -1   44.30   10.50
 -19   1   1   58.19   13.60
  19   1  -1   45.30    4.70
  19  -1  -1   33.30   10.80
  19   1   1   53.39    4.80
  19   1   1   39.50   10.40
  19   1   1   85.99   15.10
  19  -1  -1   53.09    5.20
 -19   1  -1   52.49    4.40
 -19  -1   1   53.99    4.30
  19  -1  -1   44.80   12.10
 -19  -1  -2   31.40   19.90
  19  -1   2   27.00   11.20
  19   1  -2   22.80    9.10
 -19  -1  -2   27.30    3.80
  19  -1   2   27.80    4.30
  19   1  -2   21.90    9.10
  19  -1   2   24.00    5.00
  19   1  -2   30.00    4.40
  19  -1  -2   18.70    8.50
  19  -1  -2   34.00    4.90
  19   1   2   16.80    8.60
  19   1   2   19.30    4.50
 -19   1  -2   28.40    3.70
  19   1  -3   36.70   11.40
 -19   1   3   72.79   13.90
  19   1  -3   50.09   12.70
 -19  -1  -3   49.70    4.80
  19   1  -3   44.50    5.00
  19   1  -3   45.30    4.10
  19  -1   3   52.49   15.00
  19  -1   3   55.09    5.60
 -19   1   3   35.70    4.50
  19  -1  -3   42.40    6.10
  19   1   3   43.50   14.50
 -19   1  -3   49.30    4.90
  19  -1  -3   43.80    4.60
  19  -1  -3   44.00   13.00
  19   1   3   51.79    5.40
  19  -1  -3   39.40   12.20
 -19  -1   3   38.00   11.00
  19   1  -4    5.00    1.70
 -19   1   4    0.40    8.40
  19  -1   4    5.40    2.30
  19  -1   4   26.50   17.20
  19   1  -4    8.50    8.90
  19   1   4    2.60    2.00
 -19   1  -4    4.60   27.50
  19  -1  -4    0.40    2.50
  19  -1  -4   10.70    8.20
  19  -1  -4    3.10    1.80
  19  -1  -4    8.90   10.60
  19   1   4    8.00   15.80
 -19  -1   4    5.80    8.40
  19   1  -5   26.40   12.20
  19  -1   5   40.40    5.90
 -19   1   5   37.20   18.00
  19   1  -5   35.70    5.20
  19  -1  -5   25.00   13.30
 -19  -1   5   36.40   13.10
  19   1  -6    2.60    3.00
  19  -1  -6    9.30    3.70
  19  -1  -6   -8.70    8.30
  20   1   0   33.90    3.70
  20  -1   0   28.00    4.80
  20  -1   0   30.80    8.90
  20   1   0   45.70   10.90
  20   1   0   33.50   13.20
 -20   1   0   29.10    3.50
  20  -1   0   30.60    9.80
 -20   1   0   23.30   16.90
  20   1  -1    6.10    7.40
  20  -1   1   17.90    9.00
  20   1  -1    6.90    2.10
  20  -1   1   18.40    8.00
  20  -1   1   10.00    2.80
 -20  -1  -1   -8.30   10.20
 -20  -1  -1   11.40    2.30
  20   1  -1    5.20    4.80
 -20   1  -1    8.40    2.10
  20  -1  -1   11.60    6.60
  20   1   1   19.00    7.20
 -20   1  -1   33.50   12.70
  20   1   1    5.20    7.30
  20  -1  -1    9.70    2.40
 -20  -1   1    8.90    8.90
  20   1  -2   45.90    4.80
 -20   1   2   39.70   12.10
  20   1  -2   32.80   11.20
  20  -1   2   31.30   13.30
  20   1  -2   45.80   11.60
  20  -1   2   77.59   15.20
 -20   1   2   39.00    5.50
 -20  -1  -2   38.90    4.30
  20  -1   2   53.39    5.20
  20  -1  -2   44.50   12.00
  20  -1  -2   36.30    6.40
  20  -1  -2   33.70   10.60
 -20  -1   2   37.10   11.90
  20   1   2   35.60   12.80
  20   1   2   54.89    5.10
  20   1   2   77.49   14.70
 -20   1   3   12.20   12.90
  20   1  -3    9.20    2.10
 -20  -1  -3   14.70   22.40
  20  -1   3   16.90   14.20
  20   1  -3    9.30    9.40
  20   1  -3   10.80    3.10
  20  -1   3   10.10    2.80
  20   1  -3    7.90    7.70
  20   1   3    5.20   10.20
  20  -1  -3   12.10   10.50
  20  -1  -3   11.80    2.50
  20   1   3   19.00    3.90
  20  -1  -3   -2.60    6.30
  20  -1   4  111.09    9.10
  20   1  -4   89.39    7.00
  20   1  -4   86.49    7.90
  20   1  -4   94.29   20.60
 -20   1   4   57.79   14.10
  20  -1  -4   90.09    8.40
  20  -1  -4   73.89   19.80
 -20  -1   4  123.79   26.40
  20  -1  -4   85.09    8.00
  20   1   4  113.09    9.10
  20  -1  -4   76.19   18.50
  20   1  -5    9.50    8.80
  20  -1   5   -2.60    3.70
  20   1  -5    1.90    2.70
  20  -1  -5    2.40    2.70
  20  -1  -5    2.70    8.10
  21  -1   0  162.48   19.80
 -21  -1   0  142.19   23.40
  21  -1   0  108.39   24.20
  21   1   0  127.59   17.20
  21   1   0  143.19   18.20
  21  -1   0  146.09   10.60
  21  -1   1   -8.20    7.50
  21  -1   1   -4.60    4.90
  21   1  -1   -7.00    6.80
  21   1  -1    2.50    5.10
 -21   1   1   -5.40   10.00
  21  -1   1    0.50    1.40
 -21   1  -1   11.20   13.90
  21   1   1    0.00    1.20
 -21  -1   1   -3.80    9.60
  21  -1  -1   11.90    7.50
  21  -1  -1  -11.70    7.60
  21   1   1   -2.30    3.90
  21   1  -2  124.69   18.90
  21  -1   2  163.28   25.40
  21  -1   2  151.98   11.20
 -21  -1  -2  100.49   25.40
  21   1  -2  134.39   22.60
  21   1   2  145.09   10.90
  21  -1  -2  150.28   21.90
  21  -1  -2  151.28   24.50
  21   1   2  168.18   22.10
  21   1  -3   -0.30    7.50
 -21   1   3   -7.80   10.10
  21  -1   3    0.50    1.60
  21  -1  -3    0.90    1.90
  21  -1  -3    0.80    2.20
  21  -1  -3   -2.30   10.40
  21  -1  -3   -1.10    5.40
  21   1   3   -1.70    1.50
  21  -1   4   28.20    5.00
  21   1  -4    9.80   10.00
 -21   1   4   26.80   14.30
  21  -1  -4   27.40   11.40
  21   1   4   28.80    5.00
  21  -1  -4   26.30    4.60
  21   1  -5   -2.00    3.40
  21  -1   5    3.40    2.30
  21   1  -5   17.00   10.00
  21  -1  -5    3.50    8.60
  21   1   5   -2.60    2.30
  21  -1  -5    0.30    2.50
  22  -1   0    5.60    5.30
  22   1   0   -0.30    8.20
 -22   1   0   23.50   14.70
  22  -1   0    2.80    1.80
  22  -1   0    7.50    9.10
  22   1   0   -0.90    6.50
 -22   1   1    8.90   13.70
  22  -1   1   50.09   12.80
 -22  -1  -1   22.80   16.60
  22   1  -1   24.70    4.10
  22   1  -1   34.80   11.50
  22  -1   1   28.10    4.30
  22   1  -1   29.70   10.60
  22   1   1   40.10   10.90
  22   1   1   25.90    4.00
  22  -1  -1   48.80   13.50
  22  -1  -1   29.30    4.60
 -22  -1   1   19.90   12.50
  22   1   1   23.50   10.90
  22  -1  -1   16.80   11.50
 -22   1   2   21.10   12.50
  22   1  -2   16.40    4.00
  22   1  -2   21.80   10.20
  22  -1   2   22.40    4.00
  22  -1  -2   22.30   10.80
  22  -1  -2   21.40    4.00
  22   1   2   38.40   10.60
  22   1   2   27.90    4.30
  22  -1  -2    3.40   11.30
  22  -1   3   20.70    4.00
  22   1  -3   14.80    9.60
  22  -1   3   34.60   11.90
  22   1  -3   23.40   14.40
 -22   1   3   10.20   16.00
 -22  -1   3   10.70   13.20
  22   1   3   15.20    3.40
  22  -1  -3   10.50    9.10
  22  -1  -3   10.80    3.20
  22  -1   4   29.40    5.80
  22  -1  -4   19.60    4.50
  22  -1  -4   28.90   12.60
  23   1   0   -0.70    6.40
 -23   1   0   10.40   16.30
  23  -1   0    7.70    7.00
  23   1   0    6.10   14.40
  23   1   0    3.60    2.00
 -23  -1   0   15.10   16.90
  23   1  -1   31.70   11.10
  23  -1   1   29.20   10.70
 -23   1   1   15.00   15.70
  23   1  -1    4.00   13.50
  23   1  -1   20.10    5.00
  23  -1   1   22.60    3.80
  23  -1  -1   23.40    4.10
  23   1   1   21.80    8.40
  23  -1  -1   20.20   14.50
  23  -1  -1   15.00   16.50
  23  -1   2    2.10    2.10
  23   1  -2    2.60    7.80
  23   1   2    1.90    1.70
  23  -1  -2    1.80    2.40
  23  -1  -2   -4.50    7.00
  23   1  -3    8.90   13.30
  23  -1   3   35.80    6.00
  23  -1   3   55.89   13.50
  23   1   3   80.89   16.90
  23  -1  -3   36.40   13.40
  23   1   3   34.70    5.10
  23   1  -4    3.70    9.90
  23   1  -4    2.00    2.40
  23  -1   4    5.20    2.80
  23  -1  -4    7.00   10.40
  23   1   4    8.30    3.10
  23  -1  -4   -1.00    2.50
  24   1   0    1.20    2.40
  24  -1   0    9.30    9.10
  24  -1   0    2.10    2.20
  24  -1   1   61.09   14.40
  24  -1   1   44.60    5.10
  24   1  -1   26.60   10.70
  24   1   1   41.90   13.20
  24   1   1   44.60    4.80
  24  -1  -1   35.80    5.20
  24   1  -2    4.40   10.30
  24  -1   2    3.50    2.40
  24  -1   2   -1.30    8.00
  24   1   2    0.80    6.20
  24   1   2    2.30    2.20
  24  -1  -2   -4.20    7.70
  24  -1   3   24.40    4.50
  24   1  -3   18.40   12.70
  24   1  -3   20.70    3.70
  24  -1  -3   29.10   13.20
  24  -1  -3   16.50    3.70
  24   1   3   23.80    4.30
  25  -1   0   43.10   12.40
  25   1   0   45.70   12.50
  25  -1   0   32.00    5.00
  25   1   0   45.60    4.90
  25   1  -1    8.90    3.40
  25   1  -1    0.80    6.40
  25  -1   1    8.00    2.90
  25  -1   1    1.60    9.00
  25   1   1   12.00    2.90
  25  -1  -1    2.70   10.00
  25  -1  -1    8.50    2.80
  25   1   1    9.00    7.00
   0   2  -1    1.40    1.10
   0   2   1    0.70    0.40
   0   2   1    1.40    1.10
   0  -2   1    0.00    0.60
   0  -2   1    0.00    0.30
   0   2   1    0.70    0.40
   0  -2  -1    0.20    0.60
   0  -2  -1    0.40    0.30
   0  -2  -1    0.40    0.30
   0   2   1   -0.10    0.70
   0  -2  -1    0.00    0.60
   0   2  -1    0.00    0.30
   0  -2   1    1.00    0.80
   0  -2   1    0.50    0.30
   0   2  -1   -0.30    0.50
   0   2  -1    0.20    0.20
   0   2   2  967.40   55.79
   0  -2   2  960.30   55.69
   0  -2   2  945.91   55.69
   0  -2   2  979.90   62.89
   0  -2  -2  936.31   59.89
   0   2  -2  924.51   58.99
   0   2  -2  961.40   55.69
   0   2   2  979.40   59.59
   0  -2   2 1020.40   55.89
   0   2  -2  974.80   55.69
   0  -2  -2  958.80   55.59
   0   2   2  895.51   60.99
   0   2   2  826.62   61.99
   0   2  -2  959.00   62.59
   0   2   2  995.40   55.79
   0   2  -2  979.50   55.79
   0  -2  -2  968.00   55.89
   0   2   3    0.80    0.90
   0  -2  -3   -0.80    1.70
   0   2  -3    0.70    0.70
   0   2   3   -0.20    2.10
   0   2   3   -0.50    1.80
   0   2  -3   -0.40    1.90
   0   2   3    0.20    2.30
   0  -2   3    0.10    0.70
   0   2  -3   -1.80    1.20
   0  -2   3    0.30    2.40
   0   2   3    0.70    0.80
   0  -2  -3   -0.10    0.50
   0  -2   3    0.40    0.50
   0   2  -3    0.10    0.60
   0  -2  -3    1.00    0.80
   0  -2  -3    1.40    0.70
   0   2  -3    0.00    0.50
   0  -2   3    1.20    1.90
   0   2  -4   80.19    6.90
   0  -2   4   81.49   10.60
   0  -2   4   82.19    7.20
   0  -2  -4   82.19    7.00
   0   2  -4   77.89    7.10
   0  -2  -4  100.69   13.10
   0   2   4   81.99    7.20
   0   2  -4  100.99   12.40
   0   2   4   65.79   14.50
   0   2  -4   86.59    7.30
   0  -2   4   50.29   12.50
   0  -2  -4   86.89    7.40
   0  -2  -4   91.49    7.20
   0   2   4  107.89   18.30
   0  -2   4   71.59    6.80
   0   2   4   86.49    7.30
   0  -2  -5   -2.30    2.40
   0  -2   5   -0.10    4.60
   0   2   5    1.20    1.40
   0   2  -5    3.20    4.20
   0   2   5   -3.90    4.00
   0  -2   5   -0.20    6.00
   0  -2  -5    2.30    1.50
   0   2  -5    1.40    1.30
   0  -2   5   -0.20    1.10
   0   2   5    4.40    6.00
   0  -2  -5   -0.10    1.20
   0   2  -5    0.50    1.20
   0   2  -5    0.30    1.10
   0  -2   5    3.10    4.00
   0  -2  -5   -1.20    1.00
   0  -2  -6    3.30    2.20
   0   2   6    0.60    8.00
   0  -2   6    6.50    7.50
   0  -2  -6    2.90    2.00
   0  -2   6    0.40    1.50
   0  -2  -6    4.60    5.00
   0   2  -6    1.70    4.00
   0  -2  -6    5.00    2.90
   0   2   6    7.40    8.30
   0   2  -6    3.80    1.90
   0   2  -6    4.80    2.10
   0  -2   6   -5.60    7.20
   0  -2   7   -7.20   10.20
   0  -2   7   -4.00    9.80
   0  -2  -7   -5.50    5.10
   0  -2  -7    3.00    2.40
   0   2   7    0.60    2.70
   0   2  -7   -3.30    1.50
   0   2   7    4.50   10.20
   0   2  -7    0.20    2.00
   0   2  -7   -2.50    5.30
   0   2  -8   67.89    8.30
   0  -2   8   54.89   19.40
   0   2  -8   71.99   19.10
   0   2   8   82.19    9.60
   0  -2  -8   96.49   20.90
   0  -2   8   64.69   23.50
   0  -2  -8   81.79    9.30
   0   2   8   36.70   18.60
   0  -2  -9    0.20    8.80
   0   2  -9   -9.40    9.00
   0   2  -9   -1.90    2.60
   0  -2  -9    1.80    3.40
  -1  -2  -1   28.00    2.40
  -1   2   1   27.60    2.40
  -1   2   1   32.40    2.50
  -1  -2  -1   32.50    2.50
  -1   2   1   33.40    4.30
   1   2  -1   30.90    3.30
   1  -2   1   34.00    5.80
   1   2  -1   32.50    2.40
  -1   2   1   36.20    3.90
   1  -2   1   31.00    3.60
   1   2  -1   32.50    4.30
   1  -2   1   32.10    2.50
   1   2  -1   29.30    2.30
   1   2   1   33.10    2.50
  -1  -2   1   34.70    3.40
  -1  -2   1   30.90    2.30
   1  -2  -1   36.40    2.80
   1   2   1   29.10    4.70
  -1  -2   1   30.00    4.10
   1   2   1   30.60    5.90
   1  -2  -1   28.00    2.30
  -1   2  -1   34.10    6.10
  -1   2  -1   30.50    2.40
   1   2   1   31.60    2.50
   1   2   1   20.00    4.10
   1  -2  -1   36.00    5.50
  -1   2  -1   31.30    3.60
   1  -2   2  255.67   16.00
   1   2  -2  241.48   18.60
   1  -2   2  235.18   18.80
   1   2  -2  258.67   21.60
   1  -2   2  261.77   16.10
   1   2  -2  288.67   16.10
  -1  -2  -2  251.27   16.00
  -1   2   2  271.67   16.10
  -1   2   2  289.67   19.80
   1   2  -2  222.08   15.70
  -1  -2  -2  240.78   19.70
   1   2  -2  269.77   16.30
  -1  -2  -2  257.97   16.20
  -1  -2  -2  267.67   15.80
   1  -2   2  271.67   22.30
  -1   2   2  254.27   20.60
  -1   2   2  270.97   16.10
   1   2   2  263.07   16.20
   1   2   2  233.48   19.20
  -1  -2   2  266.17   21.70
   1   2   2  239.88   20.80
   1  -2  -2  269.37   19.90
   1  -2  -2  271.97   16.20
   1  -2  -2  248.68   15.90
  -1  -2   2  249.48   15.90
  -1   2  -2  248.38   16.00
  -1  -2   2  273.07   16.00
   1   2   2  230.18   21.70
   1   2   2  262.67   16.10
  -1   2  -2  245.68   19.10
  -1   2  -2  269.27   16.10
  -1  -2  -3  149.88   15.40
   1   2  -3  153.98   14.60
  -1  -2  -3  161.88   10.70
  -1  -2  -3  149.29   10.30
   1   2  -3  146.49   10.70
  -1   2   3  167.68   10.80
  -1   2   3  133.69   10.40
  -1   2   3  160.78   14.70
   1  -2   3  167.18   10.90
   1  -2   3  159.98   14.50
  -1   2   3  123.49   16.60
  -1  -2  -3  161.88   10.90
   1   2  -3  149.79   10.60
   1   2  -3  172.58   10.70
   1  -2   3  172.18   18.50
   1  -2   3  153.28   10.70
  -1   2   3  137.29   15.80
  -1  -2   3  150.38   10.50
   1  -2  -3  164.28   15.50
   1  -2  -3  141.99   10.60
  -1   2  -3  141.59   10.50
  -1  -2   3  146.29   13.70
  -1   2  -3  140.69   17.40
   1  -2  -3  163.18   11.10
   1   2   3  134.69   14.30
  -1  -2   3  164.98   19.80
  -1  -2   3  136.99   10.40
  -1   2  -3  139.09   14.30
  -1   2  -3  174.08   10.90
  -1   2  -3  131.89   10.40
   1   2   3  161.48   10.90
   1   2   3  159.08   10.80
   1   2   3  184.68   19.50
   1   2   3  143.19   16.40
   1  -2   4  412.76   24.40
  -1  -2  -4  367.66   23.80
   1  -2   4  437.76   24.60
  -1  -2  -4  400.96   24.40
  -1   2   4  367.36   24.10
  -1  -2  -4  361.96   23.70
  -1   2   4  326.87   32.10
   1   2  -4  370.36   24.20
  -1  -2  -4  385.86   31.80
   1  -2   4  377.46   35.10
   1   2  -4  389.26   24.10
   1   2  -4  372.56   30.30
  -1   2   4  372.96   35.40
   1  -2   4  405.26   30.10
   1   2  -4  383.96   23.90
  -1   2  -4  375.36   30.80
   1   2   4  319.17   31.60
   1  -2  -4  384.76   23.90
  -1  -2   4  361.66   34.30
  -1  -2   4  359.46   23.90
   1  -2  -4  374.06   24.20
  -1   2  -4  407.56   24.20
  -1  -2   4  375.86   24.00
   1  -2  -4  337.87   23.80
   1   2   4  367.06   35.50
  -1  -2   4  352.56   32.20
   1   2   4  360.16   24.10
   1   2   4  343.27   32.80
  -1   2  -4  377.46   23.90
  -1  -2   4  382.66   29.00
  -1   2  -4  362.26   24.00
   1  -2  -4  347.17   30.50
   1   2  -5  228.68   22.70
  -1  -2  -5  198.78   15.40
   1  -2   5  198.88   25.00
  -1  -2  -5  203.88   15.00
   1   2  -5  228.68   15.30
   1  -2   5  204.98   26.80
   1   2  -5  217.08   15.40
  -1  -2  -5  217.38   15.30
  -1   2   5  189.58   24.00
   1   2  -5  201.48   15.40
   1  -2   5  209.18   21.50
  -1   2   5  210.78   26.90
   1  -2   5  226.98   15.80
  -1  -2  -5  255.67   24.70
  -1   2   5  229.38   15.80
   1  -2  -5  181.18   15.00
   1   2   5  206.78   27.40
  -1  -2   5  199.48   20.10
  -1  -2   5  233.58   15.70
  -1   2  -5  259.87   24.20
   1   2   5  200.88   15.50
   1  -2  -5  198.98   15.40
  -1   2  -5  211.48   15.30
   1  -2  -5  221.08   15.20
   1  -2  -5  213.48   22.80
   1   2   5  227.58   26.10
  -1   2  -5  228.98   15.60
  -1  -2   5  191.78   23.70
  -1   2   6  279.37   31.20
   1  -2   6  255.77   32.90
   1   2  -6  239.08   18.20
  -1   2   6  258.17   18.70
  -1  -2  -6  271.77   18.80
  -1  -2  -6  236.58   17.80
   1   2  -6  215.48   17.50
   1   2  -6  261.07   18.50
   1  -2   6  224.58   29.90
   1   2  -6  224.98   25.70
   1  -2   6  278.97   19.00
  -1  -2  -6  240.38   17.80
  -1  -2  -6  235.88   27.00
  -1   2   6  229.28   36.80
   1  -2  -6  254.47   18.30
  -1   2  -6  228.08   17.70
   1   2   6  272.87   18.90
  -1   2  -6  302.07   28.80
   1  -2  -6  258.97   18.10
  -1   2  -6  262.07   18.30
   1   2   6  221.18   29.30
   1  -2  -6  246.78   18.40
   1  -2  -6  239.38   26.90
  -1  -2   6  269.97   33.30
  -1  -2   6  248.88   29.80
  -1  -2   6  281.87   18.80
  -1  -2  -7   50.19    7.20
   1   2  -7   46.00    6.90
   1  -2   7   58.69   18.80
  -1  -2  -7   26.40   10.90
  -1   2   7   13.50   12.40
  -1   2   7   46.50   19.60
   1  -2   7   27.30   14.80
   1   2  -7   45.10   12.90
   1   2  -7   31.10    5.90
  -1   2   7   36.40    6.20
  -1   2  -7   55.99   15.70
   1   2   7   46.00    7.80
   1   2   7   29.90   13.70
   1  -2  -7   39.40    6.80
  -1  -2   7   42.90    6.90
  -1   2  -7   33.80    6.80
   1  -2  -7   40.90    8.30
   1  -2  -7   29.30    9.70
  -1   2  -7   38.10    6.50
  -1  -2   7   37.90   14.60
   1  -2  -7   46.20    7.10
  -1  -2  -8   66.69   11.90
  -1   2   8   59.59   19.30
   1  -2   8   67.29   26.40
   1   2  -8   63.69    7.70
   1   2  -8   42.90   14.20
  -1   2   8   94.09    9.80
  -1  -2  -8   49.00   16.90
   1  -2  -8   66.89    8.00
   1  -2  -8   59.49    9.50
  -1  -2   8   83.39   22.50
   1   2   8   80.09    9.30
   1   2   8   40.00   28.30
  -1   2  -8   57.39   17.70
  -1   2  -8   72.59    8.00
  -1  -2  -9    2.40    3.30
   1   2  -9   -3.90    9.80
  -1  -2  -9   -5.50    6.80
   1   2  -9   -1.70    2.80
  -1   2  -9   -5.70    9.60
  -1   2  -9   -0.20    2.70
   1  -2  -9    9.30    3.90
   1  -2  -9    4.50   10.50
   2   2   0  413.66   22.50
   2  -2   0  401.96   24.70
   2  -2   0  375.66   22.70
   2   2   0  403.86   22.50
   2  -2   0  429.76   22.90
  -2   2   0  386.46   22.70
  -2   2   0  408.76   25.80
  -2   2   0  405.16   22.90
  -2   2   0  379.06   22.70
   2  -2   0  365.46   22.70
  -2  -2   0  372.56   23.30
   2   2   0  394.06   23.30
   2   2  -1 6604.74  407.96
   2   2  -1 6006.00  384.86
   2  -2   1 6053.49  405.46
  -2   2  -1 5919.71  402.36
   2  -2   2  101.99   10.20
   2   2  -2  114.39    7.60
  -2  -2  -2  102.09    7.70
  -2   2   2  122.59    7.80
  -2  -2  -2  104.89   11.00
   2  -2   2  113.39    7.80
   2  -2   2  110.29    7.60
  -2   2   2  110.89   11.40
  -2  -2  -2  106.29    7.20
   2   2  -2  106.29    9.90
  -2   2   2  133.59   11.00
   2  -2   2   97.99   12.10
   2   2  -2  100.89    7.40
  -2   2   2  124.89    7.80
   2   2  -2  120.19    8.00
  -2  -2  -2  110.19    7.70
  -2   2  -2  107.59    7.50
   2  -2  -2  122.29    7.60
   2  -2  -2  109.99   10.70
   2  -2  -2  112.09    7.70
  -2   2  -2  109.69   10.70
  -2  -2   2  123.09   10.10
   2   2   2  130.79   13.80
  -2   2  -2  106.29    7.70
  -2  -2   2  113.99    7.50
  -2  -2   2  103.69   11.80
   2   2   2  115.39   11.00
  -2  -2   2  102.89    7.40
   2   2   2  112.09    7.80
  -2   2  -2  110.79   12.90
   2   2   2  112.99    7.80
   2  -2  -2   91.19   10.90
  -2   2   3  375.06   31.20
  -2  -2  -3  386.46   24.30
  -2  -2  -3  381.56   30.70
   2  -2   3  419.36   34.40
   2  -2   3  407.56   25.00
   2  -2   3  386.36   29.40
   2   2  -3  420.56   25.20
   2   2  -3  346.37   24.30
  -2  -2  -3  395.56   25.00
  -2   2   3  383.46   24.70
  -2   2   3  438.46   29.80
   2   2  -3  381.96   29.20
  -2   2   3  387.06   24.70
  -2  -2  -3  394.26   24.80
   2   2  -3  379.86   24.60
   2  -2   3  427.86   24.80
   2  -2   3  434.06   25.20
  -2   2  -3  364.86   33.50
   2   2   3  389.06   24.90
  -2  -2   3  412.06   33.30
  -2   2  -3  408.96   24.90
  -2   2  -3  404.76   24.70
  -2  -2   3  428.96   28.90
   2  -2  -3  425.86   24.70
  -2  -2   3  423.06   24.80
   2   2   3  391.56   30.00
  -2  -2   3  425.86   24.80
  -2   2  -3  402.96   30.30
   2  -2  -3  372.86   29.80
   2   2   3  415.26   25.10
   2   2   3  390.86   34.20
   2  -2  -3  402.26   25.00
  -2  -2   3  377.26   31.10
  -2  -2  -4   50.09    5.50
   2   2  -4   65.99    5.60
  -2   2   4   37.10   10.60
  -2   2   4   52.69    5.50
   2  -2   4   56.89    5.70
   2  -2   4   64.99    5.90
   2   2  -4   57.69    5.50
  -2  -2  -4   56.99    5.20
  -2   2   4   70.69   14.20
   2  -2   4   71.79   12.10
  -2   2   4   42.60    9.70
  -2  -2  -4   54.49    5.40
   2   2  -4   59.29    5.80
   2   2  -4   67.09   12.30
  -2   2   4   50.49    5.40
   2  -2   4   74.39   15.50
  -2  -2  -4   61.99   13.30
   2   2   4   83.49   17.90
   2  -2  -4   66.39    5.60
  -2  -2   4   57.09   15.10
   2  -2  -4   68.59   12.60
  -2  -2   4   42.70    9.90
  -2  -2   4   67.89   10.80
  -2  -2   4   62.09    5.60
  -2  -2   4   52.69    5.20
  -2   2  -4   63.69   12.80
   2   2   4   77.49   10.00
   2   2   4  102.09   15.10
   2  -2  -4   55.49    5.70
  -2   2  -4   50.39    5.20
  -2   2  -4   60.89    5.60
   2   2   4   58.99    5.80
   2   2   4   52.49   13.50
  -2   2  -4   46.60   12.70
   2   2  -5  106.19   14.20
  -2  -2  -5  103.49    8.50
  -2  -2  -5  100.69    8.90
  -2   2   5  129.29   26.40
   2   2  -5   89.89    8.30
   2   2  -5   90.19    8.60
  -2  -2  -5  115.09   19.30
   2   2  -5  114.69    9.30
  -2   2   5  104.79    9.00
   2  -2   5  114.29    9.30
   2  -2   5  113.59   22.10
  -2   2   5   95.59   18.60
   2  -2  -5   91.49   16.60
   2   2   5   81.09   19.20
  -2   2  -5  127.99   20.20
   2   2   5  111.89    9.30
   2  -2  -5   99.69    8.50
  -2  -2   5  111.19   13.50
   2  -2  -5   82.09    8.40
   2  -2  -5  105.29    9.00
   2   2   5  121.19   22.90
  -2   2  -5  102.29    8.80
  -2  -2   5  102.29    8.80
  -2  -2   5   76.69   16.20
   2   2  -6    3.00    1.80
  -2  -2  -6    6.60    2.80
  -2  -2  -6    3.20    2.00
  -2   2   6    3.30    1.90
   2   2  -6    7.40    2.70
  -2   2   6    0.40    8.20
  -2  -2  -6    4.90    1.90
  -2   2   6    0.20    9.00
   2   2  -6    2.90    1.90
   2  -2   6    0.50    6.60
   2   2  -6    1.10    4.60
  -2  -2  -6   10.00    7.00
   2  -2   6   -4.10    8.20
  -2  -2   6    4.20    2.20
   2   2   6    1.90    1.90
  -2  -2   6   -0.60    5.70
   2   2   6   -0.40    7.40
  -2   2  -6    5.40    2.50
  -2   2  -6    6.30    2.80
  -2  -2   6    0.30    7.40
   2  -2  -6    1.30    1.60
   2  -2  -6    3.10    2.00
   2  -2  -6    1.10    4.60
  -2   2  -6   10.40    6.00
   2  -2  -6    5.30    2.40
   2   2  -7   28.20   10.10
  -2   2   7   24.50    5.50
  -2  -2  -7   35.00    5.70
   2   2  -7   28.10    5.50
  -2  -2  -7   11.70    7.60
  -2   2   7   10.60   12.50
   2   2  -7   13.20    4.00
   2  -2   7   21.00   15.60
  -2   2   7   36.30   15.20
   2  -2  -7   22.50    5.00
   2   2   7   26.00    5.40
   2   2   7   39.50   23.60
  -2  -2   7   33.10    6.20
  -2  -2   7   17.90   11.70
  -2   2  -7   13.90    9.20
   2  -2  -7   19.10    9.80
  -2   2  -7   21.50    4.90
   2  -2  -7   19.40    4.10
  -2  -2   7    9.00   11.20
   2   2   7   28.50   14.10
   2   2  -8    6.30    2.90
   2  -2   8    7.40   18.00
   2   2  -8    1.90    6.60
  -2   2   8    4.00    3.40
  -2   2   8    7.90   22.40
  -2   2   8    4.20   17.40
  -2  -2  -8    5.60    3.20
  -2  -2  -8    5.40    6.10
   2  -2  -8    5.70    3.50
  -2  -2   8  -14.50   14.20
  -2   2  -8    4.40    6.80
  -2   2  -8   10.90    3.90
   2  -2  -8    3.90    3.10
   2  -2  -8    3.00    8.60
   2   2  -9   27.90   15.00
  -2  -2  -9   32.00   15.40
  -2  -2  -9   39.80    7.10
   2   2  -9   29.30    6.20
   2  -2  -9   50.09    8.30
  -2   2  -9   34.20    7.20
  -2   2  -9   24.40   12.60
   2  -2  -9   26.20   12.20
  -3  -2   0   10.50    0.80
   3  -2   0    7.80    2.10
  -3   2   0   12.80    1.80
   3  -2   0   10.30    0.90
   3   2   0   12.20    2.00
   3  -2   0   10.00    1.10
  -3   2   0    9.40    0.90
  -3  -2   0    9.00    0.70
   3  -2   0   10.20    1.10
  -3  -2   0   11.50    2.10
   3  -2   1 1966.20  111.29
   3   2  -1 1812.62  113.09
   3   2  -1 1984.90  113.09
   3  -2   1 2025.80  116.49
  -3   2   1 2049.20  113.79
   3  -2  -1 1779.02  113.59
   3   2   1 1965.10  116.29
   3   2   1 1993.60  110.89
   3   2   1 2058.19  111.59
  -3  -2   1 1958.10  110.99
   3  -2  -1 1893.81  114.39
   3   2   1 1994.00  115.19
  -3  -2   1 2083.39  112.79
  -3  -2   1 1813.92  112.79
  -3   2  -1 1884.11  116.29
   3  -2   2   20.80    2.30
  -3  -2  -2   34.40    8.80
  -3  -2  -2   22.50    2.50
  -3   2   2   21.60    2.30
   3  -2   2   22.60    2.60
  -3   2   2   23.60    5.30
  -3   2   2   29.20    2.60
  -3  -2  -2   23.40    2.30
  -3  -2  -2   24.20    2.50
   3   2  -2   25.30    2.30
   3  -2   2   39.20    6.90
   3   2  -2   22.50    4.80
   3  -2   2   39.60    9.50
   3   2  -2   18.90    2.20
  -3   2   2   21.10    4.80
  -3  -2  -2   30.20    6.80
   3  -2  -2   41.80    7.40
   3   2   2   19.70    2.00
  -3  -2   2   27.70    5.00
  -3  -2   2   24.40    2.30
   3  -2  -2   22.90    2.50
  -3  -2   2   25.50    5.40
  -3   2  -2   25.10    2.40
   3   2   2   26.90    2.70
   3   2   2   38.90    9.30
  -3   2  -2   22.30    2.50
   3  -2  -2   21.40    5.70
   3  -2  -2   24.80    2.40
   3   2   2   23.70    2.60
  -3   2  -2   15.70    5.30
   3   2   2   21.90    5.50
  -3  -2   2   36.70    7.90
  -3  -2  -3  513.55   38.10
  -3   2   3  516.15   31.30
   3  -2   3  533.25   31.70
   3   2  -3  550.64   31.30
  -3   2   3  531.25   35.90
   3  -2   3  539.75   31.20
   3   2  -3  481.05   31.60
  -3  -2  -3  524.95   30.70
  -3  -2  -3  551.94   31.50
  -3   2   3  494.75   37.80
   3   2  -3  517.25   36.10
   3  -2   3  511.15   41.00
  -3  -2  -3  521.15   31.50
   3  -2   3  459.55   35.90
   3   2  -3  498.35   30.90
   3   2   3  527.15   31.60
  -3  -2   3  548.75   31.20
  -3   2  -3  541.45   31.50
  -3   2  -3  513.35   31.00
  -3  -2   3  504.65   39.60
  -3   2  -3  525.15   37.50
   3   2   3  550.84   42.20
   3  -2  -3  495.55   31.40
   3  -2  -3  437.96   37.50
   3  -2  -3  470.15   30.80
   3   2   3  530.65   31.60
  -3  -2   3  503.85   31.00
   3  -2  -3  510.35   36.80
   3   2   3  517.35   37.20
  -3   2  -3  430.26   39.90
  -3  -2   3  521.35   35.00
   3   2  -4   36.00    4.10
  -3  -2  -4   35.40    5.20
  -3  -2  -4   40.20    4.30
  -3   2   4   39.10   12.30
  -3   2   4   38.70    4.20
   3  -2   4   36.80    4.30
  -3   2   4   33.00    7.90
   3  -2   4   45.00    9.40
   3   2  -4   37.00    4.00
   3   2  -4   28.10    7.50
  -3   2   4   27.10    7.80
   3  -2   4   37.00    4.10
   3  -2   4   45.50   13.10
  -3   2   4   43.30    4.30
   3   2  -4   27.50    4.80
  -3  -2  -4   32.80    9.20
  -3  -2  -4   35.80    3.80
  -3  -2   4   34.30    7.30
  -3  -2   4   25.10    7.60
  -3   2  -4   41.00   10.50
   3   2   4   32.70    8.70
  -3   2  -4   37.90   11.90
  -3   2  -4   34.80    3.90
   3  -2  -4   38.20    4.40
   3   2   4   41.10   12.80
   3   2   4   38.70    4.40
   3   2   4   20.10    8.80
  -3  -2   4   37.50    4.00
  -3  -2   4   59.39   14.40
  -3  -2   4   37.70    4.10
   3  -2  -4   32.50    3.80
   3   2   4   41.10    5.60
  -3   2  -4   40.40    4.30
   3  -2  -4   49.80   11.10
  -3   2   5  302.17   29.80
  -3   2   5  290.17   20.10
   3   2  -5  296.97   27.50
   3  -2   5  280.77   32.50
  -3  -2  -5  271.87   28.30
   3   2  -5  272.97   19.50
   3   2  -5  312.97   20.80
   3   2  -5  290.67   20.00
  -3  -2  -5  286.17   19.40
  -3  -2  -5  294.17   20.00
  -3  -2  -5  290.07   20.20
   3   2   5  309.17   20.60
  -3  -2   5  221.88   27.30
   3  -2  -5  278.77   20.20
  -3   2  -5  294.67   20.10
  -3   2  -5  319.17   29.10
  -3  -2   5  325.57   20.30
  -3   2  -5  285.77   19.80
   3  -2  -5  298.97   19.70
   3  -2  -5  317.87   20.70
   3   2   5  319.67   32.70
  -3  -2   5  296.27   27.60
   3  -2  -5  301.57   28.20
   3   2  -6   16.80    4.00
  -3   2   6   13.10    8.50
   3  -2   6    8.40    7.80
  -3   2   6   15.30    3.80
  -3   2   6   19.00   10.50
   3   2  -6   18.10    4.60
   3   2  -6   22.70    4.50
  -3  -2  -6   28.30    5.20
  -3  -2  -6   14.80    3.70
   3   2  -6   30.20   11.40
  -3  -2  -6   31.00   11.60
  -3  -2   6   18.60    8.00
  -3   2  -6   23.00    4.80
  -3   2  -6   28.60   11.10
   3   2   6   10.80    8.30
  -3  -2   6   17.00    3.90
  -3  -2   6   21.80   11.70
   3  -2  -6   20.30    4.00
  -3   2  -6   21.60    4.40
   3   2   6   25.90    5.30
   3  -2  -6   24.90    9.60
   3  -2  -6   21.70    4.70
   3  -2  -6   11.50    3.60
  -3   2   7  178.18   33.70
   3   2  -7  196.08   19.80
  -3   2   7  226.28   16.40
  -3  -2  -7  195.18   14.90
  -3   2   7  182.38   29.60
   3   2  -7  198.38   16.00
   3   2  -7  158.88   22.40
   3   2  -7  185.68   15.00
   3  -2   7  119.99   29.10
  -3  -2  -7  213.58   36.40
  -3   2  -7  207.68   25.50
  -3  -2   7  187.28   15.70
   3   2   7  201.28   16.30
  -3   2  -7  210.98   15.40
   3  -2  -7  226.78   16.40
   3  -2  -7  189.58   24.80
   3   2   7  198.98   37.00
   3   2   7  225.98   39.40
   3  -2  -7  153.78   16.30
   3  -2  -7  193.28   15.20
  -3  -2   7  211.88   38.60
  -3   2   8    4.90    3.00
   3   2  -8    0.30    2.70
  -3   2   8    1.30   17.00
   3   2  -8   -1.60    5.70
  -3  -2  -8   -0.80    2.50
  -3  -2  -8   11.50    9.30
  -3  -2   8   12.00   17.40
   3  -2  -8   -0.10    2.00
   3   2   8   -5.80   16.90
   3  -2  -8   -4.30    7.90
   3  -2  -8    1.40    2.30
   3   2   8   18.10   17.80
  -3   2  -8   -4.70    6.30
   3   2  -9   18.20   12.40
   3   2  -9   19.00    5.30
  -3  -2  -9   15.20   12.60
  -3  -2  -9   29.60    6.00
   3  -2  -9   16.00   12.10
  -3   2  -9   36.50    6.70
   3  -2  -9   17.10    5.70
  -4  -2   0  733.73   44.70
  -4  -2   0  754.72   42.70
   4  -2   0  745.13   43.10
   4  -2   0  737.53   46.10
  -4   2   0  673.63   43.40
   4   2   0  755.92   44.50
   4  -2   0  827.72   43.50
  -4   2   0  776.42   43.10
   4  -2   0  739.33   43.00
  -4  -2  -1  214.28   18.20
   4  -2   1  214.48   13.50
  -4   2   1  223.38   17.40
  -4  -2  -1  240.18   13.10
   4   2  -1  227.98   15.30
   4  -2   1  255.27   18.70
   4   2  -1  203.98   13.20
  -4   2   1  242.48   15.80
   4   2  -1  228.18   13.30
  -4   2   1  209.38   13.40
   4   2  -1  241.38   15.70
  -4  -2  -1  238.18   13.80
  -4  -2   1  235.08   14.90
   4  -2  -1  235.08   16.70
   4   2   1  228.28   13.80
   4   2   1  205.78   17.60
   4   2   1  233.38   13.10
   4  -2  -1  235.38   13.70
   4  -2  -1  206.88   15.90
  -4   2  -1  213.88   18.20
  -4   2  -1  222.08   13.50
   4  -2  -1  229.18   13.40
   4   2   1  206.38   13.70
  -4  -2   1  223.68   13.20
  -4  -2   1  212.78   13.20
  -4  -2  -2  369.96   21.40
   4   2  -2  324.77   20.90
  -4   2   2  343.67   21.10
   4   2  -2  334.77   24.20
  -4   2   2  353.46   21.00
  -4  -2  -2  350.76   28.90
   4  -2   2  341.77   28.30
  -4  -2  -2  370.46   21.50
   4   2  -2  322.97   20.80
   4  -2   2  343.97   21.00
   4  -2   2  319.57   25.40
  -4   2   2  336.57   24.20
   4  -2  -2  363.86   25.40
  -4   2  -2  350.16   21.40
   4   2   2  360.56   21.50
  -4   2  -2  306.47   27.80
   4  -2  -2  345.97   26.20
   4   2   2  357.66   21.50
   4   2   2  333.47   28.30
  -4  -2   2  367.36   25.10
   4   2   2  350.16   20.60
   4  -2  -2  388.66   21.50
  -4   2  -2  338.17   20.90
  -4  -2   2  350.46   23.60
   4  -2  -2  340.77   20.90
   4   2   2  333.07   26.00
  -4  -2   2  365.76   20.90
   4   2  -3  129.79    9.20
  -4  -2  -3  151.48   15.80
  -4  -2  -3  130.49   21.00
  -4   2   3  136.79   13.20
  -4  -2  -3  135.39    9.00
   4  -2   3  148.19    9.50
   4  -2   3  141.29    9.90
   4  -2   3  134.39   17.20
  -4  -2  -3  140.69    9.90
   4  -2   3  139.39   14.20
  -4   2   3  147.29    9.60
   4   2  -3  117.49   12.80
  -4  -2  -3  138.99    9.70
   4   2  -3  125.49    9.40
  -4   2   3  112.59    9.30
  -4   2   3  155.88   15.50
  -4   2  -3  133.09    9.70
  -4  -2   3  144.59    9.40
  -4  -2   3  117.89   13.80
   4   2   3  132.89   17.00
   4  -2  -3  130.19   15.00
   4  -2  -3  151.98    9.50
  -4  -2   3  137.09   23.70
   4   2   3  132.29    9.80
  -4  -2   3  129.09   12.30
   4   2   3  139.19    9.90
  -4   2  -3  129.19    9.20
   4  -2  -3  138.09    9.80
  -4  -2   3  118.59    9.20
   4   2   3  105.69   13.10
  -4   2  -3  146.59   22.50
   4  -2  -3  113.19   12.90
   4   2  -4  106.89    8.80
   4  -2   4  131.69    9.60
   4  -2   4  113.59   13.80
   4   2  -4  111.49    8.60
  -4   2   4  105.09    8.60
   4   2  -4   92.49   12.60
   4   2  -4  105.49    9.30
  -4  -2  -4  110.89    9.10
  -4  -2  -4  107.89    8.90
  -4   2   4  114.39   15.30
  -4   2   4  117.69    9.00
   4  -2   4  124.89    8.90
  -4   2   4  124.69   13.50
  -4  -2  -4  110.49   14.50
   4  -2   4  132.79   23.30
  -4  -2  -4  101.89    8.20
  -4   2   4  113.59   21.90
  -4   2  -4  114.49   14.60
   4  -2  -4  136.19   10.50
  -4  -2   4  116.89    8.70
  -4  -2   4  120.39   12.70
  -4  -2   4  104.79   25.80
   4   2   4  106.29   20.20
   4   2   4  118.99    9.50
  -4   2  -4  112.19    8.60
   4   2   4  109.99    9.20
  -4   2  -4  110.09    9.00
  -4   2  -4   74.79   16.30
   4  -2  -4  131.09    8.90
   4  -2  -4  115.99   14.00
  -4  -2   4  115.29    8.80
   4   2   4  117.29   18.00
   4   2  -5    7.30    2.70
  -4  -2  -5    6.80    2.40
  -4   2   5   14.70    6.90
  -4  -2  -5    7.70    5.70
  -4   2   5   12.50    3.40
   4   2  -5   16.00    6.00
  -4  -2  -5    9.20    2.40
   4   2  -5    6.10    2.50
   4   2  -5   11.40    2.90
   4   2   5    9.80    3.10
   4   2   5    7.60    6.70
  -4   2  -5    8.20    2.50
   4  -2  -5   10.40    2.60
  -4  -2   5    3.70    5.10
  -4  -2   5    3.20    2.00
  -4  -2   5    7.60    6.00
  -4   2  -5    9.20    3.30
  -4   2  -5    9.70    5.10
   4  -2  -5   19.70    6.90
  -4   2  -5    4.90    7.10
   4  -2  -5    8.80    2.90
  -4  -2  -6   17.70    8.30
  -4   2   6    1.50    8.00
  -4   2   6   30.30   11.70
   4   2  -6    9.10    6.50
  -4   2   6   20.80    4.60
   4   2  -6    8.90    3.10
  -4  -2  -6   15.50    3.40
   4   2  -6   10.40    3.30
   4   2  -6   15.40    3.30
   4  -2  -6   19.00    4.30
  -4   2  -6   20.10    9.70
  -4  -2   6   13.10    3.60
   4   2   6   17.40    4.40
   4  -2  -6   16.60    4.30
   4  -2  -6   12.40    6.50
   4   2   6    5.10    9.20
   4  -2  -6   11.70    3.40
  -4  -2   6   10.80    8.50
  -4  -2   6   10.60    8.20
  -4   2  -6   13.40    3.50
   4   2  -7   42.60    6.40
  -4  -2  -7   44.30    6.40
   4   2  -7   51.69   14.30
   4  -2   7   47.80   19.00
   4   2  -7   40.40    6.60
  -4   2   7   32.10    6.20
   4  -2   7   34.90   16.60
  -4   2   7   46.80   24.50
  -4   2   7   27.60   14.90
   4   2   7   41.50   16.40
  -4  -2   7   39.30    7.00
  -4  -2   7   49.50   20.70
   4  -2  -7   41.90    7.30
  -4   2  -7   36.70    5.70
   4   2   7   21.20   12.90
  -4  -2   7   49.10   16.20
   4   2   7   34.20    6.50
   4  -2  -7   36.90   14.20
   4  -2  -7   51.19    7.50
   4  -2  -7   42.00    7.20
  -4   2   8   13.40   14.70
  -4   2   8   40.80    7.60
  -4  -2  -8   33.50   13.30
   4   2  -8   27.40    6.40
  -4  -2  -8   32.00    6.00
   4   2  -8   51.49   15.30
   4  -2  -8   26.80   13.50
  -4   2  -8   31.50    7.00
   4  -2  -8   31.20    6.40
   4   2   8   17.80   15.50
   4  -2  -8   27.30    5.80
   4   2  -9   -2.50   10.40
   4   2  -9   20.40    5.90
   4  -2  -9   21.20    6.20
  -4   2  -9   19.30    4.80
   4  -2  -9   25.40   13.50
   5  -2   0   43.10    3.00
  -5   2   0   48.60    3.20
   5  -2   0   42.30    3.10
  -5  -2   0   43.70    2.80
   5   2   0   45.00    4.40
  -5   2   0   41.20    5.50
   5   2   0   44.50    2.90
  -5   2   0   35.20    3.40
  -5  -2   0   42.10    4.70
   5  -2   0   34.20    4.90
  -5   2   1   36.70    5.80
   5   2  -1   32.70    2.30
  -5   2   1   31.50    2.40
  -5  -2  -1   31.70    2.70
  -5  -2  -1   31.60    6.90
   5  -2   1   30.60    2.60
  -5   2   1   33.30    4.00
  -5  -2  -1   30.90    2.30
   5   2  -1   27.70    3.80
   5  -2   1   31.00    6.40
   5   2  -1   29.00    2.10
   5   2  -1   24.70    3.40
   5  -2  -1   28.40    2.50
  -5  -2   1   30.00    2.20
  -5  -2   1   27.40    2.10
   5   2   1   28.40    2.60
   5   2   1   27.90    6.40
   5   2   1   32.40    2.20
  -5   2  -1   29.60    2.50
  -5  -2   1   36.30    3.60
   5  -2  -1   34.70    5.70
  -5   2  -1   42.90    8.30
   5  -2  -1   29.80    2.30
   5  -2  -1   30.60    5.40
  -5   2   2  369.26   27.00
  -5   2   2  327.97   23.70
   5   2  -2  386.86   22.40
   5  -2   2  381.76   30.50
   5   2  -2  344.27   22.60
  -5  -2  -2  402.56   22.30
  -5  -2  -2  312.07   29.40
  -5   2   2  385.36   26.10
  -5   2   2  389.46   22.60
   5  -2   2  361.36   22.60
  -5  -2  -2  390.56   23.10
   5   2  -2  379.56   26.30
   5   2  -2  322.87   26.30
  -5  -2   2  357.26   22.40
   5  -2  -2  401.56   22.60
   5   2   2  389.66   23.30
  -5   2  -2  327.87   29.90
  -5   2  -2  393.26   22.50
   5   2   2  379.66   30.60
  -5  -2   2  371.96   25.20
   5   2   2  378.06   22.20
   5  -2  -2  374.76   28.00
  -5   2  -2  356.86   23.10
   5  -2  -2  415.66   23.10
   5   2   2  380.66   28.60
  -5  -2   2  391.56   26.40
  -5  -2   2  381.56   22.40
   5   2   2  425.16   23.40
   5  -2  -2  382.96   27.10
   5   2  -3   29.40    3.30
  -5  -2  -3   30.00    2.80
   5   2  -3   26.70    3.00
  -5  -2  -3   20.20    8.70
  -5   2   3   38.90    7.50
  -5  -2  -3   31.80    3.50
   5  -2   3   34.70    3.70
   5  -2   3   42.50    9.50
   5  -2   3   31.30    3.30
   5   2  -3   29.60    7.10
  -5   2   3   32.10    3.20
  -5   2   3   34.00    3.40
   5  -2  -3   34.70    8.60
  -5  -2   3   41.10    8.90
   5   2   3   33.60    3.80
   5   2   3   29.30    2.90
  -5  -2   3   37.20    6.70
   5  -2  -3   29.80    7.90
   5  -2  -3   32.70    3.20
  -5   2  -3   31.70    3.10
  -5   2  -3   29.90    3.40
   5   2   3   31.10    7.60
  -5   2  -3   30.70   10.60
  -5  -2   3   29.20    3.10
   5   2   3   34.40    4.70
   5  -2  -3   31.20    3.50
   5   2   3   44.30   12.00
  -5   2   4  436.56   28.80
  -5   2   4  487.75   37.80
   5  -2   4  497.65   29.00
   5  -2   4  494.05   29.80
   5   2  -4  395.56   29.50
   5  -2   4  427.96   35.70
   5  -2   4  474.85   42.10
   5   2  -4  531.85   29.10
  -5  -2  -4  490.05   28.40
  -5   2   4  487.65   29.40
   5   2  -4  450.35   35.50
  -5   2   4  482.15   34.80
   5   2   4  492.95   30.00
   5   2   4  393.66   35.50
  -5   2  -4  459.85   28.70
  -5   2  -4  429.16   41.60
   5  -2  -4  404.96   29.10
  -5  -2   4  473.25   28.80
  -5  -2   4  502.45   37.70
   5   2   4  511.95   30.00
   5   2   4  393.26   40.10
  -5  -2   4  450.65   28.90
  -5   2  -4  461.75   29.40
  -5  -2   4  469.05   36.60
   5  -2  -4  476.45   28.80
   5  -2  -4  472.15   37.00
  -5   2   5   21.70    9.30
   5   2  -5   38.40    5.40
   5   2  -5   35.20    5.60
   5   2  -5   31.80    9.70
  -5  -2  -5   30.30    4.40
  -5   2   5   29.10   12.00
  -5   2   5   24.70    4.50
   5   2  -5   32.30    4.90
  -5  -2  -5   37.80    5.60
  -5  -2  -5   36.50   10.70
   5  -2  -5   31.80    5.20
   5   2   5   40.00   15.00
  -5   2  -5   30.00    4.40
  -5   2  -5   22.20   11.40
  -5  -2   5   31.20    4.90
  -5   2  -5   21.60    4.00
   5  -2  -5   30.30    9.60
   5   2   5   41.30    8.20
   5   2   5   21.50   10.20
   5  -2  -5   32.60    4.90
   5   2  -6  317.37   21.00
  -5   2   6  318.67   32.90
  -5   2   6  266.87   35.30
   5   2  -6  347.47   31.50
  -5   2   6  329.17   21.90
  -5  -2  -6  285.97   20.30
   5   2  -6  277.67   21.20
  -5  -2  -6  329.47   33.10
   5   2  -6  275.07   21.80
   5  -2  -6  276.37   29.80
   5  -2  -6  337.87   22.60
  -5   2  -6  278.57   20.50
  -5  -2   6  326.47   21.60
   5   2   6  314.37   22.30
  -5  -2   6  301.97   32.20
   5  -2  -6  325.97   21.00
  -5  -2   6  264.37   34.20
   5  -2  -6  331.67   22.10
   5  -2   7    0.30   10.20
   5   2  -7    2.60    2.20
  -5   2   7   -7.50   11.00
  -5  -2  -7    1.20    2.10
   5   2  -7    3.00    7.50
   5   2  -7   -1.10    1.70
  -5   2   7    5.70    3.30
   5  -2  -7    3.60    3.00
   5   2   7    0.30   12.90
  -5  -2   7    7.30   10.60
   5  -2  -7    3.10    2.60
  -5   2  -7    3.00    2.20
  -5  -2   7    5.40    2.90
  -5  -2   7    2.70    9.90
  -5   2   8  103.29   11.00
   5  -2   8  128.59   35.20
   5   2  -8   83.99   19.50
  -5  -2  -8  105.79    9.60
  -5   2   8  115.79   26.60
   5   2  -8   96.69   10.70
   5   2   8   77.79   28.50
   5  -2  -8  106.29   10.80
   5  -2  -8   91.89   10.50
   5  -2  -8  101.59   22.70
  -5  -2   8   99.59   23.10
   5   2  -9  -12.00    8.70
   5   2  -9   -4.30    3.20
  -5  -2  -9   -4.60    2.90
   5  -2  -9    1.00    2.90
  -5   2  -9    2.70    3.00
   5  -2  -9   -2.30    8.40
   5  -2  -9    0.60    3.80
  -6  -2   0 1489.85   86.69
   6  -2   0 1457.85   83.49
  -6   2   0 1532.65   83.59
   6  -2   0 1464.85   83.59
   6   2   0 1404.16   85.89
   6  -2   0 1385.26   87.59
   6   2   0 1421.66   83.19
  -6  -2   0 1488.95   83.09
  -6   2   0 1418.46   88.09
   6  -2   0 1519.95   84.09
   6   2  -1  254.47   15.20
   6   2  -1  256.37   15.00
   6  -2   1  279.77   21.30
  -6  -2  -1  258.07   21.00
   6   2  -1  263.07   17.60
   6  -2   1  268.77   15.70
   6   2  -1  266.27   18.40
  -6   2   1  259.37   18.90
  -6   2   1  249.58   15.40
  -6  -2   1  264.67   15.20
   6   2   1  267.67   15.30
  -6   2  -1  247.08   15.40
  -6   2  -1  251.97   15.70
   6  -2  -1  250.17   15.30
  -6  -2   1  278.97   17.40
   6  -2  -1  243.18   18.60
  -6  -2   1  240.68   15.00
   6  -2  -1  253.07   15.60
   6   2   1  244.78   20.20
   6  -2  -1  271.27   19.40
   6   2  -2  750.62   45.00
  -6   2   2  824.22   49.30
  -6   2   2  759.52   49.99
   6   2  -2  737.83   45.30
   6   2  -2  779.52   49.70
  -6  -2  -2  772.82   55.39
  -6   2   2  804.92   45.30
   6   2  -2  737.63   49.80
  -6  -2  -2  818.52   44.80
   6  -2   2  777.42   45.40
  -6  -2  -2  692.13   45.70
   6  -2   2  819.92   54.89
  -6   2  -2  794.62   45.30
   6   2   2  753.42   44.90
   6  -2  -2  734.83   50.99
   6  -2  -2  775.42   45.70
  -6  -2   2  847.82   48.60
   6   2   2  739.93   45.90
  -6   2  -2  732.23   45.90
   6   2   2  844.92   53.09
  -6  -2   2  798.92   45.20
   6   2   2  811.42   54.79
  -6  -2   2  792.42   45.00
  -6  -2   2  821.62   49.10
   6  -2  -2  736.33   50.09
   6  -2  -2  805.42   45.30
  -6   2  -2  770.52   54.99
  -6  -2  -3  236.78   26.70
  -6   2   3  290.17   18.30
   6  -2   3  271.87   17.90
   6   2  -3  258.07   18.00
   6  -2   3  281.77   18.60
  -6  -2  -3  268.47   17.20
   6   2  -3  256.67   22.40
  -6   2   3  292.77   17.90
  -6  -2  -3  296.47   18.50
   6   2  -3  281.47   17.70
  -6   2   3  299.27   22.50
  -6   2   3  280.87   23.80
   6  -2   3  311.47   28.80
   6  -2   3  302.77   25.20
  -6  -2   3  314.47   23.90
   6   2   3  308.07   19.00
   6  -2  -3  297.17   17.90
   6   2   3  258.57   24.20
   6   2   3  265.87   17.40
  -6   2  -3  299.07   18.60
   6  -2  -3  264.47   23.20
   6  -2  -3  305.97   18.60
   6   2   3  318.17   19.00
  -6  -2   3  305.17   17.80
   6   2   3  305.77   28.50
  -6  -2   3  306.17   21.80
   6  -2  -3  235.98   23.90
  -6   2  -3  220.58   29.90
  -6   2  -3  269.77   17.60
  -6  -2  -4   99.99    8.30
   6  -2   4  109.79   13.80
   6   2  -4   84.59    7.90
  -6  -2  -4   63.29   15.50
  -6   2   4  109.69   12.50
   6   2  -4   80.99    7.40
  -6   2   4   94.69    8.00
  -6   2   4  105.79    8.10
   6   2  -4  103.19   12.90
   6  -2   4  100.39   20.70
   6  -2   4  103.19    8.00
  -6  -2  -4  110.69    7.40
   6  -2   4   98.49    8.60
  -6   2  -4  105.69    7.80
   6   2   4  105.69    8.80
  -6  -2   4  102.29   13.60
  -6   2  -4  118.59   23.20
   6   2   4  136.29   24.30
   6   2   4  122.69   18.70
   6  -2  -4  117.39    8.10
   6   2   4  103.59    8.70
   6  -2  -4   94.99    8.30
  -6   2  -4   87.79    8.60
  -6  -2   4  101.09   11.60
  -6  -2   4  105.19    7.90
   6  -2  -4  113.79   17.80
  -6  -2   4   71.19   15.10
   6  -2   5   10.60    8.40
  -6  -2  -5   17.40    3.00
   6  -2   5   11.00    3.00
   6   2  -5   11.60    3.30
   6   2  -5    7.90    4.40
   6   2  -5   16.20    3.50
  -6   2   5   10.60    7.00
   6   2  -5   11.90    3.00
  -6   2   5   16.30    7.50
  -6   2   5   16.30    3.50
   6   2   5    4.80    5.30
  -6   2  -5   16.40    3.80
   6   2   5   14.90    3.90
  -6  -2   5   17.00    7.70
  -6   2  -5    7.50    7.30
   6  -2  -5   13.40    3.40
  -6  -2   5    9.90    8.00
   6  -2  -5   10.50    5.40
  -6   2  -5   13.30    2.60
  -6  -2   5   13.30    3.00
  -6   2   6    7.20    2.50
  -6   2   6    5.30    7.60
  -6  -2  -6    8.50    2.30
   6   2  -6    7.10    2.40
   6   2  -6    5.50    2.80
   6   2  -6    6.60    5.80
  -6   2   6   15.10   12.30
   6  -2  -6    6.00    2.40
   6  -2  -6    5.90    2.40
   6  -2  -6    6.10    4.80
   6   2   6   10.60   11.60
  -6  -2   6   10.70    8.30
  -6   2  -6    6.00    2.40
   6  -2  -6    2.20    1.80
  -6  -2   6    6.10    2.70
   6   2   6   -0.20    8.40
  -6   2   7   -5.20   10.40
   6  -2   7   14.60   16.60
   6   2  -7    7.60    3.20
  -6   2   7   12.40    3.80
  -6  -2  -7   20.40    4.40
   6   2  -7   18.10    5.00
  -6   2   7   28.30   14.80
   6   2  -7   11.00    8.30
   6  -2   7    2.80   15.70
   6   2  -7   19.90    5.00
   6   2   7   42.50   18.50
   6  -2  -7    9.00    3.40
  -6  -2   7   14.10   13.40
   6  -2  -7   15.10    4.10
  -6   2  -7   17.90    3.70
  -6  -2   7   34.40   13.80
  -6  -2   7   11.90    3.80
   6   2  -8   58.49   17.60
   6  -2   8   65.89   25.00
   6   2  -8   55.89    9.50
  -6   2   8   23.10   20.90
  -6  -2  -8   59.29    6.20
  -6   2   8   37.90    7.90
  -6  -2   8   16.50   16.40
   6   2   8   46.80   23.90
   6  -2  -8   44.80    8.20
   6  -2  -8   56.19    9.10
   6  -2  -8   34.90   14.80
   6   2   8   43.30   24.20
  -6  -2  -9    4.00    3.10
   6   2  -9    5.50    4.60
   6   2  -9    8.90   10.20
  -6   2  -9    1.50    3.50
   6  -2  -9    8.60   12.10
   6  -2  -9    0.80    2.60
   6  -2  -9   13.00    7.50
   7  -2   0    3.80    1.10
  -7  -2   0    1.80    1.50
   7  -2   0    2.20    0.70
   7  -2   0    0.20    1.40
   7  -2   0    2.50    0.80
   7   2   0    3.90    1.10
   7   2   0    1.80    1.40
   7  -2   0    4.30    1.80
   7   2   0    3.40    0.70
  -7   2   0    2.20    1.00
  -7   2   0    0.70    1.50
  -7  -2   0    3.90    0.70
   7  -2   1  260.87   21.30
   7  -2   1  262.47   15.70
   7   2  -1  269.37   18.90
  -7   2   1  259.77   15.30
  -7   2   1  270.87   19.40
   7   2  -1  232.28   15.10
  -7  -2  -1  244.88   15.60
  -7  -2  -1  232.38   20.70
   7   2  -1  249.18   14.90
   7   2   1  263.97   15.30
   7  -2  -1  268.87   19.80
   7  -2  -1  265.47   19.30
  -7  -2   1  264.07   17.60
  -7  -2   1  243.68   14.90
  -7   2  -1  255.07   15.80
  -7  -2   1  250.97   15.00
   7   2   1  264.47   20.80
   7  -2  -1  248.58   15.60
   7  -2  -1  273.17   15.30
  -7   2  -1  238.68   15.30
  -7   2   2   62.39    9.60
   7   2  -2   58.49    8.90
   7  -2   2   41.40    3.70
   7   2  -2   41.90    3.70
  -7  -2  -2   44.40    3.30
   7   2  -2   45.90    8.20
   7   2  -2   47.20    3.40
  -7  -2  -2   41.60    4.00
   7  -2   2   53.99   10.50
  -7   2   2   40.70    3.50
  -7   2   2   49.50    7.90
   7   2   2   44.90    4.20
   7  -2  -2   61.89   10.00
   7   2   2   43.90    9.80
   7   2   2   43.90    3.40
  -7  -2   2   45.10    3.60
  -7   2  -2   44.60   10.90
   7  -2  -2   42.60    3.50
   7  -2  -2   49.30    4.10
  -7  -2   2   49.90    6.00
  -7   2  -2   47.00    3.70
  -7   2  -2   38.60    4.00
  -7  -2   2   41.90    3.30
  -7  -2   2   58.49    6.20
   7  -2  -2   49.90    8.90
   7  -2   3  335.97   31.80
   7   2  -3  337.97   26.70
   7  -2   3  312.17   21.10
  -7  -2  -3  324.57   31.90
  -7   2   3  366.56   27.60
   7   2  -3  358.16   21.50
  -7  -2  -3  356.06   20.50
   7  -2   3  368.06   22.20
   7   2  -3  356.86   21.00
   7  -2  -3  319.57   28.30
  -7   2  -3  350.36   32.80
   7   2   3  284.17   27.80
   7   2   3  333.87   20.80
  -7   2  -3  335.87   20.90
  -7  -2   3  326.37   21.00
  -7   2  -3  354.36   21.90
  -7  -2   3  370.46   26.80
   7  -2  -3  332.17   21.00
  -7  -2   3  336.47   20.80
   7  -2  -3  323.67   21.60
   7   2   3  358.66   22.20
   7   2   3  361.26   32.50
  -7  -2   3  348.57   25.00
   7  -2  -3  326.37   27.20
   7  -2   4  157.28   24.40
   7  -2   4   77.19   15.70
   7   2  -4   83.29   16.00
   7  -2   4   99.39    8.30
   7  -2   4   88.79    7.40
  -7  -2  -4   95.49    6.70
   7   2  -4   82.59    7.50
  -7   2   4   83.79    7.50
   7   2  -4   92.09    7.20
  -7  -2  -4   87.49    7.70
  -7  -2  -4  100.89   21.50
  -7   2   4   99.49   13.30
   7   2   4   94.49    9.00
   7  -2  -4   73.59   14.30
   7   2   4   95.49    7.10
  -7   2  -4   86.09    7.80
  -7  -2   4   88.99    7.10
   7  -2  -4   89.79    7.90
  -7   2  -4   96.09    7.10
   7  -2  -4  103.99   13.20
   7  -2  -4  101.09    7.40
  -7  -2   4   96.29   11.10
   7   2   4   83.09   17.90
  -7  -2   4   72.19   14.80
  -7   2  -4   71.49   16.80
  -7  -2   4  105.39   13.40
   7   2  -5  295.07   20.10
  -7   2   5  246.68   31.00
   7  -2   5  296.57   19.60
   7   2  -5  325.47   21.60
   7  -2   5  297.77   34.00
  -7   2   5  268.77   19.70
   7   2  -5  254.77   26.50
  -7  -2  -5  304.47   18.80
   7   2  -5  283.67   19.30
  -7   2  -5  313.87   19.30
   7  -2  -5  277.17   27.90
   7  -2  -5  283.37   20.20
  -7  -2   5  290.07   28.10
   7  -2  -5  291.67   19.40
   7   2   5  301.27   34.70
  -7  -2   5  313.17   19.90
  -7   2  -5  260.77   34.40
  -7  -2   5  282.27   31.40
  -7   2   6   50.89   16.40
  -7   2   6   87.89    8.00
   7   2  -6   88.49    7.50
   7  -2   6   34.80   13.40
   7   2  -6   75.49   16.30
  -7   2   6   94.29   18.80
  -7  -2  -6   92.29    9.10
   7   2  -6   67.49    8.00
   7   2  -6   67.59    7.20
   7  -2  -6   99.09   18.90
   7   2   6   33.40   13.20
  -7   2  -6  110.99   26.90
  -7  -2   6   73.89    7.20
   7   2   6   88.49   22.00
   7  -2  -6   59.19    6.60
   7  -2  -6   66.39    7.90
   7  -2  -6   61.49    7.30
  -7   2  -6   71.59    6.70
   7   2  -7  165.98   13.10
  -7   2   7  145.89   12.70
  -7  -2  -7  149.49   11.30
   7   2  -7  156.58   12.20
   7   2  -7  136.29   13.10
   7   2  -7  129.09   27.20
   7  -2   7  108.99   30.70
  -7   2   7  159.88   28.20
   7   2   7  168.08   32.10
   7  -2  -7  130.59   11.80
  -7   2  -7  153.98   11.70
  -7  -2   7  100.29   24.70
   7  -2  -7  154.48   26.10
   7  -2  -7  119.79   12.60
   7  -2   8  -13.20   17.90
  -7  -2  -8   12.30    3.60
   7  -2   8  -12.70   18.60
   7   2  -8    0.50    8.20
   7   2  -8    8.40    3.80
  -7   2   8   12.60    4.80
   7   2  -8   16.10    5.20
   7  -2  -8   12.90    4.80
  -7  -2   8    9.00    5.20
   7  -2  -8   14.30    4.80
   7  -2  -8    4.80    9.60
  -7   2  -8   15.20    4.40
   7   2   8   34.80   29.60
   7   2  -9    6.30    4.90
   7   2  -9   15.40   10.30
  -7  -2  -9   10.90    3.80
  -7   2  -9   13.10    4.30
   7  -2  -9    9.90    4.60
   7  -2  -9    2.60    3.70
  -8   2   0   22.80    5.90
  -8  -2   0   22.10    1.70
   8  -2   0   20.20    2.90
   8   2   0   18.30    2.20
   8  -2   0   21.20    5.40
   8   2   0   21.10    1.80
  -8  -2   0   24.10    5.40
   8  -2   0   16.90    1.90
   8   2   0   29.90    5.50
   8  -2   0   33.70    5.90
   8  -2   0   18.50    1.90
   8   2  -1  820.82   50.79
  -8   2   1  852.51   50.99
   8   2  -1  866.01   50.59
   8   2  -1  952.00   55.69
   8  -2   1  937.91   58.69
   8   2  -1  936.81   54.29
  -8   2   1  914.61   56.09
   8  -2   1  932.51   51.59
  -8  -2  -1  852.01   58.19
  -8   2   1  846.12   51.09
   8  -2   1  922.51   51.49
  -8  -2  -1  913.71   51.49
   8  -2  -1  878.21   51.29
   8  -2  -1  935.01   50.99
   8  -2  -1  896.81   56.29
  -8  -2   1  854.31   50.59
   8  -2  -1  870.01   55.79
  -8   2  -1  814.12   51.59
  -8  -2   1  781.92   50.69
  -8  -2   1  932.51   54.39
   8   2   1  957.70   57.89
  -8   2  -1  848.72   51.09
  -8   2   2   15.30    1.80
   8   2  -2   13.60    1.60
   8  -2   2   19.50    7.00
   8  -2   2   18.40    2.60
  -8   2   2   20.80    4.80
  -8  -2  -2   17.40    1.80
  -8  -2  -2   11.80    2.20
  -8   2   2   23.40    5.70
   8   2  -2   23.20    5.90
   8   2  -2   24.20    5.70
  -8  -2  -2   19.40    9.20
   8   2  -2   18.70    2.00
  -8  -2   2   17.20    1.90
   8   2   2   23.40    3.40
   8  -2  -2   21.10    2.90
  -8   2  -2   12.00    2.30
   8   2   2   32.20    9.00
   8  -2  -2   15.50    1.80
  -8   2  -2   18.70    2.60
   8  -2  -2   12.60    5.50
  -8  -2   2   16.50    1.60
  -8  -2   2   18.70    5.20
   8  -2  -2   19.60    5.50
  -8  -2   2   20.80    4.70
   8   2   2   18.40    2.50
  -8   2  -2   18.30    6.40
  -8   2   3   93.29   10.30
   8  -2   3   94.99    7.00
   8  -2   3   96.79   16.00
  -8  -2  -3   71.59   15.90
  -8   2   3  105.39    6.90
   8  -2   3  106.19    8.00
   8  -2   3   78.49   15.40
   8   2  -3   85.49    7.00
  -8  -2  -3   98.09    6.30
  -8   2   3   83.89   10.90
   8   2  -3   83.09   10.80
   8   2  -3   85.59    6.50
   8   2   3  114.89   20.30
   8  -2  -3   95.49   12.50
  -8  -2   3   87.79    6.50
   8  -2  -3   96.89    7.50
  -8   2  -3   56.39   14.00
   8   2   3   89.49   14.90
  -8  -2   3   93.29    6.90
   8   2   3   84.09    6.50
   8  -2  -3  104.89    6.90
  -8   2  -3   96.89    6.80
  -8   2  -3   75.59    7.20
   8   2   3   98.69    7.80
   8  -2  -3   89.59   14.50
  -8  -2  -4    6.30    6.00
   8   2  -4    2.40    2.90
   8   2  -4    3.00    1.40
   8  -2   4   -0.20    1.00
   8  -2   4    2.50    5.80
  -8   2   4   -0.50    0.90
  -8   2   4   -0.20    3.40
   8  -2   4    1.00    1.40
  -8  -2  -4    0.50    0.70
  -8   2  -4    1.70    0.90
  -8  -2   4   -2.50    2.30
  -8   2  -4   -4.90    5.30
   8  -2  -4   -1.80    3.30
  -8   2  -4   -1.40    1.20
   8  -2  -4    1.00    0.90
   8  -2  -4   -0.60    2.30
   8   2   4   -0.70    1.70
   8   2   4   -1.20    4.40
   8  -2  -4    0.50    1.10
   8   2   4    0.40    1.00
  -8  -2   4    0.00    2.50
  -8  -2   4    0.20    1.00
   8   2  -5   20.50    7.60
   8  -2   5   32.30    4.80
   8   2  -5   34.70    5.50
   8  -2   5   61.19   17.70
  -8   2   5   42.30   12.00
  -8   2   5   18.20   10.30
  -8  -2  -5   35.60    3.60
   8   2  -5   36.80    5.10
   8   2  -5   28.90    5.60
  -8   2   5   32.70    5.30
  -8   2  -5   38.50    4.00
  -8  -2   5   28.00    9.10
   8  -2  -5   45.70    6.30
   8  -2  -5   26.80    4.30
   8  -2  -5   47.90   12.20
  -8  -2   5   23.50   10.10
  -8   2  -5   42.80   14.80
   8   2  -6    1.40    1.60
   8  -2   6   12.00   11.20
   8   2  -6    3.60    2.10
   8   2  -6    1.20    2.00
   8   2  -6    1.50    5.40
   8   2   6    5.00   10.00
  -8   2  -6    2.00    1.60
   8   2   6    4.50    8.60
   8  -2  -6    1.90    5.40
  -8  -2   6    1.40    1.30
   8  -2  -6    1.50    1.50
   8  -2  -6   -1.60    1.40
  -8   2  -6   13.30   16.00
  -8   2   7   49.40   15.00
   8   2  -7   33.60    6.70
  -8   2   7   39.80    7.20
   8   2  -7   27.90   15.00
   8   2  -7   37.20    6.50
  -8  -2  -7   42.00    4.80
   8   2  -7   47.80    7.00
  -8  -2   7   44.10    6.70
   8   2   7   34.90   20.30
   8  -2  -7   27.80    5.60
   8  -2  -7   43.40    8.00
  -8   2  -7   35.50    5.40
   8  -2  -7   42.40   13.10
  -8  -2   7   33.40   15.30
   8  -2  -7   40.20    6.80
   8   2  -8   -2.70    2.20
   8   2  -8    2.00    7.70
  -8  -2  -8   -0.80    2.10
   8   2  -8   -3.60    2.10
   8  -2   8   11.40   27.40
   8  -2  -8   -0.90    2.40
   8   2   8   -2.00   20.10
  -8   2  -8   -0.60    2.20
   8  -2  -8   10.50    9.00
   8  -2  -8    3.40    3.20
   8   2   8   -2.20   20.00
  -8  -2  -9   53.59    7.20
   8   2  -9   41.40    8.60
   8   2  -9   43.20   18.10
  -8   2  -9   55.09    7.90
   8  -2  -9   49.90    8.70
   8  -2  -9   33.90    6.70
   8  -2  -9   28.90   15.70
  -9   2   0   99.79    6.90
   9  -2   0   79.69    5.70
   9   2   0   81.59    9.30
  -9  -2   0   82.19    5.20
   9  -2   0   90.29    6.40
   9  -2   0   73.79    5.50
   9   2   0   75.39    5.40
  -9  -2   0   84.59    9.40
   9   2   0   79.89    6.10
  -9   2   0   73.19    9.60
   9  -2   0   78.19    9.50
   9  -2   1  144.29    9.40
   9  -2   1  131.39    9.20
  -9  -2  -1  132.79    9.20
  -9  -2  -1  133.29   14.70
  -9   2   1  146.79    9.10
  -9   2   1  133.39    8.80
   9   2  -1  156.98   13.20
   9  -2   1  154.68   15.20
   9   2  -1  139.49    8.80
   9   2  -1  121.99   11.40
  -9  -2  -1  135.39    8.70
  -9   2   1  122.59   12.70
  -9  -2   1  138.89    8.60
   9  -2  -1  130.09    9.20
   9   2   1  146.79    9.10
   9  -2  -1  168.28   14.00
   9  -2  -1  157.98   13.90
  -9   2  -1  152.18   15.90
  -9   2  -1  140.99    9.00
  -9  -2   1  136.69    8.50
   9   2   1  143.09   14.10
  -9  -2   1  150.68   12.00
  -9   2  -1  125.29    9.50
   9  -2  -1  139.69    8.80
   9  -2   2  137.59   15.60
  -9  -2  -2  108.69    7.40
   9   2  -2  106.69    7.60
  -9   2   2   98.29    7.60
   9   2  -2   99.29   11.40
  -9  -2  -2  114.49   15.20
  -9   2   2  114.59    7.40
   9   2  -2  112.89    7.10
  -9   2   2  117.19   11.70
   9  -2   2  115.29    7.80
  -9   2   2  107.69   12.10
  -9  -2  -2   93.49    7.80
   9   2  -2   93.69   11.00
  -9   2  -2   98.49    8.50
  -9   2  -2  104.09    7.60
   9  -2  -2  122.39   13.00
   9  -2  -2  111.99    8.00
   9  -2  -2  116.09    7.30
  -9  -2   2  116.49    7.00
   9  -2  -2  118.09   12.40
   9   2   2  116.79   14.50
   9   2   2   95.39    8.10
   9   2   2  107.99    7.30
  -9  -2   2  120.99   10.60
  -9  -2   2  113.99    7.40
  -9  -2  -3  207.48   13.00
   9   2  -3  218.58   14.10
  -9   2   3  227.08   19.60
  -9  -2  -3  203.48   24.40
   9   2  -3  208.68   19.40
   9  -2   3  197.68   13.70
   9   2  -3  240.68   13.50
   9  -2   3  202.48   21.50
  -9   2   3  208.28   13.50
  -9  -2  -3  187.28   14.10
   9   2  -3  185.68   19.10
  -9   2   3  219.18   18.10
   9  -2   3  235.18   15.00
   9  -2   3  223.78   24.20
  -9   2   3  204.08   14.30
  -9  -2   3  251.17   18.00
   9  -2  -3  191.08   19.50
   9   2   3  174.38   23.00
   9   2   3  213.58   14.80
  -9   2  -3  211.78   13.50
   9  -2  -3  202.08   15.00
  -9  -2   3  194.18   13.60
   9  -2  -3  225.88   13.60
  -9  -2   3  217.28   13.60
   9   2   3  202.58   23.60
  -9   2  -3  201.88   14.40
   9   2   3  200.38   13.30
  -9   2  -3  170.38   23.10
   9  -2  -3  206.48   20.70
   9   2  -4  174.08   18.20
   9  -2   4  155.78   11.20
  -9  -2  -4  160.38   10.30
   9   2  -4  161.08   11.60
  -9  -2  -4  115.99   22.00
   9   2  -4  174.18   11.10
  -9   2   4  155.68   17.40
   9  -2   4  140.69   12.00
   9  -2  -4  166.98   11.00
  -9   2  -4  152.68   26.90
  -9   2  -4  171.78   10.90
   9  -2  -4  135.19   16.80
   9   2   4  138.39   10.50
  -9  -2   4  149.99   11.00
   9  -2  -4  136.89   18.30
   9   2   4  188.58   30.90
  -9  -2  -5  139.29   28.10
   9   2  -5  162.18   19.90
  -9   2   5  181.48   13.20
   9  -2   5  191.28   12.90
   9   2  -5  171.38   12.40
   9   2  -5  158.78   13.00
  -9  -2  -5  178.18   11.70
   9  -2  -5  171.58   12.40
   9  -2  -5  162.98   20.40
  -9  -2   5  198.78   20.90
  -9  -2   5  136.99   23.90
  -9  -2   5  192.28   13.00
  -9   2  -5  139.09   28.70
   9  -2  -5  172.88   13.60
  -9   2  -5  175.68   12.10
   9   2  -6  125.29   10.80
  -9  -2  -6  122.39    9.30
   9   2  -6  102.79   19.90
   9   2  -6  127.99   10.00
  -9   2   6  128.09   11.00
  -9   2  -6  136.99    9.90
   9  -2  -6  116.99   10.70
  -9   2  -6  152.58   33.60
   9  -2  -6  106.89   20.80
   9   2   6  117.09   35.10
   9   2  -7   61.39   10.30
   9   2  -7   59.79    7.20
   9   2  -7   85.49   11.10
  -9  -2  -7   71.99    6.30
   9   2  -7   75.29   17.60
  -9   2   7   68.09   19.40
   9   2   7   78.79   26.60
   9  -2  -7   72.79    8.30
  -9   2  -7   61.49    6.30
   9  -2  -7   45.60    8.80
   9  -2  -7   51.69   15.50
  -9  -2   7   69.09    9.90
   9   2   7   96.49   28.60
  -9  -2  -8   39.90    5.40
   9   2  -8   16.30   10.00
   9  -2   8   -4.60   18.50
   9   2  -8   27.10    7.30
   9  -2   8   22.70   20.30
   9   2  -8   29.70    6.00
   9  -2  -8   20.60    5.60
  -9   2  -8   27.00    4.60
   9  -2  -8   21.40   12.80
   9   2   8    8.10   21.90
   9  -2  -8   37.00    6.70
  -9  -2  -9    9.30    4.20
   9   2  -9   11.60    5.00
   9  -2  -9   19.10    6.40
  -9   2  -9    8.60    4.10
   9  -2  -9   12.90   13.60
  10  -2   0  857.41   50.49
  10  -2   0  901.41   56.79
  10   2   0  833.62   50.09
  10   2   0  833.92   50.99
  10  -2   0  937.81   51.39
 -10   2   0  868.71   57.59
  10   2   0  883.41   54.79
 -10  -2   0  793.42   55.39
 -10  -2   0  897.91   49.90
 -10   2   1   50.19    9.50
 -10   2   1   52.39    3.90
  10   2  -1   46.30    3.70
 -10  -2  -1   45.80    3.60
  10  -2   1   49.90    4.20
  10   2  -1   53.99    6.50
  10   2  -1   63.59    9.70
  10  -2   1   51.69    4.20
 -10  -2  -1   53.09   10.60
  10  -2   1   60.49   11.40
 -10   2   1   46.20    3.70
  10   2  -1   48.60    3.50
  10  -2  -1   46.20    4.00
 -10   2  -1   37.50    4.10
  10  -2  -1   65.59   10.20
  10   2   1   50.79    4.00
  10  -2  -1   50.39    3.80
  10   2   1   61.39   10.80
  10  -2  -1   41.80    4.60
 -10  -2   1   54.79    6.60
 -10   2  -1   45.40   10.80
  10  -2  -1   42.00    8.10
 -10  -2  -2  442.76   29.20
  10   2  -2  492.05   34.50
  10  -2   2  475.75   38.80
  10   2  -2  485.05   35.40
 -10  -2  -2  493.85   30.00
 -10   2   2  536.55   38.40
  10   2  -2  511.35   29.50
  10   2  -2  545.25   29.10
  10  -2   2  490.45   29.70
 -10   2   2  495.25   29.60
 -10  -2  -2  433.26   39.00
 -10   2  -2  475.55   29.30
  10  -2  -2  482.15   36.00
 -10   2  -2  435.56   29.90
  10  -2  -2  513.85   29.10
  10   2   2  501.15   38.80
  10  -2  -2  467.65   29.80
 -10  -2   2  503.85   28.70
  10  -2  -2  492.15   36.20
  10   2   2  537.15   30.40
 -10  -2   2  508.15   33.10
  10   2   2  491.45   29.20
 -10   2  -2  481.55   29.70
 -10   2   3   65.29    5.60
  10   2  -3   69.69   12.20
  10  -2   3   78.99   17.20
  10  -2   3   69.89    6.30
 -10   2   3   59.09    5.00
 -10  -2  -3   71.69    5.00
  10   2  -3   69.49    5.00
  10   2  -3   88.49   13.90
 -10  -2  -3   51.49   13.20
  10  -2   3   66.89    5.60
  10   2  -3   65.59    5.60
 -10   2   3   76.59   10.30
 -10   2  -3   36.90   11.30
  10  -2  -3   57.99    4.90
  10   2   3   61.79    6.20
 -10  -2   3   73.59    8.60
  10  -2  -3   97.09   16.30
 -10  -2   3   67.69    4.90
  10  -2  -3   64.69    5.90
  10  -2  -3   53.99   11.30
  10   2   3   85.29   17.20
 -10  -2   3   64.79    5.20
 -10   2  -3   61.39    5.20
  10   2   3   62.69    5.00
  10   2  -4  121.29    8.80
  10  -2   4  112.79   10.10
 -10  -2  -4   91.49   21.60
  10   2  -4  131.79   16.00
  10  -2   4  122.79    9.30
 -10  -2  -4  132.39    8.40
  10   2  -4  117.39    9.50
 -10   2   4  153.78   16.30
 -10  -2   4  139.09    9.40
  10   2   4  109.79    8.70
  10  -2  -4  138.59   22.00
  10  -2  -4  113.79    9.80
 -10   2  -4  129.99    8.90
  10   2   4  114.99   11.20
  10   2   4  113.29   21.70
  10  -2  -4  123.79    8.90
 -10  -2   4  105.99   19.70
  10  -2  -4  123.09   15.80
  10   2  -5    7.60    2.70
  10   2  -5    6.30    4.80
  10   2  -5   13.50    3.90
  10  -2   5    7.50    2.40
  10  -2   5   16.20   10.30
 -10  -2  -5   15.50    2.50
 -10  -2  -5   16.20   12.40
  10  -2  -5    4.90    5.60
 -10   2  -5    4.20    9.90
 -10  -2   5    9.20    2.70
  10  -2  -5    8.70    2.30
  10  -2  -5   13.50    2.80
  10   2   5   16.30   10.80
 -10  -2   5   12.20    7.60
 -10  -2   5    1.20    6.50
 -10   2  -5   10.20    2.40
 -10   2   6   21.50   18.40
 -10  -2  -6   19.30    3.10
  10   2  -6   14.70    3.20
  10   2  -6   19.00    8.50
  10   2  -6   20.30    6.50
  10  -2   6    9.50   14.40
  10   2  -6   17.60    3.90
  10  -2  -6   15.50    3.30
 -10   2  -6   24.40    4.00
 -10  -2   6    6.00    9.60
  10   2   6    8.20   11.10
 -10   2  -6   39.30   18.30
  10  -2  -6   12.00    6.80
 -10  -2   6   26.50    4.60
 -10  -2  -7    7.80    2.30
  10   2  -7    5.70    3.70
  10   2  -7    2.30    3.00
  10   2  -7    7.10    2.90
  10  -2   7   10.60   13.90
  10   2  -7   -1.00    5.90
 -10   2   7    3.60    3.30
  10   2   7    9.80   15.40
 -10  -2   7    4.50    3.30
  10  -2  -7   -3.90    5.20
  10  -2  -7    1.20    2.40
 -10   2  -7    8.90    2.90
  10  -2  -7    0.90    2.80
  10   2   7   18.70   16.20
  10   2  -8   50.69   17.00
  10   2  -8   41.70    8.60
  10   2  -8   29.10    6.40
  10  -2  -8   60.29    9.30
  10  -2  -8   32.10    6.50
  10  -2  -8   15.10   11.50
 -11   2   0   38.70    3.10
  11  -2   0   42.00    8.80
  11   2   0   40.20    7.50
  11   2   0   30.10    2.90
 -11   2   0   23.50    7.30
 -11  -2   0   42.10    8.50
  11  -2   0   57.79    9.10
  11  -2   0   35.60    3.70
  11  -2   0   37.00    3.30
 -11  -2   0   37.30    2.80
  11   2   0   35.70    3.60
  11   2  -1   12.90    4.60
 -11  -2  -1   12.10    1.80
  11   2  -1   11.90    1.40
  11  -2   1   17.30    6.60
  11   2  -1   11.90    1.80
  11   2  -1   10.90    3.80
  11  -2   1   10.90    2.20
  11   2  -1   14.10    3.00
 -11   2   1   15.90    2.20
 -11  -2  -1   11.50    2.10
  11  -2   1   14.40    2.30
 -11   2  -1   10.50    6.20
  11  -2  -1   11.00    1.80
 -11  -2   1    9.30    3.60
  11  -2  -1   11.90    4.50
 -11   2  -1    7.90    2.20
  11  -2  -1   13.40    2.30
  11   2   1   12.10    2.10
  11   2   1    9.40    1.90
  11   2   1    8.40    4.20
 -11  -2   1    9.90    1.50
  11   2  -2  182.68   11.00
 -11   2   2  186.08   11.40
  11   2  -2  170.28   11.70
  11  -2   2  164.08   19.20
  11  -2   2  188.98   12.10
 -11  -2  -2  179.28   20.70
  11   2  -2  192.78   16.50
 -11   2   2  178.78   11.80
  11  -2  -2  185.28   11.40
  11  -2  -2  187.88   12.20
  11   2   2  175.88   12.40
  11  -2  -2  173.68   23.80
 -11  -2   2  175.88   11.00
 -11   2  -2  159.18   11.50
  11   2   2  173.68   11.50
 -11  -2   2  179.38   15.20
 -11  -2   2  178.98   11.30
 -11   2  -2  176.28   12.10
  11  -2  -2  161.08   12.80
  11  -2  -2  176.18   17.50
  11   2   2  219.48   20.70
  11   2  -3   34.30    8.30
  11  -2   3   24.40    9.30
  11  -2   3   29.50    3.40
  11  -2   3   30.40    4.80
 -11   2   3   28.40    7.20
 -11  -2  -3   26.90    2.80
 -11   2   3   29.80    3.30
  11   2  -3   29.80    8.10
  11   2  -3   24.40    4.40
 -11   2  -3   28.20   11.50
 -11   2  -3   29.00    3.10
 -11  -2   3   30.70    2.70
  11  -2  -3   32.00    4.60
 -11  -2   3   39.60    3.60
  11   2   3   25.00    2.90
  11  -2  -3   22.80    7.20
  11   2   3   12.80    7.40
 -11   2   4  205.48   15.10
  11   2  -4  212.08   22.30
  11  -2   4  205.08   16.10
  11   2  -4  229.48   14.50
 -11  -2  -4  228.58   14.10
  11  -2   4  212.88   15.00
  11   2  -4  251.67   15.80
 -11  -2  -4  168.68   30.30
 -11   2   4  264.47   23.00
 -11   2  -4  246.38   14.80
  11  -2  -4  175.88   21.50
 -11   2  -4  215.08   33.10
  11  -2  -4  215.08   14.50
  11  -2  -4  243.08   25.40
  11   2   4  206.48   14.40
  11  -2  -4  209.38   15.70
 -11  -2   4  232.68   15.00
 -11  -2   4  255.37   21.40
  11   2   4  216.48   26.30
  11   2   4  228.58   16.50
 -11  -2  -5   30.20   12.60
 -11  -2  -5   60.69    4.70
  11  -2   5   48.80   14.90
  11   2  -5   47.70    5.70
  11   2  -5   67.59   15.20
  11  -2   5   52.09    5.40
  11  -2  -5   46.60    7.00
 -11  -2   5   57.69    5.60
  11  -2  -5   34.80   11.40
  11  -2  -5   56.09    5.30
 -11  -2  -6  157.28   10.80
  11   2  -6  151.18   24.50
  11   2  -6  143.19   14.10
  11   2  -6  135.29   13.90
 -11   2   6  146.29   23.90
  11  -2  -6  155.68   11.80
  11  -2  -6  152.68   14.00
  11  -2  -6  167.28   33.70
 -11   2  -6  121.59   31.80
  11   2   6  167.88   33.90
 -11   2  -6  163.08   11.40
 -11  -2   6  178.58   12.70
 -11   2   7    9.70    3.60
  11   2  -7    4.10    6.40
  11   2  -7   13.00    4.60
  11   2  -7   17.40    4.40
  11  -2   7   11.10   25.70
  11   2   7   22.20   18.50
 -11   2  -7   22.00    3.70
  11  -2  -7   13.30   11.30
  11  -2  -7   11.90    4.10
  11   2   7    2.80   16.00
  11  -2  -7   11.40    4.60
  11   2  -8   74.89    8.40
  11   2  -8   56.89   18.70
  11  -2  -8   57.29   19.00
  11  -2  -8   53.69    8.90
 -11   2  -8   63.09    6.60
  12  -2   0  162.98   16.60
 -12  -2   0  173.58   11.00
 -12   2   0  180.38   11.40
 -12  -2   0  187.08   17.30
  12   2   0  183.98   12.20
  12   2   0  190.18   16.00
  12   2   0  176.78   11.30
  12  -2   0  166.38   11.60
 -12   2   0  193.28   19.00
  12  -2   0  191.18   12.50
  12   2  -1  252.07   19.40
 -12   2   1  234.38   14.90
  12  -2   1  247.58   15.60
  12   2  -1  267.17   21.10
  12  -2   1  239.28   15.30
  12   2  -1  243.68   14.90
  12   2  -1  238.18   14.50
 -12  -2  -1  241.68   14.70
 -12   2   1  241.98   15.00
  12  -2   1  261.57   22.50
 -12  -2   1  206.78   18.80
  12  -2  -1  254.17   21.30
 -12  -2   1  234.58   14.50
  12   2   1  258.57   15.30
  12  -2  -1  238.18   21.90
  12   2   1  246.38   21.60
  12  -2  -1  227.28   16.20
  12   2   1  245.38   15.10
 -12   2  -1  209.08   22.70
  12  -2  -1  226.98   15.30
  12  -2  -1  231.28   14.80
  12  -2   2  103.89    8.00
  12  -2   2  106.19    7.90
  12   2  -2   96.79   12.40
  12   2  -2  108.79    6.90
 -12  -2  -2   82.39   16.10
 -12   2   2  103.89    7.60
 -12   2   2  119.49   14.00
  12   2  -2  108.19    7.60
  12  -2   2  109.99   17.40
 -12   2   2  106.09    7.20
  12   2   2  107.49    7.50
  12  -2  -2   90.29   12.20
 -12   2  -2  120.09   21.60
 -12  -2   2  111.99    7.20
 -12   2  -2   91.69    7.80
 -12  -2   2  123.49   11.50
  12  -2  -2   96.49   12.60
  12  -2  -2  104.09    8.00
  12   2   2  110.49   14.50
 -12   2  -2  102.39    7.50
  12  -2  -2  104.19    7.20
  12   2   2  107.19    8.30
 -12  -2  -3   97.49   19.70
  12   2  -3  103.79    7.70
 -12   2   3   78.09    7.20
 -12  -2  -3  104.79    7.20
  12   2  -3   97.49    6.70
  12   2  -3   90.89   15.90
  12  -2   3   93.19    8.30
  12  -2   3   96.89    7.60
  12   2  -3   96.89   12.90
  12  -2  -3   92.89   16.20
  12   2   3   89.39   17.00
 -12   2  -3  108.09    7.70
  12  -2  -3  117.39   14.90
  12   2   3  100.69    9.60
  12  -2  -3  101.59    8.10
 -12   2  -3   99.59   21.90
  12   2   3   98.39    7.20
 -12  -2   3   94.39    6.60
  12  -2  -3   94.09    6.90
 -12  -2   3   98.19    7.10
 -12  -2   3   99.39   11.30
  12  -2   4   25.10   10.60
  12   2  -4   30.60    3.20
 -12   2   4   33.80    4.70
 -12  -2  -4   29.90    3.00
  12   2  -4   22.00    8.30
 -12   2   4   21.50    7.40
  12   2  -4   35.70    5.00
  12  -2   4   33.80    5.70
 -12  -2  -4    2.90    9.20
  12  -2  -4   15.60    8.40
  12  -2  -4   28.60    5.00
  12   2   4   41.90   14.60
  12  -2  -4   33.30    3.30
 -12  -2   4   27.20    7.30
 -12   2  -4   16.40   10.30
 -12   2  -4   29.30    3.30
  12  -2  -4   16.00    7.20
  12   2   4   30.70    5.60
 -12  -2   4   28.80    3.50
  12   2   4   26.10    3.20
  12   2  -5   50.29    5.70
  12  -2   5   51.09    5.70
 -12  -2  -5   31.60   18.70
 -12  -2  -5   51.09    4.50
  12   2  -5   41.20   11.10
  12   2  -5   52.59    4.90
 -12   2   5   51.09    5.70
  12  -2  -5   52.39    6.10
 -12   2  -5   64.99    6.00
 -12  -2   5   49.60   11.30
  12  -2  -5   47.30   12.60
  12  -2  -5   55.19    5.10
 -12  -2   5   52.49   14.20
  12   2   5   56.09    5.10
  12   2  -6    5.20    3.60
  12  -2   6   13.50   13.40
  12   2  -6    7.50    3.40
  12   2  -6    1.80    7.30
 -12  -2  -6   10.20    2.10
 -12   2  -6   -5.70   15.40
  12  -2  -6   11.20    2.80
 -12  -2   6   10.00    3.10
  12  -2  -6    9.10    6.90
 -12   2  -6    7.90    2.50
  12   2   6    2.70   11.50
  12  -2  -6    7.30    2.90
  12  -2   7   16.70   25.00
  12   2  -7   21.70    5.20
  12   2  -7   34.50   14.00
  12   2  -7   16.80    4.90
  12  -2  -7   21.80    6.10
  12  -2  -7   18.80   11.00
 -12   2  -7   26.00    4.30
  12  -2  -7   26.00    5.70
  12   2  -8   11.90    6.10
  12   2  -8   13.20    5.20
  12   2  -8    8.10   10.80
  12  -2  -8   13.80    6.90
  12  -2  -8    5.40    3.80
 -12   2  -8    7.40    3.20
  12  -2  -8   11.10   10.60
 -13   2   0   27.90    7.80
  13   2   0   52.39    9.20
  13  -2   0   50.09    9.70
 -13   2   0   24.80    2.50
  13   2   0   25.30    2.50
  13  -2   0   22.40    3.60
 -13  -2   0   27.60    2.40
  13   2   0   23.50    6.00
  13  -2   0   34.40    8.70
  13   2   0   27.20    3.20
  13  -2   0   23.00    2.70
  13   2  -1  252.47   20.50
  13   2  -1  214.78   13.40
 -13   2   1  214.18   13.80
  13   2  -1  209.48   13.70
  13  -2   1  206.48   20.60
 -13   2   1  232.38   20.50
  13  -2   1  239.58   14.60
  13  -2   1  223.78   14.30
 -13  -2  -1  227.58   13.50
  13   2  -1  199.48   14.90
 -13  -2  -1  225.28   22.20
  13  -2  -1  233.58   20.50
  13  -2  -1  221.28   13.70
  13  -2  -1  210.28   15.10
  13   2   1  233.88   14.00
  13  -2  -1  203.18   19.70
  13   2   1  218.78   20.10
 -13  -2   1  217.48   13.40
 -13   2  -1  185.18   21.90
  13  -2  -1  194.38   14.10
  13   2   1  215.78   14.10
 -13  -2   1  215.48   18.70
  13   2  -2    2.20    0.70
  13  -2   2    2.50    1.40
  13   2  -2    2.80    3.10
  13   2  -2    1.30    1.10
  13  -2   2    0.20    3.40
  13  -2   2    2.10    1.30
 -13  -2  -2   -2.00    4.80
 -13   2   2    1.20    1.00
 -13   2   2    0.60    3.30
  13   2  -2    1.80    2.90
 -13   2  -2    0.20    1.00
  13  -2  -2    0.60    0.70
  13   2   2    1.00    1.00
  13  -2  -2    2.80    3.40
  13  -2  -2   -1.20    2.00
 -13   2  -2    1.90    4.90
 -13  -2   2    1.10    0.70
  13   2   2    4.60    5.20
  13  -2  -2    1.90    1.20
 -13  -2   2    3.60    3.00
  13   2   2    1.50    1.40
 -13  -2   2    0.70    0.80
  13  -2   3  197.48   22.70
 -13  -2  -3  152.98   11.40
  13   2  -3  164.28   18.90
 -13  -2  -3  118.09   22.70
  13   2  -3  168.48   12.00
  13   2  -3  163.08   17.80
 -13   2   3  160.88   11.80
  13  -2   3  178.28   13.10
  13  -2   3  167.88   12.10
  13   2  -3  176.38   11.00
 -13   2   3  175.78   17.60
 -13   2  -3  170.28   12.00
  13  -2  -3  180.78   11.40
  13  -2  -3  187.18   12.70
 -13  -2   3  175.58   11.40
  13   2   3  199.68   23.20
 -13   2  -3  188.18   12.00
 -13   2  -3  158.08   27.50
  13  -2  -3  169.38   19.70
  13   2   3  187.48   13.20
  13  -2  -3  166.98   19.30
  13   2   3  171.48   11.50
  13  -2   4    1.00    1.80
 -13   2   4   -0.70    4.50
  13  -2   4    2.80    6.80
 -13   2   4    0.20    1.30
 -13  -2  -4    1.10    1.10
  13   2  -4    0.40    0.70
  13   2  -4    1.00    3.70
 -13  -2  -4   -4.00    7.80
  13   2  -4   -0.80    1.00
  13  -2  -4    1.30    4.40
  13  -2  -4    0.80    1.40
 -13   2  -4    2.40    1.30
 -13  -2   4    4.20    4.50
 -13  -2   4    0.10    1.20
  13   2   4   -2.30    3.00
 -13   2  -4   -4.00    7.60
  13  -2  -4    0.40    5.50
  13   2   4   -5.10    6.10
  13   2   4    0.20    1.10
  13   2  -5  115.69   20.20
 -13  -2  -5  125.59    8.40
 -13  -2  -5  127.79   26.50
  13   2  -5  125.29    8.70
  13   2  -5  117.89    9.80
  13  -2   5   96.49    9.00
 -13   2   5  105.59    9.40
 -13   2  -5   88.59   21.50
  13  -2  -5   96.99    9.70
  13   2   5  107.09    8.70
  13  -2  -5  127.09   22.50
 -13  -2   5  118.49   22.30
 -13   2  -5  130.69    9.00
  13  -2  -5  133.39    9.00
 -13  -2   5  106.39    9.10
  13   2  -6   -8.90    5.20
  13   2  -6    2.80    1.80
 -13   2   6   -1.20    2.50
 -13  -2  -6    0.30    1.40
  13  -2   6    4.90   12.60
  13   2  -6   -1.30    2.40
 -13   2  -6    0.60   18.30
  13  -2  -6   -0.40    6.20
  13  -2  -6   -2.40    1.80
  13  -2  -6   -0.80    1.30
  13   2   6   12.00   12.50
 -13   2  -6    3.10    1.70
 -13  -2   6    1.00    2.60
  13   2  -7   92.09   11.10
  13   2  -7   65.49   18.40
  13   2  -7   73.19    8.70
 -13   2  -7  108.29    8.30
  13  -2  -7   95.69   21.70
  13  -2  -7   98.79   10.10
  13  -2  -7   97.19   11.00
  13   2  -8   -0.70    9.70
  13   2  -8    3.40    3.10
  13   2  -8    6.80    3.90
  13  -2  -8    2.50    4.50
 -13   2  -8   -0.30    2.80
  13  -2  -8    0.50    2.90
  13  -2  -8   -4.10   12.40
  14  -2   0  154.38   10.60
 -14   2   0  134.09    9.30
  14  -2   0  149.59   15.80
  14   2   0  129.09   13.80
  14  -2   0  173.08   16.20
  14   2   0  138.79    9.50
 -14  -2   0  138.49    9.00
  14   2   0  145.99   11.10
  14  -2   0  142.99    9.80
  14   2  -1  310.07   21.30
  14  -2   1  333.67   21.20
 -14  -2  -1  339.67   20.40
 -14  -2  -1  323.37   30.00
  14   2  -1  291.07   21.80
  14   2  -1  346.37   26.00
  14   2  -1  395.36   28.80
  14  -2   1  343.17   28.90
 -14   2   1  332.87   20.80
  14  -2   1  365.26   21.80
 -14   2   1  349.37   28.70
  14  -2  -1  348.37   21.40
  14  -2  -1  303.47   27.00
  14  -2  -1  353.56   28.50
 -14   2  -1  292.77   33.80
  14   2   1  369.66   21.40
 -14  -2   1  339.57   20.40
  14   2   1  319.67   27.30
 -14  -2   1  352.16   26.80
  14   2   1  346.47   21.00
  14  -2  -1  334.37   20.70
 -14   2  -1  380.26   22.90
 -14  -2  -2   98.29    7.20
  14   2  -2  112.59   13.70
  14  -2   2  113.69    8.20
  14   2  -2  106.79    7.00
  14   2  -2  107.49   12.70
 -14  -2  -2  144.39   24.10
  14  -2   2   93.19    8.50
  14   2  -2  108.29    7.80
 -14   2   2  103.79   13.00
  14  -2   2   87.59   16.20
 -14   2   2  108.39    7.70
  14  -2  -2   93.29    7.10
 -14  -2   2  105.49    7.10
 -14   2  -2   83.59    7.90
 -14   2  -2  100.49    7.40
  14  -2  -2  108.69    8.20
  14   2   2  124.09   19.50
 -14   2  -2   78.59   16.80
  14  -2  -2  100.59   13.20
 -14  -2   2  114.69   12.10
  14   2   2  104.69    8.50
  14   2   2  110.09    7.70
  14  -2  -2  118.09   14.60
  14   2  -3  123.49   15.90
 -14  -2  -3  114.29    8.60
  14  -2   3  117.19   10.10
  14  -2   3  123.29    9.80
 -14   2   3  133.19   15.30
  14   2  -3  124.79    8.10
  14   2  -3  120.89   14.90
  14  -2   3  133.89   22.50
  14   2  -3  124.89    9.20
 -14   2   3  126.49    9.60
  14   2   3  111.99   19.40
  14  -2  -3  122.69    8.40
  14  -2  -3  127.69   20.00
  14  -2  -3  127.89    9.80
  14  -2  -3  111.79   19.40
  14   2   3  127.59   10.20
  14   2   3  109.19    8.60
 -14  -2   3  120.79    8.40
 -14   2  -3  111.59    9.10
  14   2  -4   27.60    4.20
 -14  -2  -4   29.30    3.90
 -14   2   4   33.00   13.50
  14   2  -4   25.30    2.70
  14   2  -4   14.50    6.60
  14  -2   4   25.20    4.40
 -14   2   4   30.10    5.10
  14  -2  -4   21.80    9.70
 -14   2  -4   30.90    3.50
 -14  -2   4   28.30    3.80
  14   2   4   18.10    8.60
  14  -2  -4   27.20    3.10
 -14  -2   4   26.90    7.60
  14  -2  -4   26.40    9.30
 -14   2  -4   12.10   10.90
  14  -2  -4   30.30    5.00
  14   2   4   22.90    3.40
  14   2  -5   12.20    7.60
  14   2  -5   17.30    3.00
 -14  -2  -5   17.50   13.80
  14   2  -5   13.40    3.20
 -14  -2  -5   20.70    3.00
 -14   2   5   13.40    3.30
 -14   2  -5   25.80    3.90
  14  -2  -5   23.90    3.60
 -14   2  -5    9.80   14.10
 -14  -2   5   19.20    7.80
  14   2   5   16.40    2.90
  14   2   5   28.40   12.20
 -14  -2   5   16.20    3.20
  14   2  -6    5.80    2.70
  14   2  -6    3.10    2.10
  14   2  -6    4.30    1.80
  14  -2   6   12.00   13.50
 -14  -2  -6    9.00    2.30
  14   2  -6    6.40    6.20
 -14   2  -6   -5.10   21.70
  14  -2  -6    7.00    2.80
  14  -2  -6   14.70    9.20
 -14  -2   6    0.40    8.80
 -14   2  -6    5.70    2.30
  14   2   6    4.50   17.90
  14   2  -7    5.40    8.10
  14   2  -7   18.20    4.50
  14   2  -7   20.60    5.90
  14  -2  -7   20.00   12.70
  14  -2  -7   11.90    5.00
  14  -2  -7   15.70    4.70
  14   2  -8    3.30   10.10
  14   2  -8    4.50    4.00
  14  -2  -8    8.30    6.20
  14  -2  -8    3.90    9.90
  14  -2  -8    9.50    3.50
 -15  -2   0   11.00    6.50
  15   2   0    9.40    1.90
  15   2   0   18.20    5.40
  15  -2   0   17.90    6.40
  15  -2   0   11.40    2.20
 -15   2   0   10.00    1.80
  15   2   0   20.30    6.60
 -15  -2   0   12.10    1.80
  15  -2   0   14.90    5.20
  15   2   0   14.50    2.80
  15  -2   1   15.20    6.90
  15  -2   1   16.70    3.10
  15   2  -1   13.00    2.40
 -15  -2  -1   15.90    2.40
 -15   2   1   12.90    2.30
 -15  -2  -1   11.60    6.80
  15   2  -1    6.80    4.00
  15  -2   1   20.10    3.20
  15   2  -1   22.50    7.00
 -15   2   1   13.80    6.00
  15  -2   1   29.10    7.40
  15   2   1   13.90    2.50
  15  -2  -1   16.20    5.80
 -15   2  -1   14.10    2.20
  15  -2  -1   13.70    5.70
  15  -2  -1   16.90    2.50
 -15  -2   1   15.00    6.50
  15  -2  -1   10.50    2.50
 -15   2  -1   10.60    6.50
  15   2   1   12.80    5.40
 -15  -2   1   16.40    2.20
  15   2   1   10.50    2.40
 -15  -2  -2  111.19   27.60
  15   2  -2   89.79    6.20
  15  -2   2   87.09    7.30
  15  -2   2   84.09   16.20
  15  -2   2   84.49    7.10
 -15   2   2   94.39    7.10
 -15  -2  -2   86.59    6.40
  15   2  -2   85.99    6.80
  15   2  -2   91.29   15.40
 -15   2   2   80.39   13.40
  15   2  -2  110.19   12.40
  15  -2  -2   97.39   16.00
  15   2   2   75.59    7.40
  15  -2  -2   91.69   15.40
  15   2   2   87.49    6.80
  15  -2  -2   89.49    7.30
 -15  -2   2   84.99    6.20
  15   2   2   93.59    7.20
  15  -2  -2   80.79    6.30
  15   2   2   88.39   14.80
 -15   2  -2  112.59    8.40
  15  -2   3   19.20    3.70
  15  -2   3   23.70    3.80
  15   2  -3   18.10    7.40
  15   2  -3   20.40    2.30
  15   2  -3   24.70    3.90
  15   2  -3   17.50    7.00
 -15   2   3   16.70    6.60
 -15   2   3   28.70    3.90
  15  -2   3   25.40   10.60
 -15  -2   3   19.90    2.70
 -15   2  -3   20.00    3.20
  15   2   3   19.10    4.30
  15   2   3   16.80    8.60
 -15  -2   3   24.20    6.40
  15  -2  -3   18.80    8.70
  15  -2  -3   15.10    6.10
  15   2   3   13.90    2.80
  15  -2  -3   20.30    3.90
 -15   2  -3   24.30    3.90
  15  -2  -3   23.60    2.50
  15   2  -4  128.89    9.10
 -15   2   4  132.29   10.20
  15   2  -4  134.79   18.20
  15   2  -4  130.89   10.40
 -15  -2  -4  137.09   32.50
  15  -2   4  128.99   10.30
  15   2   4  109.49    9.40
 -15   2  -4  146.99   28.90
  15  -2  -4  148.29   23.60
 -15  -2   4  145.39    9.70
  15  -2  -4  134.59    9.40
  15  -2  -4  152.38   11.30
 -15   2  -4  141.69   10.20
  15  -2  -4  138.19   18.40
 -15   2  -4  152.38   11.50
 -15   2   5   20.60    4.00
 -15  -2  -5   16.20   16.00
  15   2  -5   24.50   12.60
  15   2  -5   20.70    3.10
  15   2  -5   22.60    4.30
  15  -2  -5   12.10    7.20
 -15   2  -5   28.50    4.10
 -15  -2   5   24.50    3.70
  15  -2  -5   21.80    7.50
  15   2   5    5.40   10.60
  15   2   5   17.60    3.30
  15   2  -6  105.49   10.90
  15   2  -6  102.99   21.40
  15   2  -6  131.99   10.60
  15   2  -6  127.69   13.10
 -15   2   6  104.49   28.60
  15  -2  -6  107.99   22.30
  15  -2  -6   93.79   10.10
 -15   2  -6  153.48   40.80
  15   2  -7   11.60    3.80
  15   2  -7    4.00    9.50
  15  -2  -7    2.40    9.80
  15  -2  -7   11.00    3.80
 -16  -2   0  279.67   26.30
  16  -2   0  295.37   18.90
 -16   2   0  299.37   18.40
 -16  -2   0  286.37   17.90
  16  -2   0  303.87   26.20
  16   2   0  301.97   19.50
  16   2   0  299.67   24.40
  16   2   0  299.47   18.50
 -16   2   0  302.37   28.70
 -16   2   1   17.40    2.80
  16   2  -1   14.20    5.50
 -16   2   1   13.60    7.10
  16   2  -1   11.60    2.30
 -16  -2  -1   11.70    2.10
  16  -2   1   13.70    6.30
  16  -2   1   17.50    6.40
  16  -2   1   16.10    2.80
  16   2  -1   13.90    5.60
 -16  -2  -1   17.20    8.80
  16   2   1   14.80    3.00
  16   2   1   18.80    2.90
 -16   2  -1   15.70    2.50
  16  -2  -1   17.70    3.10
  16   2   1   16.30    7.30
 -16  -2   1   15.80    2.20
 -16   2  -1   30.00   13.80
  16  -2  -1   11.40    5.40
  16  -2  -1   16.60    6.50
  16   2  -2  161.98   18.50
  16   2  -2  153.88    9.70
  16   2  -2  166.08   10.60
  16  -2   2  155.88   11.00
  16  -2   2  139.39   18.70
 -16   2   2  122.69   10.10
 -16   2   2  135.19   16.50
  16  -2   2  143.59   10.90
  16   2  -2  157.08   16.20
 -16  -2  -2  148.09    9.90
  16   2   2  147.39   11.30
  16  -2  -2  150.18   10.90
  16  -2  -2  165.58   18.50
  16  -2  -2  128.09   17.00
 -16  -2   2  144.49   15.20
  16   2   2  154.88   10.70
 -16  -2   2  143.29    9.60
  16   2   2  148.79   10.40
  16   2   2  151.18   18.00
  16  -2   3    7.30    2.80
  16   2  -3   13.40    7.30
 -16   2   3   16.00    7.80
  16  -2   3   10.50    3.80
  16   2  -3    8.30    2.30
  16  -2   3    9.00    2.70
  16   2  -3    8.60    6.40
  16  -2   3    6.80    7.60
 -16   2   3    6.70    2.20
  16   2  -3   10.30    1.80
  16   2   3    5.40    6.60
 -16  -2   3    9.20    6.40
 -16   2  -3    6.40    2.10
  16  -2  -3    3.00    5.60
  16  -2  -3    8.00    2.40
 -16   2  -3    6.60    1.80
  16   2   3    4.20    1.90
  16  -2  -3    1.00    5.80
  16  -2   4   62.99    7.10
 -16   2   4   67.69    6.40
  16   2  -4   72.29    5.50
  16  -2   4   44.50   13.70
  16   2  -4   70.29    6.70
 -16   2   4  114.39   23.80
 -16  -2  -4   77.99    8.00
  16   2   4   64.19    5.90
 -16   2  -4   73.89    6.50
  16  -2  -4   62.49    6.00
 -16   2  -4   49.70   20.20
  16  -2  -4   48.90   15.50
 -16   2  -4   75.09    6.70
  16  -2  -4   86.59    7.60
  16  -2  -4   74.89   17.10
  16   2   4   90.99   19.80
  16   2   4   70.89    7.90
 -16   2   5   -1.10    2.50
  16   2  -5    3.30    2.30
  16   2  -5   -1.10    7.70
 -16  -2  -5  -16.50   16.00
  16  -2  -5    3.10    2.30
 -16   2  -5   -0.10    1.70
  16   2   5    4.50   10.90
  16  -2  -5    0.10    5.40
 -16   2  -5    3.60    2.20
 -16  -2   5   -0.50    7.70
  16  -2  -5    2.70    1.50
  16   2  -6   30.80    6.90
 -16   2   6   53.49   26.60
  16   2  -6   56.19    6.40
  16   2  -6   52.19   16.00
 -16  -2   6   65.29   15.80
  16  -2  -6   40.10    6.50
  16  -2  -6   46.70   14.10
 -16   2  -6   48.80    8.70
  16   2  -7   -9.90    8.50
  16   2  -7    4.70    3.10
  16   2  -7    5.40    4.00
  16  -2  -7   -2.70    2.70
  16  -2  -7    0.00    3.40
 -16   2  -7    0.20    3.60
  17  -2   0   43.40    9.30
  17  -2   0   47.90    4.50
 -17  -2   0   54.69   11.80
  17   2   0   77.29   13.20
 -17  -2   0   45.20    3.80
  17   2   0   44.50    4.10
  17   2   0   74.39   12.30
 -17   2   0   23.50    8.80
  17  -2   0   51.19   11.20
 -17  -2  -1   42.20    3.70
  17  -2   1   67.79   12.70
 -17   2   1   39.30   10.70
  17   2  -1   42.50    4.20
  17  -2   1   42.50   11.30
  17   2  -1   64.09   12.70
  17   2  -1   58.39   10.50
 -17  -2  -1   43.30   13.50
 -17   2   1   48.20    4.30
  17  -2   1   42.40    4.40
  17  -2  -1   35.80   10.40
  17  -2  -1   36.60   10.00
  17   2   1   76.09   13.30
 -17  -2   1   41.00    3.60
  17  -2  -1   49.80    4.70
  17   2   1   53.39    4.50
  17   2   1   48.30    4.60
  17   2   1   34.80    9.10
 -17  -2   1   44.90    9.60
 -17   2  -1   39.10    3.90
 -17   2   2   41.00    9.80
  17  -2   2   37.00    4.40
 -17   2   2   37.20    4.00
 -17  -2  -2   39.90    3.80
  17   2  -2   37.00    4.00
  17   2  -2   59.69   13.80
  17   2  -2   40.40    3.60
  17  -2   2   40.20   11.70
  17  -2  -2   44.10   11.70
  17  -2  -2   39.90    9.90
  17   2   2   49.80    4.60
 -17  -2   2   40.40    3.60
  17   2   2   18.50    7.90
 -17   2  -2   46.50    4.10
  17   2   2   43.50    4.30
  17   2   2   38.20    5.70
  17  -2  -2   45.10    3.90
  17  -2  -2   40.60    4.50
  17  -2   3   48.40   13.50
  17   2  -3   49.60    4.80
  17   2  -3   40.40   11.70
  17   2  -3   58.69   12.20
  17  -2   3   48.90    8.10
 -17   2   3   41.90    4.70
  17   2  -3   45.20    3.90
 -17  -2  -3   47.70    4.40
 -17   2   3   37.40   10.50
  17   2   3   56.99   15.20
 -17  -2   3   43.40    4.00
  17  -2  -3   47.60    5.30
  17   2   3   38.80    4.60
  17  -2  -3   51.79   13.30
  17  -2  -3   46.80    4.20
  17  -2   4   32.00   13.80
  17   2  -4   40.20    4.70
  17   2  -4   49.40   13.00
 -17   2   4   42.40    5.10
  17   2  -4   45.00    4.00
 -17   2   4   48.40   12.50
 -17  -2  -4   42.30    4.60
 -17  -2  -4   29.50   21.90
  17  -2   4   45.90    6.60
  17   2   4   35.90    6.90
 -17   2  -4   36.90    5.30
  17  -2  -4   24.10   11.30
 -17   2  -4   42.70    7.00
  17  -2  -4   47.40   13.00
  17   2   4   47.50   15.30
 -17  -2   4   60.29   11.50
  17   2   4   33.80    4.30
  17   2  -5   52.69    4.50
  17   2  -5   43.00   14.40
 -17  -2  -5   44.90    5.60
 -17   2   5   59.69   14.30
 -17   2  -5   51.39    5.60
 -17   2  -5    2.80   19.80
  17  -2  -5   49.99   15.50
 -17  -2   5   35.80   10.50
  17  -2  -5   38.20    6.30
  17   2  -6   29.60    6.40
  17   2  -6   25.00   11.30
  17  -2  -6   22.20   11.60
  17  -2  -6   28.10    5.30
  17   2  -7   27.70    5.70
  17   2  -7   19.40    5.90
  17  -2  -7   23.30    5.90
  17  -2  -7   15.90    5.90
  17  -2  -7   28.10   14.90
 -18  -2   0    1.40    1.00
  18   2   0   -1.10    4.60
 -18   2   0   11.70   13.60
  18   2   0   -0.20    0.90
  18   2   0   -4.20    4.10
 -18   2   0    1.60    1.60
  18  -2   0    1.60    4.70
  18  -2   0    0.50    1.10
 -18  -2  -1  132.99   23.20
  18   2  -1  170.88   18.80
  18  -2   1  159.98   20.00
  18   2  -1  166.48   11.40
  18  -2   1  179.88   12.00
 -18   2   1  142.19   19.50
 -18   2   1  160.08   11.30
 -18  -2  -1  174.98   10.90
  18  -2   1  234.48   25.50
  18  -2  -1  153.48   18.40
  18  -2  -1  174.78   12.10
 -18   2  -1  183.18   11.30
  18   2   1  174.48   11.60
  18   2   1  169.58   18.60
 -18  -2   1  141.19   10.60
  18   2  -2    5.70    1.80
 -18  -2  -2    1.20    1.80
 -18   2   2    1.20    6.60
  18  -2   2    4.10    2.30
  18   2  -2    0.50    6.00
 -18   2   2    5.40    2.00
  18  -2   2    4.20    6.30
  18   2   2    6.60    2.00
  18   2   2    3.90    2.00
  18  -2  -2    2.80    1.30
  18   2   2    8.50    7.00
  18  -2  -2    0.50    6.80
 -18   2  -2    0.40    1.20
  18   2   2   -2.70    1.90
  18  -2  -2    1.60    1.60
  18   2  -3   81.59   14.30
  18   2  -3   79.39    5.70
  18   2  -3   74.49    6.50
 -18   2   3   63.59    6.20
 -18  -2  -3   81.19    6.20
  18   2  -3   80.49   16.60
  18  -2   3   82.09    7.30
  18  -2   3   60.89    7.50
 -18   2   3   76.59   17.70
  18  -2   3   66.49   15.90
  18   2   3   78.69    6.90
  18  -2  -3   83.89    7.30
  18  -2  -3   73.49   15.30
  18  -2  -3   74.99    6.00
 -18   2  -3   44.40   17.40
  18   2   3   79.09    8.00
  18   2   3   86.89   16.90
  18  -2  -3   51.79   13.50
  18  -2   4    2.20    9.70
  18   2  -4    1.00    1.00
  18  -2   4   -0.50    1.50
  18   2  -4    0.40    1.50
  18   2  -4   -1.20    5.30
  18  -2  -4    7.00   11.50
  18  -2  -4    3.20    1.90
  18  -2  -4   -7.30    5.00
 -18   2  -4    3.30   16.20
  18   2   4    8.40   10.80
  18  -2  -4    0.30    2.00
 -18  -2   4    0.10    6.40
  18   2  -5   39.20    4.30
  18   2  -5   45.00    6.00
  18  -2   5   37.10    6.10
 -18   2   5   20.90   14.10
  18   2  -5   42.50   14.30
 -18   2  -5   41.10    6.00
  18  -2  -5   42.40   14.20
 -18   2  -5   50.09    6.60
  18  -2  -5   38.30    6.20
 -18  -2   5   33.00   10.80
  18   2  -6   -0.20    8.60
  18   2  -6    1.50    2.60
  18  -2  -6    4.00    2.70
  18  -2  -6   -1.40    9.10
  19  -2   0   19.90    3.60
  19  -2   0   28.30    9.50
 -19   2   0   22.60    3.10
  19  -2   0   32.50    8.90
  19   2   0   18.70    9.80
  19   2   0   22.10    3.30
  19   2   0   40.10   10.30
 -19   2   1   50.09    5.00
  19  -2   1   64.49    6.30
  19  -2   1   89.69   15.70
 -19  -2  -1   56.19    4.70
  19   2  -1   59.29   11.90
 -19  -2  -1   39.10   14.50
  19  -2   1   66.39   14.30
  19   2  -1   72.99   14.00
  19   2  -1   59.19    5.30
 -19   2   1   46.20   12.70
  19   2   1   62.79    6.00
  19  -2  -1   60.19    5.80
  19  -2  -1   68.99   14.30
  19  -2  -1   80.79   15.70
  19   2   1  100.69   16.00
  19   2   1   68.49   12.80
  19   2   1   62.59    5.40
 -19   2   2    4.60    1.90
  19   2  -2    9.60    2.10
  19   2  -2    3.10    5.60
  19   2  -2    4.70    6.50
  19  -2   2   11.00    2.80
 -19  -2  -2    8.90    2.10
 -19   2   2    4.60   12.40
  19  -2   2   14.10    6.70
 -19  -2  -2    6.40   10.90
  19  -2   2    3.30    7.00
  19  -2  -2   14.60    6.30
  19  -2  -2    9.70    2.80
 -19   2  -2    6.30    2.00
  19  -2  -2    8.90    8.80
  19  -2  -2    6.10    1.90
  19   2   2    7.20    2.50
  19   2   2    5.70    3.10
  19   2   2    3.30    7.40
  19   2   2    5.70    2.80
  19  -2   3   62.29    6.20
  19  -2   3   69.99   16.60
  19   2  -3   44.00   12.50
  19   2  -3   50.49   11.80
  19   2  -3   55.79    5.40
 -19  -2  -3   59.29    5.40
  19   2  -3   57.89    4.80
  19  -2  -3   46.70    7.30
  19  -2  -3   66.79   23.10
  19   2   3   70.19    6.10
  19   2   3   38.20   12.70
  19  -2  -3   43.70   13.60
 -19  -2   3   66.69   15.70
  19  -2   4   20.10    4.10
 -19   2   4   13.50   10.10
  19   2  -4   13.20    2.40
  19   2  -4   28.70   11.70
  19  -2   4   13.00   18.00
  19   2   4   18.70    3.80
  19  -2  -4   17.30    3.00
  19  -2  -4   11.90    3.40
  19  -2  -4   10.30    8.10
  19   2   4   15.20   18.50
  19  -2  -4   32.00   13.80
 -19   2  -4   -4.70   19.10
  19   2  -5   34.90   13.70
  19   2  -5   45.10    6.30
  19  -2   5   49.40    7.30
  19  -2  -5   46.90   14.50
 -19  -2   5   53.39   13.40
  19   2  -6   10.40    5.00
  19  -2   6   11.10    3.80
  19   2  -6    8.10    3.30
  19  -2  -6   12.50    4.00
  19  -2  -6   -3.50   10.80
  20  -2   0  139.49   20.30
  20   2   0   97.19   17.10
  20  -2   0  118.29   15.10
  20  -2   0  101.49   10.20
 -20  -2   0   93.89    6.80
 -20   2   0  120.79   22.70
 -20  -2   0   84.29   17.00
  20   2   0   95.29    7.40
 -20   2   0   84.19    7.20
  20   2   0  115.39   16.80
  20  -2   1   16.70    8.80
  20  -2   1   44.00   11.10
 -20   2   1   26.00    3.60
  20   2  -1   26.10    8.50
  20  -2   1   17.30    3.10
  20   2  -1   21.70    8.00
 -20  -2  -1   17.30    2.60
  20   2  -1   14.80    2.90
  20   2   1   19.70    3.70
  20  -2  -1   28.20    4.70
  20  -2  -1   23.00    9.00
 -20   2  -1   21.50    3.30
  20   2   1   24.60    4.50
 -20  -2   1    3.30    8.60
  20   2   1   15.10    9.00
  20  -2  -1   27.50   10.00
  20   2   1   34.20    9.70
 -20  -2  -2   69.79    6.00
  20   2  -2   78.39   13.80
  20  -2   2   63.39   14.40
  20   2  -2   72.69    6.30
  20   2  -2   75.49   15.00
  20  -2   2   76.89    6.90
 -20   2   2   64.79   17.60
  20  -2  -2   84.59   17.40
  20   2   2   78.79   16.80
  20  -2  -2   55.59    8.20
  20  -2  -2   66.39   14.60
  20   2   2   87.19    6.80
 -20   2  -2   74.19    6.20
  20   2  -3   12.70    2.70
  20  -2   3   11.10   14.30
  20   2  -3    7.00    6.20
 -20   2   3    7.30    9.70
  20   2  -3    7.50    9.40
  20  -2   3   22.20    4.00
  20   2   3   14.20    9.90
  20  -2  -3    4.90   10.30
  20  -2  -3    9.30    4.00
  20   2   3   16.50    3.40
  20  -2  -3   15.70    2.80
  20  -2  -3    3.00    7.50
  20   2  -4   39.30   14.80
  20   2  -4   33.80    6.60
 -20   2   4   57.49   16.00
  20  -2   4   56.99    6.20
  20   2  -4   53.59    4.70
  20  -2  -4   58.49   16.50
  20   2   4   59.79    6.20
  20  -2  -4   41.90   21.60
  20  -2   5    7.20    5.30
  20   2  -5   20.20   10.00
 -20  -2   5    4.20   12.00
  20  -2  -5   11.00    3.40
  20  -2  -5   11.50   11.70
  21  -2   0   42.70    4.60
  21  -2   0   57.49   12.30
  21   2   0   52.09   12.10
 -21   2   0   21.40   13.20
  21  -2   0   38.70   11.70
  21   2   0   36.20   10.10
 -21  -2   0   47.40   15.70
  21  -2   1   -1.50    8.50
  21   2  -1    0.00    6.90
  21  -2   1   -0.50    1.30
  21   2  -1    2.20    1.70
  21   2  -1   -2.60    4.70
 -21  -2  -1   -6.20   12.00
 -21   2   1   -0.90    9.80
  21  -2   1   -5.20    3.70
  21  -2  -1    3.40    1.80
  21   2   1    2.90    1.50
  21  -2  -1    1.60    8.40
  21  -2  -1   -3.30    5.50
  21   2   1    1.50    7.80
 -21   2  -1   17.90   16.10
  21   2   1    3.20    4.90
  21  -2   2  110.99   18.40
 -21   2   2   50.69   14.60
  21   2  -2   62.59   13.40
 -21  -2  -2   64.99   19.40
  21  -2   2   90.09    7.60
  21  -2   2  108.79   22.80
  21   2  -2   84.79    6.90
  21   2  -2   94.69   18.40
  21  -2  -2   80.09   17.40
  21   2   2  100.79   19.00
  21   2   2   90.89    7.30
  21  -2  -2   88.19   18.80
  21  -2  -2   70.49   11.20
  21   2  -3   -0.70    7.10
  21  -2   3    0.80    1.90
 -21   2   3    0.50   11.60
  21  -2  -3    3.20   11.10
  21  -2  -3    5.10    7.40
  21  -2  -3   -2.10    1.40
  21   2   3   -0.60    1.50
  21  -2  -3   -2.00    1.90
  21   2  -4   60.99    5.90
  21   2  -4   49.30   14.50
  21  -2   4   66.19    7.10
  21  -2  -4   59.79    6.90
  21   2   4   79.39    7.30
  21  -2  -4   55.59   16.20
  21  -2   5    3.20    2.60
  21   2  -5    1.10    8.50
  21  -2  -5   -2.10    2.50
  21  -2  -5    6.20   10.40
  21   2   5    1.10    3.10
  22   2   0   43.10   11.30
  22   2   0   36.80   11.90
  22  -2   0   48.20    5.20
 -22  -2   0   38.00   23.10
 -22   2   0   40.00   18.50
  22  -2   0   55.39   14.00
  22  -2   0   54.59   14.20
  22  -2   1   31.00    8.80
 -22   2   1   12.60   13.90
  22  -2   1   28.10    4.30
  22   2  -1   25.70    9.50
 -22  -2  -1   17.00   14.90
  22   2  -1   25.50   10.60
  22   2  -1   19.50    4.90
  22  -2  -1   33.20   11.60
  22  -2  -1   17.90   11.40
  22   2   1   24.90    3.60
 -22   2  -1   29.00   18.10
  22   2   1   34.90   10.90
  22   2   1   26.30   10.00
  22  -2  -1   25.60    4.10
  22  -2   2   46.70   12.10
 -22  -2  -2   48.20   24.40
  22   2  -2   22.80   10.40
 -22   2   2   19.40   13.80
  22  -2   2   21.50    3.90
  22   2  -2   12.50    7.80
  22  -2  -2   30.70   11.30
  22   2   2   27.60    4.10
  22  -2  -2   39.10   13.10
  22   2   2   45.20   13.20
  22  -2  -2   25.10    4.50
 -22   2   3   15.30   14.30
  22   2  -3   15.50    8.80
  22  -2   3   18.70   10.30
  22  -2   3   17.10    3.70
  22   2   3   13.90    3.30
  22  -2  -3   12.70    3.30
  22  -2  -3   23.70   10.90
  22  -2   4    3.70    2.60
  22  -2  -4    5.60    2.90
  22  -2  -4   18.90   11.80
  23   2   0    1.80    1.60
 -23  -2   0    7.90   17.00
  23   2   0   -8.00    5.40
  23  -2   0    4.30    7.50
  23   2   0    8.60   13.90
 -23   2   1   15.90   18.90
  23   2  -1   37.80   12.70
  23  -2   1   29.40    4.50
 -23  -2  -1   38.40   22.50
  23  -2   1   48.40   13.10
  23   2  -1   30.40   11.70
  23   2   1   31.80    4.60
  23  -2  -1   24.80    4.60
  23  -2  -1   31.80   16.10
 -23  -2   1   50.99   18.20
  23   2  -2   -4.70    6.90
  23  -2   2    1.60    2.50
  23  -2  -2    2.50    2.40
  23   2   2    6.20    2.20
  23  -2   3   36.80    7.40
  23  -2   3   44.80   13.00
  23  -2  -3   33.20   12.60
  23  -2  -3   30.10    5.40
  23   2   3   66.39   15.40
  23   2   3   22.30    4.20
  23   2  -4    5.00   11.40
  23  -2   4   -1.80    2.30
  23   2  -4    1.70    2.30
  23  -2  -4    2.90    2.80
  23  -2  -4   21.30   11.80
  23   2   4   -1.20    2.30
  24   2   0   11.40   10.10
  24  -2   0   11.50    3.00
  24  -2   0   13.60    8.80
  24  -2   1   30.50    4.40
  24   2  -1   37.00   11.90
  24  -2   1   28.40   10.80
  24   2   1   32.60    4.40
  24  -2  -1   26.90    4.30
  24   2  -2   10.40    9.10
  24  -2   2    7.40    2.70
  24  -2   2   17.70   10.20
  24   2  -2   13.00    3.30
  24  -2  -2    8.20    2.90
  24  -2  -2    3.20    8.30
  24   2   2   23.90    9.20
  24   2   2   12.20    3.10
  24   2  -3   47.70   14.80
  24   2   3   33.50    4.70
  24  -2  -3   26.10    5.20
  24  -2  -3   36.80   13.60
  25  -2   0   44.70    4.90
  25  -2   0    9.70    9.50
  25   2   0   29.10   10.70
  25  -2   1   14.90   16.20
  25   2  -1   14.80    8.50
  25  -2   1   12.60    3.60
  25   2  -1   13.40    3.10
  25  -2  -1   16.10    9.00
  25   2   1   16.70    9.60
  25  -2  -1   13.40    3.30
  25   2   1   12.90    3.00
   0   3   0    0.00    0.20
   0   3   0    0.20    0.20
   0   3   0    0.60    0.20
   0  -3   0    0.50    0.50
   0   3   0    0.40    0.20
   0  -3  -1    5.60    2.10
   0  -3  -1    7.00    1.20
   0   3   1    7.10    1.20
   0   3  -1    6.70    1.70
   0   3   1    8.10    2.50
   0   3  -1    6.20    2.40
   0  -3   1    6.50    1.70
   0  -3  -1    4.80    0.90
   0  -3   1    8.60    1.30
   0   3   1    7.10    1.10
   0   3   1    5.90    2.00
   0  -3   1    3.60    1.70
   0  -3   2  239.38   17.30
   0   3  -2  235.88   20.50
   0   3  -2  254.27   17.90
   0   3  -2  245.88   15.00
   0  -3   2  246.28   14.80
   0  -3   2  223.98   20.00
   0   3  -2  227.38   14.70
   0   3   2  236.28   18.20
   0   3   2  243.58   14.90
   0  -3  -2  194.68   18.80
   0  -3  -2  238.48   18.70
   0   3   2  231.38   19.60
   0  -3  -2  236.78   14.70
   0  -3  -2  233.48   15.00
   0   3   2  230.28   14.80
   0  -3   2  252.07   15.00
   0  -3   2  228.68   14.70
   0   3  -3    4.10    1.40
   0  -3   3    3.00    3.00
   0   3  -3    7.10    4.50
   0   3   3    0.70    1.00
   0   3  -3    0.60    1.50
   0  -3  -3    2.20    2.30
   0  -3  -3    3.70    1.50
   0  -3   3    5.40    1.70
   0   3   3   -2.20    2.50
   0  -3  -3    6.70    1.80
   0   3   3    4.70    1.50
   0  -3   3    5.80    2.60
   0   3  -3    3.90    1.20
   0   3   3    0.00    2.00
   0  -3   3    4.70    1.50
   0   3  -3    2.90    1.20
   0   3   3   -1.40    2.40
   0  -3   4  207.98   13.60
   0  -3  -4  168.28   12.90
   0   3   4  196.98   23.90
   0  -3  -4  186.78   13.10
   0  -3   4  188.28   13.30
   0   3  -4  199.68   13.60
   0   3  -4  158.48   17.70
   0  -3  -4  189.88   13.60
   0   3   4  175.08   13.30
   0  -3   4  159.78   20.90
   0   3   4  179.28   20.90
   0   3   4  211.28   13.80
   0   3  -4  197.98   13.30
   0   3  -4  198.38   13.40
   0  -3  -4  176.48   19.10
   0   3   4  180.08   18.30
   0  -3   4  193.98   17.50
   0   3  -5   -1.30    3.10
   0  -3  -5    0.10    1.00
   0   3   5    0.90    4.80
   0   3   5    1.00    5.40
   0  -3  -5    2.10    1.40
   0  -3  -5    0.10    0.90
   0  -3   5    2.20    5.60
   0  -3  -5   -2.40    2.50
   0  -3   5   -0.10    1.00
   0   3  -5   -0.30    1.00
   0   3  -5   -0.30    1.10
   0  -3   5    1.90    3.70
   0   3   5    0.00    1.20
   0   3  -6   10.40    2.90
   0  -3   6    7.90    7.50
   0   3  -6   11.90    7.00
   0  -3   6    7.70    8.10
   0   3   6   12.00    3.60
   0  -3  -6   10.70    3.50
   0   3   6   -3.10    9.30
   0   3  -6    3.80    2.40
   0  -3  -6   13.40    3.50
   0   3   6    9.00    7.40
   0  -3  -6   13.40    5.90
   0   3   7   -0.90    1.80
   0  -3   7    2.70   10.40
   0   3  -7    2.20    4.60
   0  -3   7    4.10   11.10
   0   3  -7   -0.50    1.70
   0   3   7   12.50   11.20
   0  -3  -7   -8.50    4.60
   0  -3  -7    0.30    1.50
   0   3  -7   -2.10    2.00
   0   3  -8   49.70    7.60
   0   3   8   48.30    8.60
   0   3   8   35.40   22.50
   0  -3  -8   20.10   10.40
   0  -3   8   36.90   18.20
   0   3  -8   39.80   12.30
   0  -3  -8   33.90    6.40
   0  -3  -9    3.80   10.00
   0   3  -9   -3.00    9.80
   0   3  -9   -1.50    3.10
   0  -3  -9    0.30    3.50
   1   3   0  456.35   26.70
   1  -3   0  468.45   28.50
   1  -3   0  458.85   26.80
   1   3   0  471.85   27.40
   1  -3   0  449.46   26.70
  -1  -3   0  485.65   27.40
  -1   3   0  424.56   28.40
  -1   3   0  502.45   27.30
   1  -3   1  769.22   46.30
   1   3  -1  775.32   42.60
   1   3  -1  752.12   43.40
   1  -3   1  714.63   42.40
   1   3  -1  814.12   42.20
  -1  -3  -1  715.43   45.10
  -1   3   1  733.23   45.30
  -1   3   1  751.42   42.40
   1  -3   1  719.03   43.90
  -1  -3  -1  664.93   45.40
  -1   3   1  718.83   44.50
  -1  -3  -1  714.33   42.40
  -1  -3  -1  683.23   42.30
   1   3  -1  740.83   45.30
  -1   3  -1  754.72   42.70
   1   3   1  698.93   44.80
   1  -3  -1  777.52   42.90
   1  -3  -1  725.93   45.50
  -1  -3   1  745.93   45.20
  -1  -3   1  746.13   43.20
  -1  -3   1  721.13   42.50
   1   3   1  655.03   45.30
   1   3   1  772.72   42.50
   1  -3  -1  723.93   42.20
  -1   3  -1  707.53   46.10
  -1  -3  -2  402.06   29.70
  -1   3   2  443.16   31.00
   1   3  -2  451.55   28.70
   1  -3   2  446.76   25.70
  -1   3   2  434.96   29.20
   1   3  -2  422.66   25.50
  -1   3   2  442.26   26.20
   1   3  -2  427.96   25.90
   1   3  -2  394.16   31.10
   1  -3   2  415.96   25.60
  -1  -3  -2  428.36   25.80
   1   3  -2  459.15   25.50
  -1   3   2  442.46   25.70
  -1  -3   2  444.56   25.50
   1   3   2  410.96   25.60
   1  -3  -2  430.46   25.80
  -1  -3   2  394.86   27.70
   1   3   2  427.66   29.70
  -1   3  -2  408.66   32.00
   1  -3  -2  429.36   29.90
   1   3   2  445.06   25.80
   1   3   2  449.76   33.10
   1  -3  -2  364.86   30.20
  -1   3  -2  410.56   28.70
   1  -3  -2  415.46   25.40
  -1   3  -2  445.66   25.70
  -1   3  -2  452.45   25.70
  -1  -3   2  378.76   30.60
   1   3   2  410.46   31.00
  -1  -3   2  399.66   25.40
  -1   3   3  165.08   11.20
   1   3  -3  166.18   11.10
  -1   3   3  162.28   11.20
   1   3  -3  148.29   14.70
   1  -3   3  156.58   11.10
  -1   3   3  157.28   16.90
  -1  -3  -3  165.28   10.90
   1  -3   3  166.08   11.30
  -1  -3  -3  162.98   11.40
   1  -3   3  174.28   11.40
   1  -3   3  162.88   14.90
  -1   3   3  170.88   15.40
  -1  -3  -3  159.18   16.10
   1  -3   3  158.48   18.10
   1   3  -3  150.38   11.20
   1   3  -3  135.79   17.10
  -1  -3  -3  164.38   11.10
   1   3  -3  166.98   11.10
   1   3   3  147.29   11.10
  -1   3  -3  157.48   18.50
   1   3   3  159.28   11.30
  -1   3  -3  149.49   14.90
   1  -3  -3  143.29   15.30
  -1  -3   3  176.28   11.20
   1   3   3  141.59   14.80
   1   3   3  144.49   18.20
  -1   3  -3  170.18   11.30
  -1  -3   3  147.59   14.00
   1  -3  -3  167.28   11.40
   1  -3  -3  164.98   11.00
   1   3   3  165.78   17.70
  -1  -3   3  177.28   11.20
  -1  -3  -4   19.80    3.30
   1  -3   4   23.70    9.10
   1   3  -4   18.40    6.40
  -1   3   4   20.80    9.50
   1   3  -4   20.40    3.80
  -1  -3  -4   19.30    6.20
   1  -3   4   26.30    4.20
  -1  -3  -4   22.00    4.00
   1  -3   4   18.00    3.50
   1   3  -4   25.70    4.10
  -1   3   4   18.30    5.80
  -1  -3  -4   18.90    3.30
  -1   3   4   16.70    7.30
  -1   3   4   22.20    4.00
  -1   3   4   24.00    3.90
   1  -3   4   18.80    5.50
  -1  -3   4   26.50    9.60
  -1  -3   4   10.10    5.70
  -1   3  -4   21.70    3.80
  -1  -3   4   19.80    3.60
  -1  -3   4   19.50    5.40
   1  -3  -4   18.20    3.70
   1   3   4   15.80    6.70
  -1   3  -4   27.10    9.70
   1   3   4   18.30    3.20
   1  -3  -4   16.80    3.00
   1   3   4   18.10    6.70
  -1   3  -4   17.50    3.10
   1  -3  -4   20.10    3.60
  -1   3  -4   22.70    7.20
   1   3   4   21.60    8.80
   1  -3  -4   23.90    7.90
  -1  -3   4   28.90    4.30
  -1  -3  -5   13.00    6.30
  -1   3   5    2.80    6.60
   1  -3   5    3.80    1.60
  -1  -3  -5    6.40    1.90
   1   3  -5    7.60    2.50
  -1   3   5    9.10    2.60
   1   3  -5    7.40    4.50
   1   3  -5    4.40    2.30
  -1  -3  -5    4.50    2.10
   1  -3   5    8.10    6.10
   1  -3   5    5.20    4.80
  -1   3   5    1.10    5.30
   1   3  -5    4.50    1.80
  -1  -3  -5    8.00    2.70
   1   3   5    5.00    2.40
  -1  -3   5    4.50    2.10
  -1   3  -5   10.10    2.70
   1  -3  -5    2.40    1.70
  -1  -3   5    9.50    6.70
   1  -3  -5    0.90    3.30
   1  -3  -5    8.60    2.60
  -1   3  -5    5.90    2.20
   1  -3  -5    6.90    2.50
  -1   3  -5    4.50    4.10
   1   3   5    8.00    8.30
  -1  -3   5    7.60    5.00
   1   3   5    3.30    6.10
  -1  -3  -6    8.50    3.20
  -1  -3  -6    6.60    5.20
   1   3  -6   10.90    2.70
   1  -3   6    9.90    9.70
  -1  -3  -6   12.00    3.10
  -1   3   6   14.90    4.20
  -1   3   6   20.70   12.60
   1  -3   6    9.10    9.20
  -1   3   6    3.90    8.80
   1   3  -6   20.60    4.50
   1   3  -6   10.80    5.90
  -1  -3  -6    9.80    3.10
  -1  -3   6   13.60    3.50
   1  -3  -6   13.20    3.60
   1  -3  -6   11.00    3.30
  -1   3  -6   16.50    7.60
   1  -3  -6    9.00    3.20
   1   3   6   13.80    4.00
   1   3   6    3.70    7.40
  -1  -3   6   11.10    9.20
   1  -3  -6    7.20    5.60
  -1  -3   6    1.40    6.50
  -1   3  -6   13.30    3.40
  -1   3   7   23.80   14.30
   1   3  -7   34.40   11.80
  -1  -3  -7   39.50   15.40
   1  -3   7   48.60   18.10
  -1   3   7   37.30    6.50
  -1  -3  -7   49.00    7.20
   1  -3   7   29.10   12.50
  -1   3   7   19.10   15.10
   1   3  -7   51.39    7.60
   1   3   7   62.19    8.90
  -1   3  -7   50.49    7.40
  -1   3  -7   56.29    6.40
   1   3   7   63.79   20.80
   1  -3  -7   49.70    9.10
  -1  -3   7   25.40   12.00
   1  -3  -7   40.80   13.10
  -1   3  -7   34.60   12.20
   1  -3  -7   52.69    6.20
  -1  -3   7   38.30   28.60
   1  -3   8   32.70   17.40
   1   3  -8   24.20   10.40
  -1   3   8   24.40   20.10
   1   3  -8   16.50    4.50
  -1   3   8   14.30    4.80
  -1  -3  -8   22.30   11.70
   1  -3  -8   15.40    8.80
   1  -3  -8   10.30    4.10
  -1   3  -8    8.10    3.20
   1  -3  -8    8.10    3.50
  -1   3  -8   15.50    8.80
  -1  -3   8    1.50   14.80
   1   3   8   11.50    4.60
   1   3  -9   19.00   12.50
  -1  -3  -9   23.70    5.40
  -1   3   9   50.09    9.50
  -1  -3  -9   25.90   12.30
   1   3  -9   26.80    6.40
  -1   3  -9   31.00    6.30
   1  -3  -9   32.00   15.90
   1  -3  -9   25.60    5.50
  -1   3  -9   44.30   17.10
  -2   3   0    6.60    1.80
   2   3   0    6.00    0.70
   2  -3   0   10.00    2.40
  -2   3   0    4.40    0.70
   2   3   0    5.60    0.50
  -2   3   0    5.30    0.90
   2   3   0    5.90    0.50
  -2   3   0    6.00    0.70
   2  -3   0    6.50    0.90
   2   3   0    7.60    1.20
  -2  -3   0    6.80    0.50
   2  -3   0    5.80    0.70
  -2  -3   0    9.10    1.40
   2  -3   0   11.20    1.80
   2  -3   0    6.10    0.90
  -2  -3  -1  146.99   12.10
   2  -3   1  161.58   13.30
  -2  -3  -1  160.28    8.90
   2   3  -1  154.48   10.50
  -2   3   1  164.88    9.50
  -2   3   1  148.49    9.40
  -2  -3  -1  162.18    9.60
  -2   3   1  151.88   11.30
   2  -3   1  159.38    9.50
  -2   3   1  158.78   12.20
   2   3  -1  132.19   11.30
   2   3  -1  159.58    9.20
  -2  -3   1  158.48   10.30
   2   3   1  143.19    9.50
   2   3   1  132.19   12.10
  -2   3  -1  149.29   13.10
  -2  -3   1  142.49   11.40
   2  -3  -1  147.09   12.10
   2  -3  -1  155.88    9.50
   2   3   1  138.69   11.80
  -2   3  -1  147.59    9.40
   2   3   1  149.39    9.50
   2   3   1  147.29   13.10
  -2  -3   1  151.48    9.20
   2  -3  -1  150.88   11.50
   2  -3  -1  165.18    9.40
   2   3  -2    6.20    1.30
   2   3  -2    7.60    1.40
   2  -3   2    7.60    1.50
   2   3  -2    2.50    1.70
   2   3  -2    7.80    1.70
  -2   3   2    3.30    1.10
  -2  -3  -2    7.10    1.50
  -2   3   2    8.30    1.70
   2  -3   2    6.30    2.60
  -2  -3  -2    8.30    1.80
  -2   3   2    2.60    1.80
  -2   3   2    7.50    3.30
   2  -3   2    6.20    3.70
  -2  -3  -2    4.10    2.40
   2  -3   2    7.00    1.60
  -2  -3  -2    5.90    1.30
  -2  -3   2    7.70    3.50
   2  -3  -2    3.70    1.20
  -2   3  -2    8.20    4.70
   2  -3  -2    5.60    2.50
   2   3   2    7.70    1.60
  -2  -3   2    7.20    1.30
   2   3   2    2.20    2.20
   2   3   2    7.30    4.00
   2  -3  -2    8.00    1.50
   2   3   2    7.60    3.50
  -2   3  -2    8.30    3.00
  -2   3  -2    6.70    1.40
   2  -3  -2    2.20    1.70
  -2   3   3 1141.59   64.89
  -2  -3  -3 1103.19   64.19
   2  -3   3  987.40   69.09
   2   3  -3 1071.29   69.49
   2   3  -3 1108.59   64.49
  -2   3   3 1151.58   70.19
  -2  -3  -3 1081.79   64.69
   2  -3   3 1154.58   64.99
  -2   3   3 1063.99   72.19
  -2  -3  -3 1200.58   65.19
   2  -3   3 1048.30   64.59
   2   3  -3 1067.29   64.59
  -2  -3  -3 1097.89   71.89
   2  -3   3 1149.19   75.69
  -2   3   3 1127.69   64.69
   2  -3  -3 1065.99   70.79
  -2  -3   3 1184.98   64.69
  -2   3  -3 1162.48   71.09
  -2   3  -3  963.50   74.29
   2   3   3 1149.69   65.09
   2  -3  -3 1052.69   64.89
  -2  -3   3 1101.09   73.89
  -2   3  -3 1198.78   64.89
  -2  -3   3 1115.39   68.59
  -2  -3   3 1226.68   64.79
  -2   3  -3 1102.59   64.79
   2  -3  -3  987.50   72.19
   2   3   3 1056.99   70.49
   2   3   3 1142.59   65.09
   2   3   3  944.71   72.39
   2  -3  -3 1097.19   64.49
  -2  -3  -4   71.09    6.20
  -2  -3  -4   75.69    6.90
   2   3  -4   84.19    6.70
  -2   3   4  128.99   23.20
   2   3  -4   84.29    7.20
  -2   3   4  107.19   18.10
   2  -3   4   83.59    7.00
   2   3  -4   93.89    7.10
  -2  -3  -4  100.49   17.00
  -2  -3  -4   79.99    6.80
  -2   3   4   73.59    6.60
   2   3  -4   75.39   13.10
  -2   3   4   68.29    6.60
   2  -3   4   91.59   19.00
  -2   3   4   77.99   10.40
   2  -3   4   79.59   10.50
  -2   3  -4   82.99   18.10
  -2   3  -4   76.09    6.70
   2   3   4   49.50   11.80
   2   3   4   89.29   14.60
   2  -3  -4  105.89   16.60
  -2   3  -4   89.39   14.90
  -2   3  -4   70.39    6.50
   2  -3  -4   66.49    6.60
  -2  -3   4   83.09   16.60
   2   3   4   56.99   14.50
   2   3   4   64.79    7.30
  -2  -3   4  100.69   17.40
  -2  -3   4   69.69    6.50
  -2  -3   4   78.99   10.20
   2   3   4   81.49    7.10
   2  -3  -4   82.19    6.70
  -2   3   5  733.43   58.39
  -2   3   5  753.92   62.69
   2   3  -5  803.92   55.99
   2  -3   5  692.23   60.29
  -2  -3  -5  743.83   46.90
  -2   3   5  769.62   46.90
   2   3  -5  736.83   46.50
  -2  -3  -5  738.13   56.99
   2  -3   5  803.92   54.99
  -2  -3  -5  744.33   46.10
   2   3  -5  705.53   46.80
   2   3  -5  757.72   46.30
  -2  -3  -5  783.02   46.90
  -2  -3   5  779.62   52.99
  -2   3  -5  751.12   46.50
  -2   3  -5  751.52   46.50
   2  -3  -5  773.62   46.30
   2  -3  -5  720.83   55.99
  -2  -3   5  681.33   57.19
  -2   3  -5  778.32   56.29
   2   3   5  831.82   47.40
   2   3   5  834.72   61.59
   2  -3  -5  799.72   47.20
  -2  -3   5  791.52   46.70
   2  -3  -5  729.23   46.60
  -2  -3  -6   53.19    7.20
   2  -3   6   46.40   16.00
  -2   3   6   51.69    7.80
   2  -3   6   49.20   16.10
  -2  -3  -6   45.70    7.20
  -2  -3  -6   58.59   13.60
   2   3  -6   30.00    4.90
   2   3  -6   46.70    7.00
  -2   3   6   30.10   11.50
   2   3  -6   46.80   12.50
  -2  -3  -6   41.50    6.00
  -2   3   6   56.49   19.30
   2   3  -6   30.60    5.90
   2  -3  -6   47.60    6.60
   2  -3  -6   45.50    6.90
  -2  -3   6   49.50   16.00
  -2  -3   6   48.30    7.30
  -2   3  -6   36.80   11.90
  -2  -3   6   42.20   14.60
   2   3   6   42.90    7.70
   2  -3  -6   38.00    6.00
  -2   3  -6   46.00    6.90
   2   3   6   44.40   15.80
  -2   3  -6   50.49    7.10
   2  -3  -6   39.40   12.20
   2   3  -7  216.48   15.70
   2  -3   7  136.99   27.10
  -2  -3  -7  223.18   15.50
   2   3  -7  204.88   16.30
  -2   3   7  288.87   44.00
  -2   3   7  152.18   26.30
  -2  -3  -7  175.38   16.70
   2   3  -7  178.08   23.60
  -2   3  -7  215.08   25.60
  -2  -3   7  186.38   31.20
   2  -3  -7  187.98   15.50
   2  -3  -7  180.58   15.00
   2  -3  -7  209.98   26.50
   2   3   7  202.28   35.20
   2   3   7  144.19   28.70
   2   3   7  225.68   16.80
  -2   3  -7  201.48   15.50
  -2   3   8   20.50   18.50
  -2  -3  -8   -2.90    2.00
   2   3  -8    5.70    7.50
   2  -3   8    1.80   15.80
   2   3  -8   -2.80    2.40
  -2   3   8    4.20    2.70
  -2  -3  -8   -0.20    6.10
  -2   3   8  -10.30   15.90
   2  -3  -8   -0.80    3.00
  -2  -3   8    4.80   13.70
  -2   3  -8   -0.90    2.30
   2   3   8    4.20   14.10
   2  -3  -8    4.00    2.60
   2   3   8    2.10    2.80
   2  -3  -8   -6.00    6.80
  -2   3  -8    1.70    6.30
  -2  -3  -9   37.30    7.30
   2   3  -9   64.79   10.10
  -2   3   9   49.10   10.10
   2   3  -9   72.39   21.30
  -2  -3  -9   48.20   16.10
   2  -3  -9   47.40   17.70
   2  -3  -9   51.89    8.70
  -2   3  -9   53.39    8.10
   3  -3   0    3.60    0.60
   3   3   0    4.90    0.70
  -3   3   0    4.70    0.80
  -3  -3   0    5.60    1.40
  -3  -3   0    4.60    0.40
   3  -3   0    3.80    0.80
  -3   3   0    6.70    2.30
   3  -3   0    6.80    1.70
   3  -3   0    8.90    2.70
   3   3   0    4.10    0.50
   3   3   0    4.60    1.20
  -3   3   0    5.00    0.70
  -3   3   0    7.40    1.20
   3  -3   0    5.60    0.90
   3  -3   1 3021.20  173.98
  -3   3   1 3374.66  172.88
   3   3   1 3035.00  172.78
   3  -3  -1 2861.21  171.38
  -3   3  -1 2917.91  174.08
   3  -3  -1 2888.11  172.28
  -3  -3   1 2953.70  170.28
  -3  -3   1 2726.93  171.78
   3   3   1 2921.71  173.78
  -3   3   2   24.90    2.30
  -3   3   2   17.80    5.40
   3  -3   2   21.60    2.30
   3   3  -2   21.70    2.10
  -3  -3  -2   17.30    2.20
   3   3  -2   23.40    4.70
  -3  -3  -2   17.90    5.40
  -3   3   2   19.70    2.20
   3  -3   2   13.30    4.30
   3  -3   2   25.80    5.50
  -3  -3  -2   19.30    1.80
  -3   3   2   23.50    5.00
   3   3  -2   17.90    2.00
  -3  -3  -2   21.10    2.40
  -3  -3   2   25.80    4.60
  -3  -3   2   25.00    5.60
   3  -3  -2   28.50    6.00
   3   3   2   21.40    2.50
  -3   3  -2   20.30    6.50
  -3  -3   2   23.70    2.20
   3   3   2   12.90    5.30
   3  -3  -2   23.00    2.20
   3   3   2   17.90    5.10
  -3   3  -2   23.50    2.50
  -3  -3   2   10.10    4.80
  -3   3  -2   23.60    2.30
   3  -3  -2   19.50    2.80
   3   3   2   19.20    2.30
   3  -3  -2   21.00    5.70
   3  -3   3  841.72   48.60
  -3  -3  -3  825.32   48.90
   3   3  -3  827.12   48.40
  -3   3   3  745.43   48.50
   3   3  -3  877.51   48.70
  -3  -3  -3  853.31   48.80
   3   3  -3  817.02   49.10
  -3  -3  -3  822.92   48.00
  -3   3   3  802.12   55.89
   3  -3   3  815.12   58.99
   3  -3   3  783.22   53.79
  -3  -3  -3  810.42   55.89
   3  -3   3  872.81   49.00
   3   3  -3  839.92   53.69
  -3   3   3  888.51   54.09
  -3   3   3  771.42   48.40
  -3  -3   3  888.51   48.50
   3  -3  -3  830.62   48.90
   3   3   3  842.62   49.00
   3   3   3  769.02   54.49
   3   3   3  838.72   49.00
  -3  -3   3  765.02   55.19
  -3  -3   3  743.13   56.99
  -3  -3   3  890.91   52.69
  -3   3  -3  716.73   58.19
  -3   3  -3  849.12   48.50
   3   3   3  801.02   59.49
   3  -3  -3  829.42   48.40
  -3   3  -3  804.02   54.79
  -3   3  -3  791.52   48.70
   3  -3  -3  777.52   54.39
  -3   3   4   28.60    8.00
   3   3  -4   17.00    3.60
   3   3  -4   26.20    4.00
   3   3  -4   31.00    8.20
   3  -3   4   21.60    3.60
  -3  -3  -4   22.90    3.40
   3  -3   4   28.80   10.30
  -3   3   4   11.00    7.70
  -3   3   4   18.40    3.50
  -3   3   4   26.60    4.10
  -3  -3  -4   23.70    7.70
  -3   3   4   25.80    6.90
  -3  -3  -4   17.90    3.70
  -3  -3  -4   20.40    3.50
   3   3  -4   21.30    3.70
   3  -3   4   21.80    4.00
   3   3   4   21.20    8.30
  -3  -3   4   17.00    7.40
   3   3   4   32.40    8.50
   3  -3  -4   27.40    4.00
  -3   3  -4   27.10    4.00
  -3   3  -4   22.30    3.80
   3   3   4    8.20    5.90
  -3  -3   4   29.10    7.30
  -3  -3   4   24.50    3.90
  -3   3  -4   26.80    9.80
   3  -3  -4   13.20    5.80
   3   3   4   25.30    4.40
   3   3   4   21.60    3.90
  -3  -3   4   18.10    3.30
  -3   3  -4   28.50    8.50
   3  -3  -4   28.20    4.60
  -3   3   5    2.30    8.90
  -3   3   5   -0.40    3.80
  -3  -3  -5    5.20    1.90
  -3  -3  -5    5.90    2.10
   3  -3   5    5.40    6.90
  -3  -3  -5    4.00    4.60
   3   3  -5    7.30    2.50
  -3   3   5    8.00    2.60
  -3  -3  -5    4.40    2.20
   3   3  -5    3.80    1.70
   3   3  -5    7.80    3.00
   3   3  -5    3.40    3.70
  -3  -3   5    4.00    1.90
   3   3   5    5.50    2.10
   3   3   5   16.90   10.90
   3  -3  -5    4.90    1.90
  -3  -3   5   -0.40    7.00
   3  -3  -5    1.70    1.90
  -3   3  -5    2.50    3.40
  -3  -3   5   10.30    7.50
  -3   3  -5    6.10    6.90
  -3   3  -5    2.30    1.50
   3  -3  -5    5.30    2.20
   3  -3  -5    4.90    4.50
  -3  -3   5    8.90    5.20
  -3   3  -5    6.20    2.90
  -3  -3  -6    3.60    5.30
   3   3  -6    4.80    2.50
  -3   3   6    1.60    5.70
   3   3  -6    8.20    2.90
  -3  -3  -6    5.90    2.70
   3   3  -6    9.80    3.30
  -3  -3  -6    7.10    2.40
  -3   3   6    7.30    2.80
  -3   3   6    2.90    7.60
   3   3  -6   15.10    7.30
   3  -3  -6    9.30    2.80
   3  -3  -6    8.40    3.20
  -3   3  -6    4.50    2.60
  -3   3  -6    6.30    6.10
  -3  -3   6   -0.50    6.90
   3   3   6   12.00   10.80
  -3  -3   6    5.00    2.40
   3  -3  -6   11.50    3.50
   3  -3  -6   15.40    8.20
  -3  -3   6   10.30    7.20
  -3   3  -6   12.10    3.50
   3   3   6    6.60    2.80
  -3   3   7   32.00   14.80
   3   3  -7   42.70    7.00
   3   3  -7   57.89    8.50
  -3   3   7   33.10    6.00
  -3   3   7   30.60   14.80
   3  -3   7   50.99   20.20
  -3  -3  -7   42.90    6.30
   3   3  -7   45.20   13.10
   3   3   7   51.69   17.60
  -3  -3   7   40.40    6.40
   3   3   7   34.10   13.70
   3  -3  -7   35.50    7.50
   3  -3  -7   46.00   16.80
   3  -3  -7   44.40    7.00
   3  -3  -7   41.40    7.00
  -3   3  -7   47.40   14.80
  -3   3  -7   49.20    7.30
   3   3   7   35.40    6.70
  -3  -3   7   37.70   14.40
   3   3  -8   10.90    4.10
  -3  -3  -8    5.40    8.80
   3   3  -8   -7.80    5.10
  -3   3   8    3.00   15.40
  -3  -3  -8    2.50    2.70
  -3  -3   8  -12.60   14.90
   3  -3  -8    6.90    3.10
   3  -3  -8    5.80    7.20
  -3   3  -8    3.90    3.10
   3   3   8    8.80   16.90
   3   3   8    3.80   21.80
   3  -3  -8    0.80    1.90
  -3  -3  -9   74.39   22.10
   3   3  -9   96.39   10.60
  -3  -3  -9  103.89   11.20
  -3   3   9   90.39   15.30
  -3   3  -9   98.89   10.20
   3  -3  -9   56.69   18.40
   3  -3  -9   82.89   12.00
   4  -3   0   33.40    2.60
   4  -3   0   36.90    4.80
  -4   3   0   36.00    2.90
   4   3   0   37.80    3.40
   4  -3   0   35.40    2.50
   4  -3   0   37.30    2.90
  -4  -3   0   38.40    2.30
  -4  -3   0   33.40    2.10
  -4   3   0   32.20    2.50
  -4   3   0   32.60    2.70
  -4  -3   0   27.80    3.30
  -4   3   1  221.68   14.90
   4  -3   1  209.08   12.70
   4   3  -1  226.38   12.30
  -4   3   1  218.78   12.60
  -4   3   1  191.48   12.60
   4   3  -1  182.08   13.70
   4   3  -1  201.88   14.30
  -4  -3  -1  199.98   17.00
  -4  -3  -1  208.18   12.10
   4  -3   1  192.38   16.90
  -4  -3  -1  211.88   12.80
   4   3  -1  181.68   12.20
  -4  -3   1  220.18   13.70
  -4  -3   1  213.28   12.20
  -4   3  -1  202.78   17.40
   4   3   1  202.08   16.90
   4   3   1  219.58   12.10
   4  -3  -1  217.98   12.50
   4  -3  -1  210.38   12.80
  -4  -3   1  207.98   12.20
   4  -3  -1  209.08   15.30
   4   3   1  227.88   12.90
  -4   3  -1  211.88   12.70
   4  -3  -1  209.78   16.00
   4   3   1  187.68   12.70
  -4  -3  -2   23.40    7.20
   4  -3   2   30.50    6.40
  -4  -3  -2   19.50    1.60
   4   3  -2   21.00    4.70
   4  -3   2   17.30    2.40
  -4   3   2   17.10    2.40
  -4   3   2   15.50    3.90
   4   3  -2   14.90    1.70
   4   3  -2   18.50    1.90
  -4  -3  -2   13.70    2.30
   4  -3   2   17.70    5.40
  -4   3   2   25.00    6.00
  -4   3   2   16.20    2.00
  -4  -3  -2   14.50    2.30
   4   3   2   16.40    1.60
   4  -3  -2   19.80    5.60
  -4   3  -2   17.40    2.60
  -4   3  -2    8.40    3.80
  -4   3  -2   18.90    2.00
  -4  -3   2   19.00    3.90
  -4  -3   2   18.70    1.90
   4   3   2   21.10    2.40
  -4  -3   2   27.50    6.50
   4   3   2   21.10    3.30
   4   3   2   25.00    6.40
  -4  -3   2   14.80    4.10
   4  -3  -2   20.50    2.90
   4  -3  -2   19.70    5.10
   4   3   2   17.40    6.40
   4  -3  -2   15.80    1.90
  -4  -3   2   23.70    2.10
  -4   3   3  431.06   25.30
   4   3  -3  375.96   24.80
  -4  -3  -3  422.16   24.40
   4  -3   3  450.75   25.60
   4   3  -3  437.36   26.00
   4  -3   3  438.26   35.60
  -4   3   3  409.16   25.00
  -4   3   3  380.06   31.20
  -4  -3  -3  444.56   33.00
   4   3  -3  354.96   24.50
  -4   3   3  427.46   29.90
  -4  -3  -3  393.26   25.10
   4  -3   3  415.06   25.00
   4   3  -3  381.56   29.30
  -4  -3  -3  397.36   25.30
   4  -3   3  395.96   30.40
   4  -3  -3  411.36   24.80
   4   3   3  389.26   25.40
   4  -3  -3  361.86   25.10
  -4  -3   3  412.76   31.20
   4   3   3  431.26   35.80
  -4   3  -3  442.26   25.50
  -4   3  -3  337.97   33.70
  -4   3  -3  420.06   24.90
  -4  -3   3  424.66   33.30
  -4  -3   3  388.56   24.70
   4   3   3  411.76   31.40
   4   3   3  424.46   25.60
  -4  -3   3  420.96   28.60
   4  -3  -3  388.16   32.30
   4  -3  -3  367.16   30.10
  -4   3   4  113.19    8.90
   4  -3   4  123.39    9.60
   4   3  -4  133.39    9.40
  -4  -3  -4  121.49   21.20
  -4  -3  -4  107.59    9.20
   4  -3   4  105.29   18.30
   4   3  -4   97.09    8.50
  -4  -3  -4  119.79    9.20
   4   3  -4  124.09   14.00
  -4   3   4  124.19   15.80
  -4   3   4  114.69   13.20
   4   3  -4  127.29   10.90
   4  -3   4  100.59   18.80
  -4  -3  -4  103.79    8.30
  -4   3   4  129.89    9.40
   4  -3   4  123.19    9.10
  -4  -3   4  107.09    8.80
   4   3   4  176.58   28.00
   4  -3  -4  128.89   10.60
   4   3   4  112.49   19.80
  -4   3  -4  115.39    8.80
  -4   3  -4  136.49   24.50
  -4   3  -4  113.29    9.20
   4  -3  -4  120.99   14.60
  -4  -3   4  122.39   20.60
  -4  -3   4  109.69   12.20
   4   3   4  110.59    9.40
  -4  -3   4  144.19   18.50
  -4  -3   4  118.09    8.90
   4   3   4  125.09    9.70
   4   3   4  106.89   14.30
   4   3  -5  353.86   23.00
   4   3  -5  310.57   23.20
  -4  -3  -5  372.26   22.30
   4   3  -5  345.37   30.30
  -4   3   5  326.97   22.90
  -4  -3  -5  348.97   23.30
  -4   3   5  345.97   32.60
   4  -3   5  355.16   36.70
  -4  -3  -5  341.67   32.60
   4   3  -5  330.27   22.40
  -4  -3  -5  352.16   23.00
   4   3   5  367.06   23.70
  -4   3  -5  286.77   35.20
  -4  -3   5  349.37   22.90
   4  -3  -5  318.67   23.00
  -4  -3   5  335.17   30.50
   4  -3  -5  325.27   30.70
   4  -3  -5  369.56   22.70
   4   3   5  360.96   36.00
  -4   3   6   40.40   15.80
   4   3  -6   64.59   14.50
  -4  -3  -6   38.20    4.60
   4   3  -6   37.10    6.70
  -4   3   6   27.90    5.30
   4   3  -6   43.70    6.70
   4   3  -6   30.70    5.10
  -4  -3  -6   22.40    9.70
   4  -3  -6   43.00    6.90
  -4  -3   6   26.40   12.70
  -4   3  -6   52.09    9.40
  -4  -3   6   45.50    6.80
   4  -3  -6   32.60   11.00
   4  -3  -6   45.30    7.20
  -4   3  -6   47.20    6.60
   4   3   6   44.20    7.30
   4   3   6   34.70   11.90
  -4  -3   6   53.19   16.80
   4  -3  -6   39.90    6.10
   4   3  -7  116.39   10.30
  -4   3   7   83.89   19.70
   4  -3   7  120.29   26.70
  -4  -3  -7  111.29    9.70
   4   3  -7  101.29   20.10
  -4   3   7   90.49   24.60
   4   3  -7   99.69   11.90
  -4   3   7  115.29   10.90
   4   3   7  136.29   30.10
  -4  -3   7  116.39   10.80
   4   3   7   93.59   22.30
  -4  -3   7   82.39   23.80
   4  -3  -7  104.79   10.60
   4   3   7  122.39   11.50
  -4  -3   7  159.58   26.30
  -4   3  -7  123.39   10.40
   4  -3  -7  112.89   10.90
   4   3  -8    2.50    3.20
   4   3  -8    5.00    8.10
  -4   3   8    5.10    3.50
  -4   3   8   -3.20   13.80
  -4  -3  -8    1.10    7.90
  -4  -3  -8    4.70    2.70
  -4   3  -8    6.00    2.90
   4   3   8   12.20   14.90
   4  -3  -8    6.90    3.10
  -4  -3   8   -4.40   14.30
   4  -3  -8    7.30    8.90
   4  -3  -8    8.10    3.30
  -4  -3  -9   12.20    4.70
   4   3  -9    8.10    8.40
   4   3  -9   16.60    5.20
   4  -3  -9   13.90    5.20
   4  -3  -9   12.10   11.70
  -4   3  -9   12.50    4.30
   4  -3  -9   16.40    5.20
  -5   3   0  509.65   29.10
   5   3   0  503.65   30.60
  -5   3   0  528.25   29.10
   5  -3   0  533.75   29.60
  -5   3   0  476.75   29.70
  -5  -3   0  443.16   28.70
  -5  -3   0  476.55   31.00
   5  -3   0  516.55   29.10
   5  -3   0  511.75   29.20
   5  -3   0  502.35   33.00
   5   3  -1  147.09    8.40
  -5  -3  -1  120.49   12.70
  -5   3   1  153.58   11.30
  -5   3   1  135.59    8.70
   5  -3   1  142.19    9.00
   5   3  -1  143.09   10.20
   5   3  -1  147.19   11.00
  -5  -3  -1  136.89    8.90
   5   3  -1  140.39    8.50
   5  -3   1  161.78   14.10
  -5  -3   1  144.09    9.70
   5   3   1  130.69    9.00
   5  -3  -1  132.89    8.70
  -5  -3   1  129.89    8.20
   5  -3  -1  135.09   11.50
   5   3   1  145.69    8.40
  -5   3  -1  134.49   13.60
   5  -3  -1  137.49   12.10
  -5   3  -1  134.69    8.90
   5   3   1  149.59    9.10
  -5  -3   1  146.29    8.40
   5  -3  -1  142.59    9.00
   5   3   1  138.39   13.00
   5   3  -2  428.26   26.10
   5   3  -2  475.35   26.40
   5  -3   2  432.26   34.30
  -5   3   2  460.85   26.40
  -5  -3  -2  440.06   25.60
  -5  -3  -2  450.55   26.80
  -5   3   2  457.45   30.10
  -5   3   2  421.36   26.50
  -5  -3  -2  421.66   34.40
   5  -3   2  435.26   26.50
   5   3  -2  386.46   29.30
  -5   3  -2  453.95   27.00
  -5   3  -2  393.26   34.00
   5  -3  -2  413.86   26.60
   5   3   2  466.65   25.90
  -5   3  -2  448.46   26.30
  -5  -3   2  451.95   26.10
   5  -3  -2  436.66   32.10
  -5  -3   2  495.55   26.30
   5  -3  -2  446.16   26.30
   5   3   2  383.46   26.70
   5  -3  -2  447.16   31.10
   5   3   2  399.36   33.80
  -5  -3   2  484.05   29.10
  -5  -3   2  476.65   30.20
   5   3   2  431.16   32.30
  -5   3   3   69.69    5.40
   5   3  -3   65.29    8.50
  -5  -3  -3   58.79    5.50
  -5   3   3   64.39    8.40
  -5  -3  -3   67.59    5.80
   5  -3   3   60.79    5.30
  -5   3   3   62.19    5.50
  -5  -3  -3   66.39    4.80
   5  -3   3   48.80   11.00
  -5  -3  -3   47.10   11.10
   5  -3   3   61.59    5.70
  -5   3   3   74.69   12.50
   5  -3   3   92.19   13.60
   5   3  -3   65.39    5.40
   5   3  -3   63.69    5.20
   5  -3  -3   68.39    5.30
   5   3   3   67.49    5.90
  -5   3  -3   64.39    5.30
   5   3   3   81.09   13.10
   5   3   3  100.49   19.00
   5  -3  -3   68.39    5.80
  -5   3  -3   82.29   16.90
   5  -3  -3   87.69   15.00
  -5  -3   3   70.69    9.50
  -5  -3   3   64.89    5.20
   5  -3  -3   66.69   11.50
  -5   3  -3   63.69    5.70
  -5  -3   3   66.99    7.90
   5   3   3   56.89    5.60
  -5  -3  -4   19.80    3.60
  -5  -3  -4   19.00    2.80
  -5  -3  -4   15.40    2.90
   5  -3   4   18.90    8.70
   5  -3   4   17.30    3.50
   5   3  -4   25.00    7.50
   5   3  -4   19.00    3.20
  -5  -3  -4   27.70    8.90
   5  -3   4   12.70    2.80
  -5   3   4   20.10    3.40
   5   3  -4   14.30    3.50
  -5   3   4   19.00    6.00
  -5   3   4   21.50    6.40
  -5   3   4   15.20    3.20
  -5  -3   4   11.80    2.40
  -5  -3   4   19.30    3.40
   5   3   4   10.00    6.70
   5   3   4   11.40    3.20
  -5  -3   4   10.30    6.90
   5  -3  -4   10.50    5.80
  -5  -3   4   11.10    6.00
  -5   3  -4   18.20    3.00
  -5   3  -4   18.60    3.70
  -5   3  -4   13.60    7.50
  -5  -3   4   14.40    6.00
   5   3   4   14.50    3.40
   5  -3  -4   15.70    3.30
   5   3   4   15.70    6.70
   5  -3  -4   12.20    2.50
  -5   3   5    3.50    4.40
   5   3  -5   14.30    6.00
  -5  -3  -5    9.40    2.40
   5   3  -5    8.80    3.00
   5  -3   5    8.90    2.40
  -5   3   5    1.40    7.90
  -5  -3  -5    7.20    4.90
  -5   3   5    7.70    2.30
   5   3  -5    6.60    2.00
   5   3  -5    6.80    2.40
  -5  -3   5   11.00    6.60
  -5   3  -5   17.00   10.10
   5  -3  -5    8.50    2.30
  -5   3  -5    6.00    2.50
   5  -3  -5    8.10    2.90
   5   3   5   -0.40    6.90
   5  -3  -5    7.40    5.10
   5   3   5   21.70   12.00
  -5  -3   5    8.90    2.30
   5   3   5   10.10    2.90
  -5   3   6    8.40    6.90
  -5   3   6   15.20    9.80
   5   3  -6   14.60    3.50
  -5  -3  -6   10.20    2.90
  -5  -3  -6   27.10   11.00
   5   3  -6   17.10    4.60
  -5   3   6   19.20    4.00
   5   3  -6   25.60    9.30
   5   3  -6   14.00    3.60
   5  -3  -6   17.90    3.50
  -5  -3   6   13.40    9.90
   5  -3  -6   20.90    4.90
  -5   3  -6   12.80    3.20
   5   3   6   14.20   11.70
   5  -3  -6   17.00    4.20
   5  -3  -6    6.80    6.10
   5   3   6   14.50    3.90
  -5  -3   6   15.60    3.70
   5   3  -7    0.40    2.10
   5   3  -7   -2.40    1.50
  -5   3   7    9.70    9.00
   5   3  -7    3.70    2.80
   5   3  -7    4.20    7.20
   5  -3   7    7.50   12.10
  -5   3   7  -17.40   16.40
  -5   3   7    0.30    2.40
  -5  -3  -7    1.80    1.80
  -5   3  -7    0.50    1.70
  -5  -3   7  -13.90    8.70
   5   3   7  -10.40   10.80
   5  -3  -7    3.00    2.60
   5  -3  -7    5.10    6.20
  -5  -3   7    4.00    2.30
   5  -3  -7    0.20    2.00
  -5  -3   7   -3.50    8.90
  -5   3   8    8.20    4.20
   5   3  -8   11.70    9.00
  -5  -3  -8   16.10    4.00
  -5   3   8   11.60   16.70
   5  -3   8   -6.10   18.40
   5   3  -8   16.00    4.70
  -5  -3   8   21.80   15.60
   5   3   8   34.90   38.20
   5  -3  -8   17.70    5.10
   5   3   8   -5.70   14.30
   5  -3  -8   19.70    9.90
   5  -3  -8    8.80    3.60
   5   3  -9   -8.70    8.30
  -5  -3  -9    1.20    3.20
   5  -3  -9    1.20    3.00
   5  -3  -9   -7.10    9.00
  -5   3  -9    1.20    2.80
   5  -3  -9   -6.10    2.80
  -6  -3   0   45.70    2.70
  -6   3   0   43.90    3.20
  -6   3   0   38.40    3.50
   6  -3   0   37.50    6.60
   6  -3   0   43.00    3.20
   6  -3   0   46.90    3.70
  -6   3   0   38.00    3.60
   6   3   0   39.20    2.80
   6   3   0   42.40    4.50
   6  -3   0   42.30    3.20
  -6  -3   0   34.20    4.60
  -6  -3   0   42.10    2.90
   6  -3   1   89.99   10.60
  -6   3   1  102.59    6.60
   6  -3   1  111.59    6.90
   6   3  -1  101.59    6.30
   6   3  -1   92.79    8.60
  -6  -3  -1   97.39    6.70
  -6  -3  -1   97.29   11.00
  -6   3   1  105.39    9.90
   6   3  -1  118.89    9.30
   6   3  -1   99.69    6.10
  -6   3   1  121.19    9.40
  -6  -3   1  117.59    8.00
  -6   3  -1   93.49    6.60
  -6  -3   1   92.39    6.10
   6   3   1   97.49    6.80
   6  -3  -1   82.39    9.00
   6   3   1   87.59   10.20
   6  -3  -1  108.39   10.30
   6  -3  -1  102.69    6.80
  -6   3  -1   95.69   11.50
   6  -3  -1  105.49    6.50
  -6   3  -1   93.89    6.80
   6   3   1  104.79    6.30
  -6  -3  -2  189.58   10.90
  -6   3   2  177.88   11.60
   6   3  -2  141.79   14.20
  -6   3   2  185.58   14.80
   6   3  -2  191.78   11.10
  -6  -3  -2  161.48   11.60
   6  -3   2  168.28   18.00
  -6   3   2  183.78   11.40
   6   3  -2  172.48   11.30
   6   3  -2  172.28   14.60
   6  -3   2  171.58   11.50
  -6   3   2  181.18   15.60
   6   3   2  156.58   16.30
   6  -3  -2  174.18   11.70
   6  -3  -2  166.28   15.40
  -6  -3   2  168.18   11.00
  -6  -3   2  214.58   14.30
   6  -3  -2  155.38   15.90
   6  -3  -2  202.08   11.40
   6   3   2  176.98   10.90
  -6   3  -2  183.58   11.40
  -6   3  -2  168.48   11.90
  -6  -3   2  187.88   14.30
   6   3   2  197.68   12.20
  -6   3  -2  147.09   17.80
   6   3   2  177.08   18.50
  -6  -3   2  174.78   10.90
  -6  -3  -3  131.09   21.10
   6  -3   3  147.49   10.50
  -6  -3  -3  127.79   10.00
   6  -3   3  130.49   14.90
  -6   3   3  147.59   13.70
   6   3  -3  140.29    9.90
  -6   3   3  140.29   10.00
   6   3  -3  136.09   13.80
   6  -3   3  145.29   10.00
  -6  -3  -3  148.59    9.10
   6   3  -3  147.99    9.60
  -6  -3   3  155.68   13.00
  -6  -3   3  135.59   15.90
  -6  -3   3  148.49    9.70
   6  -3  -3  110.99   14.80
  -6  -3   3  163.38   15.00
   6  -3  -3  130.49   14.40
  -6   3  -3  154.08   19.40
  -6  -3   3  146.19    9.60
   6   3   3  134.29   10.50
   6  -3  -3  133.79   10.20
   6   3   3  128.19   17.20
   6   3   3  138.19   10.50
   6   3   3  154.88   18.90
   6   3   3  163.38   10.80
  -6   3  -3  119.99   10.00
  -6   3  -3  143.19    9.70
   6  -3  -3  147.39    9.80
  -6  -3  -4  263.67   18.40
   6   3  -4  263.47   23.90
   6  -3   4  266.87   18.80
   6   3  -4  249.08   18.20
  -6   3   4  294.77   18.60
  -6   3   4  282.37   25.80
  -6   3   4  282.17   23.50
   6   3  -4  262.77   19.20
  -6  -3  -4  279.47   17.30
   6   3  -4  286.87   17.90
   6  -3   4  343.47   32.40
   6  -3   4  278.37   25.30
   6  -3   4  280.67   18.20
   6  -3  -4  274.57   25.20
  -6  -3   4  306.17   28.80
   6  -3  -4  269.07   18.70
  -6  -3   4  282.97   17.90
  -6  -3   4  267.97   24.90
   6   3   4  285.27   19.00
  -6   3  -4  250.07   29.40
  -6  -3   4  284.77   22.50
   6  -3  -4  276.77   17.90
  -6   3  -4  289.77   18.00
   6   3   4  261.97   18.80
   6  -3  -4  231.48   25.90
   6   3  -5  166.08   18.50
   6   3  -5  153.78   11.20
  -6   3   5  142.29   11.50
  -6   3   5   92.69   21.00
   6   3  -5  137.39   11.40
   6  -3   5  151.48   11.40
   6  -3   5  199.78   25.90
  -6  -3  -5  169.28   10.80
  -6   3   5  170.18   19.90
   6   3  -5  162.98   12.90
   6  -3  -5  160.78   11.40
  -6  -3   5  166.08   19.80
   6   3   5  154.18   26.50
  -6   3  -5  115.09   23.50
  -6   3  -5  145.89   11.90
  -6  -3   5  165.58   28.30
  -6  -3   5  146.89   11.30
  -6   3  -5  135.59   11.60
   6   3   5  159.08   12.40
   6  -3  -5  123.29   17.00
   6  -3  -5  126.19   11.50
   6   3  -6   70.99    7.10
   6   3  -6   52.69    6.20
  -6   3   6   56.09   18.70
   6   3  -6   72.49   15.40
  -6   3   6   70.89    7.30
  -6   3   6   65.09   15.20
   6   3  -6   64.69    7.50
  -6  -3   6   81.39    7.40
   6  -3  -6   62.59    6.60
  -6  -3   6   75.49   17.10
  -6  -3   6   44.20   14.50
   6  -3  -6   58.19   15.10
   6   3   6   36.90   12.60
   6   3   6   62.49    7.50
   6  -3  -6   67.09    7.60
   6  -3  -6   68.39    7.30
  -6   3  -6   68.69    6.70
   6   3   6   77.69   20.70
  -6   3  -6   79.69   21.20
   6  -3   7   53.39   23.10
  -6   3   7   71.69    9.80
   6   3  -7   80.29   18.20
  -6   3   7   37.20   16.00
   6  -3   7   29.50   16.50
  -6   3   7   27.60   18.20
  -6  -3  -7   57.79    6.20
   6   3  -7   71.69   10.10
   6   3  -7   58.59    6.70
   6   3  -7   64.99    8.80
   6  -3  -7   59.69    6.90
  -6  -3   7   58.09   18.80
   6  -3  -7   55.09    9.10
   6  -3  -7   31.00   13.90
  -6   3  -7   55.69    6.30
  -6  -3   7   58.19    8.20
   6  -3  -7   44.70    9.30
   6   3  -8   39.40   13.80
  -6   3   8   44.70   18.30
  -6  -3  -8   36.40    5.80
  -6   3   8   31.50    7.80
   6   3  -8   37.30    7.10
   6  -3   8   42.10   22.70
   6   3   8   42.60   21.70
  -6  -3   8   41.00   19.30
   6  -3  -8   55.19   17.70
   6  -3  -8   43.50    8.50
   6   3   8   10.60   17.20
   6  -3  -8   32.20    6.90
   6   3  -9   -3.60    9.80
   6   3  -9    9.10    4.90
  -6  -3  -9   11.20    3.80
  -6   3  -9    7.60    5.80
   6  -3  -9    0.60    3.30
   6  -3  -9    4.30    5.90
  -7   3   0   75.99    5.30
  -7   3   0   78.79    9.10
   7  -3   0   71.69    8.50
   7  -3   0   74.99    5.20
  -7  -3   0   79.99    4.80
  -7   3   0   66.89    5.80
   7  -3   0   77.39    5.40
   7  -3   0   82.49    5.80
  -7  -3   0   77.99    7.70
  -7  -3   0   76.09    5.00
   7   3   0   73.99    4.90
   7   3   0   80.49    7.30
   7  -3   1 1658.43   90.99
   7  -3   1 1672.53   91.09
  -7   3   1 1708.63   95.89
  -7  -3  -1 1495.95   97.09
  -7  -3  -1 1462.05   90.79
   7  -3   1 1621.64   97.89
   7   3  -1 1567.24   92.69
   7   3  -1 1567.44   90.29
   7   3  -1 1623.74   90.69
   7   3  -1 1671.43   94.39
  -7   3   1 1592.34   90.59
  -7   3  -1 1612.94   91.09
  -7   3  -1 1420.26   99.69
   7   3   1 1658.33   90.39
   7  -3  -1 1640.64   96.09
   7   3   1 1515.15   90.89
  -7  -3   1 1464.05   90.09
  -7  -3   1 1540.65   89.99
   7   3   1 1599.24   96.69
   7  -3  -1 1662.93   90.49
   7  -3  -1 1558.64   90.89
  -7   3  -1 1501.05   90.59
  -7  -3   1 1615.04   92.39
   7  -3  -1 1524.35   94.89
   7   3  -2   54.79    7.30
  -7  -3  -2   61.99    5.10
  -7  -3  -2   61.89    4.30
  -7   3   2   64.49    5.50
  -7   3   2   62.19    8.00
   7   3  -2   57.49    7.50
   7   3  -2   64.69    4.80
   7  -3   2   63.49    5.00
  -7   3   2   67.49    4.80
  -7   3   2   70.19    7.60
   7   3  -2   64.59    4.50
   7  -3   2   52.09   10.20
  -7  -3   2   63.29    4.40
   7  -3  -2   58.59    4.60
   7   3   2   90.19   15.40
  -7   3  -2   62.79   13.30
   7  -3  -2   66.69   11.00
  -7  -3   2   66.29    4.60
   7  -3  -2   60.89    5.10
   7   3   2   57.49    4.30
   7   3   2   72.99    6.10
  -7   3  -2   58.29    4.70
   7   3   2   86.29   10.60
  -7  -3   2   78.69    7.30
   7  -3  -2   68.09    8.70
  -7  -3  -3  647.34   36.50
  -7   3   3  669.43   42.70
  -7   3   3  696.23   45.00
   7   3  -3  648.44   37.10
   7  -3   3  671.63   49.99
  -7  -3  -3  648.74   38.40
   7  -3   3  600.44   37.50
  -7   3   3  702.53   37.60
   7   3  -3  564.64   42.60
   7  -3   3  612.14   38.20
  -7  -3  -3  510.85   47.70
  -7   3   3  576.34   39.50
   7   3  -3  682.43   37.70
   7  -3  -3  581.34   37.10
   7   3   3  598.54   45.60
   7  -3  -3  594.74   37.90
  -7  -3   3  654.83   41.30
   7   3   3  695.03   38.60
  -7  -3   3  580.04   37.10
  -7   3  -3  620.84   38.10
  -7  -3   3  637.94   46.10
   7   3   3  669.33   38.60
  -7  -3   3  626.44   37.00
   7   3   3  588.14   48.60
   7   3   3  599.84   37.20
   7  -3  -3  563.54   45.10
  -7  -3   3  682.83   43.30
   7  -3  -3  605.54   44.10
  -7   3  -3  614.34   37.20
  -7   3  -3  607.94   54.89
  -7  -3  -4   20.20    7.80
  -7  -3  -4   31.40    4.00
   7   3  -4   35.00    4.10
   7  -3   4   42.60   14.30
  -7  -3  -4   38.40    3.40
  -7   3   4   37.60    4.30
   7   3  -4   40.30    3.90
   7  -3   4   45.60    5.00
   7   3  -4   44.60   10.70
   7  -3   4   45.80   10.20
   7  -3   4   40.90    4.20
  -7  -3   4   34.40    7.00
   7  -3  -4   47.70   12.50
  -7  -3   4   34.60    9.10
  -7  -3   4   36.40    3.90
   7  -3  -4   39.20    4.50
  -7   3  -4   34.40    3.70
   7   3   4   37.90   12.60
   7  -3  -4   36.20    3.80
  -7   3  -4   37.40    5.30
   7  -3  -4   48.40   11.10
   7   3   4   47.30    6.40
  -7   3  -4   22.30   10.10
   7   3   4   38.10    5.60
  -7  -3   4   32.40    3.70
   7   3  -5   13.90    2.90
   7  -3   5   17.90    8.30
  -7   3   5   18.80    4.20
   7   3  -5   23.20    8.10
  -7   3   5   13.10    6.60
  -7  -3  -5   24.10    3.40
   7   3  -5   25.90    5.40
   7  -3   5   19.70    3.70
   7   3  -5   22.30    4.20
  -7  -3   5    5.10    6.90
  -7  -3   5   22.50    8.10
   7  -3  -5   20.40    6.90
  -7   3  -5   19.20   12.30
   7  -3  -5   24.00    4.80
   7  -3   6    4.60   11.80
   7   3  -6    9.30    2.80
  -7   3   6   17.10   12.30
  -7   3   6   13.90    3.80
  -7  -3  -6   11.20    2.50
  -7   3   6   30.20   12.40
   7   3  -6    5.80    3.20
   7   3  -6   11.70    3.10
   7   3  -6   11.70    7.60
  -7   3  -6   10.80    2.80
   7  -3  -6    6.40    2.60
   7   3   6    4.50   10.40
   7  -3  -6   16.70    4.10
   7  -3  -6    1.60    4.70
   7   3   6   12.10   11.20
  -7   3  -6    2.00   13.80
  -7  -3   6    8.50    2.70
  -7   3   7   33.70   13.80
  -7   3   7   28.10   17.60
  -7   3   7   27.10    5.30
   7   3  -7   51.09   14.80
   7   3  -7   35.20    7.00
  -7  -3  -7   31.90    4.90
   7   3  -7   52.49    7.30
   7   3  -7   33.90    5.80
   7  -3  -7   38.30    7.50
  -7  -3   7   28.90    5.30
  -7  -3   7   34.10   13.40
   7  -3  -7   24.30   10.50
  -7   3  -7   36.20    5.50
   7   3   7    7.50   14.30
   7  -3  -7   32.60    5.50
   7   3  -8    2.70    8.90
   7  -3   8    2.90   17.70
   7   3  -8    2.50    2.20
  -7   3   8    1.60    4.00
  -7  -3  -8   -1.60    2.40
   7  -3  -8    0.30    7.50
  -7   3  -8    3.60    4.00
   7   3   8  -15.00   19.50
   7  -3  -8    2.00    2.90
   7  -3  -8    4.20    2.90
   7   3  -9   36.70    8.00
   7   3  -9   34.30   14.60
  -7  -3  -9   33.70    6.00
   7  -3  -9   11.10   12.60
   7  -3  -9   31.60    6.80
  -7   3  -9   39.60    6.50
   7  -3  -9   24.20    6.70
   8   3   0    1.60    0.60
   8  -3   0    2.60    2.20
  -8  -3   0    2.40    0.50
  -8  -3   0    1.40    2.60
   8   3   0    2.20    1.50
   8  -3   0    1.70    0.70
   8  -3   0    1.10    0.70
   8   3   0    2.90    1.00
   8  -3   0    1.80    1.00
  -8  -3   0    2.40    0.70
  -8   3   0    2.30    1.00
  -8   3   0    0.50    1.70
   8  -3   0    3.30    2.10
  -8   3   0    2.60    1.20
   8   3  -1  130.19    7.50
   8   3  -1  129.69    7.80
   8  -3   1  130.69    8.50
   8  -3   1  136.39    8.50
   8   3  -1  119.59    9.90
  -8  -3  -1  118.29    8.20
  -8  -3  -1  107.09   12.80
   8  -3   1  127.79   13.60
  -8   3   1  113.09   11.80
  -8   3   1  119.79    8.00
   8  -3  -1  136.89    8.00
   8   3   1  116.89   12.40
   8  -3  -1  105.69    8.80
   8  -3  -1  119.69   11.70
   8   3   1  125.59    7.90
  -8   3  -1  128.19    8.60
   8  -3  -1  117.39    8.30
  -8  -3   1  113.19    7.60
   8  -3  -1  127.69   12.40
  -8  -3   1  117.19    7.40
  -8   3  -1  126.09    8.10
  -8  -3   1  123.89    9.90
   8   3  -2    2.70    0.90
  -8   3   2    2.00    0.80
  -8  -3  -2    0.90    0.60
  -8   3   2    1.50    1.70
   8  -3   2    2.00    3.40
   8  -3   2    1.30    0.90
   8   3  -2    3.00    2.40
  -8  -3  -2    4.80    3.80
   8   3  -2    0.70    1.50
  -8   3   2    1.60    2.70
   8   3  -2    1.50    0.70
  -8  -3  -2    1.10    0.60
   8   3   2    0.90    0.70
   8   3   2    0.30    2.60
   8  -3  -2    1.30    1.80
   8  -3  -2    2.20    2.50
   8  -3  -2    0.40    0.60
  -8  -3   2    1.70    0.70
   8   3   2    2.30    0.90
  -8   3  -2    0.90    2.40
   8  -3  -2    1.90    0.70
  -8  -3   2    1.60    1.80
  -8  -3   2    2.00    1.70
  -8   3  -2    1.30    0.70
  -8  -3   2    1.70    0.60
  -8   3   3  859.31   54.99
   8   3  -3  773.52   55.69
   8   3  -3  943.41   50.19
  -8   3   3  832.12   49.70
   8  -3   3  878.81   50.99
  -8  -3  -3  772.02   62.29
  -8  -3  -3  895.11   49.00
   8  -3   3  805.62   61.89
   8  -3   3  817.42   49.99
  -8  -3  -3  872.81   50.59
  -8   3   3  912.01   57.39
   8   3  -3  838.72   49.40
   8  -3   3  797.62   58.59
   8   3   3  873.71   49.40
   8  -3  -3  835.02   49.60
  -8  -3   3  759.42   49.50
  -8   3  -3  809.02   50.59
   8  -3  -3  850.21   57.59
   8   3   3  893.41   50.99
  -8  -3   3  850.21   49.30
   8  -3  -3  770.42   58.09
   8   3   3  779.92   58.69
  -8   3  -3  817.32   63.09
   8  -3  -3  926.61   50.79
  -8  -3   3  849.81   56.69
   8   3   3  881.31   63.09
  -8   3  -3  852.21   49.70
   8  -3   4   12.30    2.70
  -8  -3  -4    7.70    1.70
  -8  -3  -4    6.60    6.40
   8  -3   4   13.60    8.40
  -8   3   4   20.50    7.50
   8   3  -4    3.60    3.80
   8   3  -4    9.10    2.50
   8  -3   4   14.80    3.00
  -8   3   4   12.30    2.60
  -8  -3   4   11.80    2.50
   8   3   4   13.90    8.90
   8   3   4   18.20    3.70
  -8   3  -4    9.70    2.20
  -8  -3   4    9.30    2.80
  -8  -3   4   11.30    5.40
  -8   3  -4    8.70    5.00
  -8  -3   4   10.20    4.00
  -8   3  -4   10.30    2.40
   8  -3  -4   10.00    2.30
   8  -3  -4   12.70    6.20
   8  -3  -4   10.20    2.70
   8  -3  -4    5.10    4.50
   8   3  -5  565.34   33.80
   8  -3   5  563.04   50.79
   8   3  -5  461.35   34.50
  -8   3   5  568.14   33.80
   8  -3   5  532.05   33.20
  -8  -3  -5  562.84   32.00
   8   3  -5  493.65   41.50
   8   3  -5  551.34   32.90
  -8  -3   5  520.25   42.10
  -8  -3   5  506.95   46.10
  -8   3  -5  436.36   48.00
   8  -3  -5  460.55   41.90
   8  -3  -5  505.25   32.70
  -8  -3   5  533.75   33.10
   8  -3  -5  579.34   34.40
  -8   3   6    4.20    2.30
  -8   3   6    5.50    6.90
  -8   3   6    6.00   13.60
   8   3  -6    2.70    2.30
   8   3  -6    3.40    1.80
   8   3  -6    1.20    4.70
   8  -3   6    3.70    9.10
  -8  -3  -6    1.80    1.60
   8   3  -6    5.00    2.40
   8  -3  -6    3.80    2.30
   8  -3  -6    1.60    1.80
  -8   3  -6    7.90   12.20
  -8   3  -6    6.90    2.20
   8   3   6    0.00    8.90
   8  -3  -6    1.40    5.80
   8   3   6   -0.30   10.40
  -8   3   7  158.18   27.00
  -8   3   7  139.89   13.20
   8   3  -7  137.09   13.90
   8   3  -7  160.98   13.40
  -8  -3  -7  169.38   11.80
   8   3  -7  160.18   13.60
   8  -3  -7  165.78   13.00
  -8   3  -7  158.68   12.20
   8  -3  -7  180.78   23.40
   8  -3  -7  169.88   14.70
   8   3   7   93.69   25.50
   8  -3  -7  157.28   13.70
  -8  -3   7  170.38   13.60
   8  -3   8   -3.80   19.30
   8   3  -8    1.60    9.90
  -8  -3  -8    0.60    2.10
   8   3  -8    2.10    3.10
  -8   3   8   -1.70    3.60
   8  -3   8   -7.70   20.10
   8  -3  -8    4.40    2.70
   8   3   8   14.10   20.40
  -8   3  -8   -0.20    2.90
   8  -3  -8    5.00    3.30
   8   3   8   20.80   17.00
   8  -3  -8    5.30    6.80
  -8  -3  -9   54.59    8.00
   8   3  -9   35.80   15.10
   8  -3  -9   35.90    8.70
  -8   3  -9   46.10    7.20
   8  -3  -9   63.39   19.80
   8  -3  -9   47.00    8.30
   9   3   0   62.79    4.30
   9  -3   0   55.19    4.50
   9  -3   0   59.89    4.70
  -9  -3   0   60.49    4.00
   9  -3   0   58.29    5.10
   9  -3   0   67.69    8.70
  -9  -3   0   67.19    7.90
  -9   3   0   89.49   13.20
   9  -3   0   83.49    8.30
   9   3   0   57.49    4.90
   9   3   0   61.39    6.80
  -9  -3   0   65.79    4.40
  -9   3   1 1086.99   64.99
   9   3  -1  997.80   57.99
   9  -3   1 1015.50   66.39
   9   3  -1 1008.30   58.29
   9  -3   1 1075.69   59.19
  -9   3   1  997.00   58.49
  -9  -3  -1  951.10   58.19
   9   3  -1 1040.30   61.49
   9  -3   1 1037.60   58.99
   9  -3  -1 1117.79   64.69
   9   3   1 1037.50   65.09
  -9   3  -1  933.01   59.19
  -9  -3   1 1002.20   61.39
   9   3   1 1064.99   58.59
   9  -3  -1 1022.70   58.99
   9  -3  -1  940.91   59.69
  -9  -3   1  997.20   58.09
   9  -3  -1  970.00   64.39
  -9   3  -1  980.20   58.59
   9  -3  -1 1029.00   58.49
   9   3  -2   72.89    9.70
  -9   3   2   91.39   10.60
   9   3  -2   87.49    9.70
  -9  -3  -2   78.49    6.10
  -9   3   2  114.99   10.40
   9  -3   2  129.89   19.50
   9   3  -2   96.09    6.00
   9  -3   2   89.89    6.80
  -9   3   2  101.49    6.50
   9   3  -2   93.29    6.50
  -9  -3  -2   82.59    6.90
  -9  -3  -2  113.49   18.00
   9   3   2   90.49    6.50
   9  -3  -2   76.89   10.40
  -9   3  -2  101.69   17.70
  -9  -3   2   88.69    5.90
  -9  -3   2   95.89    8.90
   9   3   2  108.09   13.70
   9  -3  -2   93.99    6.40
   9  -3  -2   87.69   11.50
   9  -3  -2   98.39    7.10
  -9   3  -2   97.19    6.90
   9   3   2   95.09    7.30
  -9  -3  -3  237.28   17.10
   9   3  -3  252.07   22.40
   9   3  -3  264.07   16.10
  -9  -3  -3  224.68   26.60
  -9   3   3  323.77   24.00
   9  -3   3  281.27   27.70
   9   3  -3  261.77   16.80
   9  -3   3  264.97   17.70
  -9  -3  -3  272.77   15.80
   9  -3   3  255.97   16.80
  -9   3   3  270.27   21.20
  -9   3   3  247.18   16.30
   9  -3   3  233.88   24.20
  -9  -3   3  255.07   16.30
   9  -3  -3  256.77   23.40
   9  -3  -3  260.07   24.40
  -9  -3   3  311.57   21.70
   9   3   3  233.58   15.90
   9   3   3  309.47   28.80
   9  -3  -3  249.78   16.30
  -9   3  -3  251.37   17.30
  -9   3  -3  197.18   25.90
   9  -3  -3  248.98   18.20
  -9   3  -3  273.27   16.50
   9   3   3  277.37   17.80
  -9  -3   3  271.57   16.50
   9   3  -4   52.09    4.80
   9  -3   4   39.90   15.70
  -9   3   4   64.59    9.00
  -9  -3  -4   48.80   15.20
  -9  -3  -4   61.59    4.50
   9   3  -4   50.89    5.30
   9  -3   4   59.99    6.10
   9  -3   4   47.80    5.20
   9   3  -4   56.49   11.90
  -9   3   4   83.69   14.10
  -9  -3   4   70.29   12.60
   9  -3  -4   51.39   11.70
   9   3   4   55.79    4.80
  -9   3  -4   60.69    5.10
  -9  -3   4   55.49    5.10
   9  -3  -4   63.19   14.60
   9   3   4   75.89   18.80
   9   3   4   56.09    6.20
   9  -3  -4   51.39    5.70
   9  -3  -4   62.19    5.20
  -9  -3   4   75.49   16.10
  -9   3  -4   47.20   13.80
  -9   3   5   16.90    3.60
   9   3  -5   13.50    3.40
  -9  -3  -5   15.80    2.60
   9   3  -5   16.20    6.90
   9   3  -5   15.40    4.50
  -9   3   5   14.70    7.20
   9  -3   5   15.80    3.50
   9   3  -5   15.90    3.00
  -9   3  -5   11.50    2.90
   9  -3  -5   18.20    3.40
   9  -3  -5   13.50    3.70
  -9   3  -5   15.30   10.60
  -9  -3   5   15.70    8.30
   9  -3  -5   22.20    7.20
  -9  -3   5   16.90    3.40
   9   3  -6   32.60   10.90
  -9   3   6   39.20    6.20
   9   3  -6   27.00    4.50
   9  -3   6   32.10   27.10
  -9  -3  -6   30.70    3.50
   9   3  -6   34.30    5.30
  -9  -3   6   26.00    4.80
   9  -3  -6   38.90    5.70
   9  -3  -6   31.40    9.10
  -9   3  -6   15.90   14.60
  -9   3  -6   37.90    4.30
   9   3   6   13.90   11.90
   9  -3  -6   36.00    7.10
   9   3   6   38.00   15.40
   9   3  -7   26.60    6.70
   9   3  -7   14.40    3.90
   9   3  -7   25.70    5.30
   9   3  -7   27.00   16.80
  -9  -3  -7   22.50    3.90
   9   3   7   14.70   18.60
   9   3   7    2.70   14.90
   9  -3  -7   27.50    6.30
  -9   3  -7   17.30    3.80
   9  -3  -7   18.20    5.30
   9  -3  -7   15.80    9.40
   9  -3   8    0.20   21.60
   9   3  -8   18.00    9.80
   9  -3   8    5.70   20.80
  -9  -3  -8    4.30    2.60
   9   3  -8    2.10    3.50
   9  -3  -8    8.00    3.20
   9  -3  -8    8.00    3.80
   9  -3  -8   -1.60    7.70
   9   3  -9   37.60    8.50
   9  -3  -9   32.80   14.00
   9  -3  -9   43.60    8.60
   9  -3  -9   42.40    9.30
 -10  -3   0  159.88   14.60
  10  -3   0  174.98   16.10
 -10  -3   0  169.08   10.00
  10  -3   0  161.18   10.50
  10   3   0  176.78   10.30
  10  -3   0  182.48   11.50
 -10   3   0  149.39   15.80
  10  -3   0  152.78   10.60
  10   3   0  154.98   13.50
 -10  -3   0  163.68   10.30
  10   3   0  155.38   11.00
  10   3  -1   17.70    1.80
  10  -3   1   19.70    2.30
 -10  -3  -1   22.90    3.30
  10   3  -1   24.20    5.60
 -10   3   1   20.50    2.10
  10  -3   1   37.40    8.80
 -10  -3  -1   24.90    6.90
  10   3  -1   23.10    4.90
  10   3  -1   17.70    1.70
 -10  -3  -1   17.90    1.80
 -10   3   1   16.10    5.30
  10  -3   1   24.70    2.70
 -10   3  -1   19.00    3.10
 -10  -3   1   22.80    4.80
  10  -3  -1   27.00    3.80
  10   3   1   17.00    2.00
  10  -3  -1   19.70    2.00
  10  -3  -1   24.90    6.10
 -10  -3   1   19.10    1.70
  10  -3  -1   12.80    4.30
  10  -3  -1   20.90    2.30
 -10   3  -1   17.40    5.80
  10   3   1   19.90    5.80
 -10  -3  -2  127.39   10.10
 -10   3   2  153.88   10.10
 -10   3   2  156.88    9.70
  10  -3   2  170.98   18.40
  10   3  -2  139.09   13.30
  10   3  -2  158.38   14.90
 -10   3   2  156.08   14.80
  10   3  -2  154.28    9.20
  10  -3   2  148.59   10.20
  10   3  -2  143.29    9.70
 -10  -3  -2  140.89   17.80
 -10  -3   2  145.29    9.40
  10   3   2  135.19    9.40
  10   3   2  153.28   17.30
  10  -3  -2  163.68   16.10
  10  -3  -2  144.09    9.50
  10   3   2  140.79   10.50
 -10   3  -2  148.69    9.90
  10  -3  -2  152.78   10.40
 -10  -3   2  159.98   12.70
 -10  -3   2  145.09    9.10
 -10   3  -2  154.78   10.30
 -10   3  -2  140.29   18.10
  10  -3   3   25.70    4.40
  10  -3   3   31.10    3.30
 -10   3   3   38.90    9.20
  10   3  -3   25.10    3.00
  10   3  -3   25.10    8.60
 -10  -3  -3   26.90    2.60
 -10   3   3   33.70    3.70
  10  -3   3   38.10   11.80
  10   3   3   30.80   10.30
 -10  -3   3   24.80    2.50
 -10   3  -3   38.20   12.30
 -10  -3   3   41.10    7.20
  10   3   3   26.20    4.30
  10   3   3   25.30    2.60
  10  -3  -3   26.60    2.80
  10  -3  -3   32.50    8.90
  10  -3  -3   33.80    4.80
 -10   3  -3   24.50    2.80
  10  -3  -3   27.20    7.80
 -10   3   4  183.78   19.00
  10   3  -4  177.08   11.50
 -10  -3  -4  183.28   11.00
  10  -3   4  169.18   12.20
  10   3  -4  154.58   17.90
  10   3  -4  189.58   12.50
  10  -3   4  167.78   13.10
 -10  -3  -4  198.98   31.30
 -10  -3   4  167.48   11.70
  10   3   4  168.28   11.30
  10  -3  -4  152.08   12.50
  10  -3  -4  147.99   18.40
  10  -3  -4  147.69   19.70
 -10  -3   4  189.68   17.80
 -10  -3   4  139.59   19.40
 -10   3  -4  178.58   11.70
  10  -3  -4  164.38   11.60
  10   3   4  120.29   21.80
  10  -3   5   45.30    5.20
  10   3  -5   47.50    5.00
  10   3  -5   42.30    6.20
  10   3  -5   40.50   10.90
 -10  -3  -5   48.00    4.10
 -10   3   5   48.00    5.20
  10  -3   5   85.49   22.80
  10  -3  -5   38.30   11.00
 -10  -3   5   28.50   10.10
  10  -3  -5   48.40    4.90
 -10  -3   5   48.20    5.10
  10  -3  -5   57.79    7.70
 -10   3  -5   48.10    4.70
  10   3   5   37.10   14.50
 -10  -3   5   41.00   10.30
 -10   3  -5   67.79   19.60
  10   3  -6   40.20   13.10
  10   3  -6   59.49    5.90
 -10  -3  -6   70.29    5.40
 -10   3   6   54.69   18.40
  10  -3   6   95.29   31.70
  10   3  -6   55.59    9.40
  10   3  -6   51.49    6.30
 -10   3  -6   39.40   19.60
  10  -3  -6   52.19    5.90
  10   3   6   32.10   14.10
 -10  -3   6   59.49    6.40
  10  -3  -6   43.90   20.40
 -10   3  -6   68.29    5.90
  10   3   6   37.60   16.10
  10   3  -7    8.40    3.60
  10   3  -7    7.60    3.30
  10   3  -7    7.60    4.10
 -10  -3  -7    9.80    2.70
  10   3  -7    2.50    7.40
  10  -3   7    6.00   14.70
 -10   3   7   11.80    3.80
 -10   3  -7   10.20    3.00
 -10  -3   7   13.10    4.10
  10  -3  -7    8.30    6.60
  10   3   7   16.30   17.10
  10  -3  -7    8.50    3.30
  10   3   7    8.70   14.00
  10  -3  -7   10.90    4.70
  10   3  -8   24.60   12.10
  10   3  -8   40.30    7.80
  10  -3   8   17.80   20.80
  10  -3  -8   47.80   16.00
  10  -3  -8   40.20    8.60
  10  -3  -8   52.99    8.10
  11  -3   0  225.98   20.90
  11  -3   0  255.87   15.70
  11   3   0  251.07   19.20
  11   3   0  254.77   16.10
 -11  -3   0  233.98   15.20
 -11  -3   0  258.47   20.70
  11  -3   0  257.77   16.30
 -11   3   0  235.58   22.10
  11   3   0  256.67   15.20
  11  -3   1  216.88   19.80
  11   3  -1  208.68   17.40
 -11   3   1  189.28   12.40
  11   3  -1  187.58   11.80
  11   3  -1  189.08   12.10
 -11  -3  -1  195.38   12.00
  11   3  -1  191.08   15.40
  11  -3   1  203.68   13.00
 -11  -3  -1  179.78   12.50
 -11   3   1  225.58   19.00
 -11   3   1  198.98   12.30
  11  -3   1  195.08   12.70
  11  -3  -1  195.98   12.80
 -11   3  -1  195.88   12.40
  11  -3  -1  206.18   18.30
  11  -3  -1  183.68   12.20
  11  -3  -1  188.38   13.50
  11   3   1  209.68   12.50
 -11  -3   1  193.68   15.70
 -11   3  -1  179.98   19.90
  11   3   1  199.38   18.90
  11   3  -2  227.98   13.20
  11  -3   2  225.18   22.90
 -11   3   2  221.98   19.60
 -11   3   2  221.48   13.70
  11   3  -2  220.28   18.40
  11   3  -2  225.08   13.90
  11   3  -2  212.98   21.80
 -11   3   2  237.08   14.30
 -11  -3  -2  182.38   22.20
  11  -3   2  216.98   14.40
 -11   3  -2  204.78   13.90
 -11  -3   2  207.28   13.10
  11   3   2  232.08   22.30
  11   3   2  215.68   13.60
 -11  -3   2  236.98   13.50
  11  -3  -2  199.68   19.80
 -11   3  -2  212.98   14.40
  11  -3  -2  220.78   20.50
 -11  -3   2  215.18   17.00
  11  -3  -2  206.68   13.60
  11   3   2  220.48   14.80
 -11  -3  -3   43.10    3.70
  11  -3   3   45.70    4.50
 -11  -3  -3   59.39   21.40
  11   3  -3   52.69   10.40
  11   3  -3   39.00    9.20
  11  -3   3   63.39   15.20
  11   3  -3   42.60    3.60
 -11   3   3   39.20    4.50
 -11   3   3   67.89   12.10
  11   3  -3   52.69    5.10
 -11   3  -3   51.29    4.40
  11   3   3   39.10    3.70
 -11  -3   3   44.40    3.90
  11   3   3   42.50   12.20
  11  -3  -3   47.00   10.40
  11  -3  -3   51.19    4.10
 -11  -3   3   45.50    3.60
  11  -3  -3   52.39    5.00
  11  -3  -3   36.30    9.30
 -11   3  -3   42.20   14.00
  11   3  -4   35.90    3.50
  11   3  -4   41.90    4.40
  11  -3   4   31.10    5.20
 -11   3   4   35.30    9.30
 -11  -3  -4   31.00    3.10
  11  -3   4   36.60    5.90
 -11   3   4   35.90    4.30
  11   3  -4   24.50    8.30
 -11  -3  -4   37.10   12.50
  11   3   4   47.70   14.20
 -11   3  -4   42.00    3.90
  11  -3  -4   37.20    3.70
  11  -3  -4   30.50    5.20
 -11  -3   4   35.60    3.70
  11   3   4   29.80    3.30
  11  -3  -4   29.00    9.80
 -11  -3   4   49.80    9.70
  11  -3  -4   21.80    8.10
 -11  -3   4   24.50    8.50
 -11   3  -4   22.50   12.50
  11   3  -5   18.90    4.10
  11  -3   5   31.70   14.40
  11  -3   5   14.40    3.40
 -11  -3  -5   21.00    2.40
  11   3  -5   15.00    6.80
  11   3  -5   18.10    3.10
  11  -3  -5   13.00    3.90
 -11  -3   5   24.40    7.50
 -11   3  -5   15.20    2.90
  11  -3  -5   17.60    3.30
 -11  -3   5   18.60    3.40
  11  -3  -5    7.40    5.90
  11   3  -6   38.50    6.50
  11   3  -6   35.40    7.50
  11   3  -6   37.00   12.10
 -11  -3  -6   33.10    3.50
 -11   3  -6   34.30    4.80
 -11   3  -6    0.50   17.60
  11   3   6   45.00   19.70
  11  -3  -6   30.60    4.70
 -11  -3   6   23.60    4.60
  11   3  -7   -1.10    2.20
  11  -3   7    1.70   15.10
 -11   3   7    3.50    3.00
  11   3  -7   -1.10    2.50
 -11   3   7    9.00   18.80
  11   3  -7   -6.90    5.50
  11  -3  -7    3.00    3.20
 -11  -3   7   -3.00   10.60
  11   3   7  -19.80   13.60
  11  -3  -7    6.20    3.50
  11   3   7    0.20   14.70
  11  -3  -7   -2.40    7.40
 -11   3  -7    3.50    2.40
  11   3  -8   -4.60   10.10
  11  -3  -8   20.60    5.70
  11  -3  -8   13.30   10.40
  12   3   0   34.40    3.50
  12  -3   0   35.70    8.40
 -12  -3   0   30.40    2.70
  12   3   0   29.50    2.70
  12   3   0   41.30    7.40
  12  -3   0   44.00    8.40
 -12   3   0   29.50    2.80
 -12  -3   0   34.70    7.70
 -12   3   0   48.40   10.60
 -12  -3   0   25.90    2.30
 -12   3   1   50.39    9.90
 -12   3   1   64.69    5.00
  12   3  -1   61.89    4.70
  12  -3   1   78.59   13.80
  12  -3   1   69.59    5.60
  12  -3   1   66.99    5.40
  12   3  -1   60.29    4.40
  12   3  -1   81.39    9.60
 -12   3   1   65.89    5.00
  12   3  -1   58.19    7.80
 -12  -3  -1   65.49    4.60
 -12  -3   1   75.39    8.50
  12  -3  -1   75.09    9.70
  12  -3  -1   58.49    4.80
  12   3   1   63.69    5.00
 -12   3  -1   67.39    5.10
  12  -3  -1   58.99    5.90
 -12   3  -1   51.89   11.20
 -12   3  -1   50.59    5.50
 -12  -3   1   69.99    4.50
  12   3   1   65.19    5.00
  12   3   1   60.59   10.70
  12  -3  -1   77.59   12.60
  12   3  -2   33.50    8.40
  12   3  -2   28.90    3.00
 -12   3   2   35.50    3.30
 -12  -3  -2   37.20   11.50
  12  -3   2   34.80    3.60
 -12   3   2   31.60    3.30
  12  -3   2   36.70   10.60
  12  -3   2   35.50    3.70
 -12   3   2   29.50    7.60
  12   3  -2   31.10    2.50
 -12   3  -2   28.10    3.00
  12   3   2   27.40    2.90
 -12  -3   2   29.10    2.60
  12  -3  -2   31.50   12.90
  12   3   2   24.30    7.40
  12   3   2   29.90    4.30
 -12  -3   2   32.60    6.40
 -12   3  -2   31.80    3.50
  12  -3  -2   22.90    7.40
 -12  -3   2   28.20    2.40
  12  -3  -2   27.90    4.10
  12   3  -3  257.07   23.20
 -12  -3  -3  204.98   26.00
  12   3  -3  229.98   15.40
  12  -3   3  228.48   15.60
  12  -3   3  234.58   26.90
  12   3  -3  238.38   14.50
 -12   3   3  242.88   15.70
  12   3  -3  190.28   20.40
  12   3   3  222.08   14.80
  12   3   3  273.47   27.20
 -12  -3   3  239.38   14.40
  12  -3  -3  252.37   23.80
 -12  -3   3  275.07   20.00
 -12  -3   3  248.28   14.80
  12   3   3  228.38   16.50
  12  -3  -3  244.08   14.90
  12  -3  -3  238.88   16.20
 -12   3  -3  209.88   15.10
 -12   3  -3  240.08   15.50
 -12   3  -3  184.48   26.00
  12   3  -4   35.10    4.20
 -12   3   4   37.20    4.40
  12   3  -4   44.50    3.80
 -12   3   4   53.49   12.00
  12  -3   4   40.60    4.60
  12  -3   4   47.30   15.80
  12   3  -4   42.10   11.00
 -12  -3  -4   49.80   17.00
 -12  -3  -4   36.10    3.50
  12  -3  -4   31.10    9.20
 -12  -3   4   42.60    4.00
  12   3   4   42.40    7.30
 -12   3  -4   21.10   11.20
  12  -3  -4   37.50    3.80
 -12  -3   4   49.70    9.60
  12  -3  -4   38.40    5.90
  12   3   4   36.90    3.70
  12   3   4   52.69   14.90
 -12   3  -4   36.40    3.90
  12   3  -5  303.97   19.80
 -12  -3  -5  318.37   18.00
 -12  -3  -5  239.28   33.90
  12   3  -5  270.07   18.30
 -12   3   5  268.57   19.50
  12   3  -5  280.07   28.30
 -12  -3   5  304.37   26.50
 -12  -3   5  294.47   19.50
  12  -3  -5  285.57   18.70
 -12  -3   5  293.47   30.90
  12  -3  -5  256.87   20.00
 -12   3  -5  294.67   18.70
  12  -3  -5  249.48   28.10
  12  -3   6   18.20   11.70
  12   3  -6    3.20    2.50
 -12  -3  -6    9.60    2.10
 -12   3   6    1.90    7.80
  12  -3  -6    9.20    2.90
  12  -3  -6   12.60    3.20
 -12   3  -6    7.90    2.40
  12   3   6   -1.00   10.10
 -12  -3   6   15.00    3.50
  12   3   6   12.90   11.50
 -12   3  -6    5.90   20.50
  12  -3  -6    9.30    7.20
  12   3  -7   78.99    8.60
  12   3  -7   72.99   11.60
  12   3  -7   84.79   19.70
  12  -3  -7   91.39    9.40
  12  -3  -7   70.39   10.90
 -12   3  -7   87.99    7.60
  12   3  -8    6.00    8.50
  12   3  -8    0.90    3.20
  12  -3  -8    3.70    4.00
  12  -3  -8   -3.10    2.40
  12  -3  -8    2.40    8.40
  13  -3   0    0.70    3.10
  13   3   0   -0.10    1.00
  13   3   0    1.50    0.80
 -13   3   0   -0.90    3.30
 -13  -3   0    1.60    0.60
 -13  -3   0    0.30    3.20
 -13   3   0    1.00    0.70
  13  -3   0   -0.20    0.90
  13   3   0    3.70    3.00
  13  -3   0    0.20    0.90
  13  -3   0    5.10    2.90
 -13   3   1  637.34   37.40
  13  -3   1  599.84   37.60
 -13  -3  -1  631.24   36.80
  13  -3   1  666.73   38.90
  13   3  -1  651.83   44.30
  13   3  -1  621.94   37.00
  13  -3   1  627.74   46.10
 -13   3   1  596.94   46.00
  13  -3  -1  695.33   45.80
 -13  -3   1  685.03   36.70
  13  -3  -1  551.34   51.99
 -13  -3   1  602.74   41.90
  13   3   1  661.43   37.50
 -13   3  -1  597.24   48.00
  13   3   1  579.24   37.20
  13   3   1  653.33   44.50
  13  -3  -1  607.94   37.70
  13  -3   2    1.00    1.10
  13   3  -2    2.20    0.90
 -13  -3  -2    2.90    0.90
 -13   3   2    5.20    1.60
  13   3  -2   -1.80    2.80
  13   3  -2    0.60    2.00
  13  -3   2    5.50    4.30
  13  -3   2    2.80    1.80
  13   3  -2    2.90    0.90
  13   3   2    7.00    4.20
 -13   3  -2    3.50    1.20
  13  -3  -2    5.50    1.40
 -13  -3   2    2.10    0.90
  13   3   2    0.40    1.30
 -13   3  -2    2.90    1.40
  13  -3  -2    5.90    4.20
  13  -3  -2    3.90    4.10
 -13   3  -2   -0.10    6.60
  13  -3  -2    3.00    1.40
 -13  -3   2    6.50    2.90
  13   3   2    2.70    1.20
 -13  -3  -3  266.47   31.50
  13  -3   3  289.17   30.70
 -13   3   3  319.57   20.10
 -13   3   3  339.57   27.10
  13  -3   3  350.26   21.60
  13   3  -3  317.77   18.80
  13   3  -3  305.87   19.80
  13   3  -3  281.37   27.10
  13   3  -3  318.77   26.50
  13  -3   3  293.87   20.80
 -13   3  -3  317.57   20.10
 -13  -3   3  333.57   24.30
  13  -3  -3  295.17   28.40
  13   3   3  298.87   30.80
 -13  -3   3  346.97   19.20
 -13   3  -3  234.48   31.00
  13  -3  -3  304.37   19.20
 -13   3  -3  311.67   19.70
  13   3   3  301.57   19.20
  13  -3  -3  310.97   20.60
  13  -3  -3  269.67   27.30
  13   3   3  312.67   21.00
 -13  -3   3  308.67   18.70
 -13  -3  -4    1.00    1.00
  13  -3   4    1.20    1.90
 -13   3   4    1.40    1.60
  13   3  -4    1.50    1.00
  13   3  -4   -0.30    3.50
  13  -3   4   -2.50    5.40
  13   3  -4    2.50    1.40
  13  -3  -4    2.30    4.00
  13   3   4    2.40    1.40
 -13  -3   4    1.90    1.20
  13   3   4   10.20    7.00
  13  -3  -4    1.10    1.50
 -13  -3   4    1.80    3.80
 -13   3  -4    3.30    8.00
  13  -3  -4    4.10    6.00
 -13   3  -4    3.60    1.70
 -13  -3  -5   35.30    3.40
  13   3  -5   28.20    4.20
  13   3  -5   22.80    4.70
 -13  -3  -5   31.10   14.40
 -13   3   5   33.50    5.20
  13   3  -5   35.30   10.70
 -13   3  -5   44.50   26.40
 -13  -3   5   29.30    4.20
 -13  -3   5   23.90   11.70
  13   3   5   33.00   13.30
  13  -3  -5   17.80    8.50
  13  -3  -5   23.10    5.00
 -13   3  -5   34.70    4.00
  13  -3  -5   33.30    3.80
  13   3  -6    0.00    2.10
  13   3  -6    2.00    2.30
  13  -3   6   -2.30   11.20
  13   3  -6   -4.10    4.90
 -13   3   6   -0.20    2.30
  13  -3  -6   -0.70    1.70
  13  -3  -6   -0.30    2.40
  13   3   6    7.00   13.20
 -13   3  -6    0.80    1.70
  13  -3  -6   -2.80    5.50
 -13  -3   6    1.40    2.40
 -13   3  -6   -4.10   18.10
 -13  -3   6  -12.50    8.40
  13   3  -7   25.80    6.30
  13   3  -7   28.00    5.40
  13   3  -7   30.50   13.10
  13  -3  -7   26.60    5.60
  13  -3  -7   26.30   12.30
  13   3  -8   -0.10    8.40
  13   3  -8    0.60    4.00
  13  -3  -8    6.90   11.70
  13  -3  -8    0.20    2.70
  13  -3  -8    2.10    3.80
  14  -3   0   55.79   11.30
  14   3   0   55.69    5.00
  14   3   0   60.39    9.80
  14   3   0   69.09    6.40
  14  -3   0   66.59    5.80
  14  -3   0   56.49    5.10
 -14   3   0   63.59    4.90
  14  -3   0   81.29   13.10
 -14  -3   0   63.19   12.30
 -14  -3   0   62.49    4.40
 -14   3   1   48.60    4.10
 -14  -3  -1   34.40   10.00
  14  -3   1   50.99   11.30
  14   3  -1   55.09   10.30
 -14  -3  -1   47.90    4.10
  14   3  -1   46.50    8.30
  14   3  -1   42.30    5.00
  14  -3   1   44.30    4.30
  14  -3   1   47.10    4.60
  14   3  -1   45.40    3.90
  14  -3  -1   47.00    4.00
  14   3   1   51.09    4.20
  14   3   1   46.80    4.20
  14  -3  -1   51.59    4.60
  14   3   1   37.50    8.80
  14  -3  -1   35.90    8.00
  14  -3  -1   45.20    9.70
 -14  -3   1   48.00    8.60
 -14  -3   1   49.20    3.60
 -14   3  -1   29.20    9.30
  14  -3   2   35.10   10.10
  14   3  -2   35.00    2.90
 -14   3   2   35.00    9.90
  14  -3   2   33.70    3.90
  14   3  -2   37.00    9.50
  14   3  -2   35.90    3.50
  14  -3   2   41.60    4.10
 -14  -3  -2   30.20    3.10
 -14   3   2   34.90    3.60
  14   3  -2   36.60    8.00
 -14  -3   2   35.90    3.00
  14  -3  -2   47.80   10.60
 -14  -3   2   23.50    6.20
  14  -3  -2   34.40    3.20
  14   3   2   35.40    3.50
  14   3   2   32.90    4.80
 -14   3  -2   32.10    3.90
  14  -3  -2   27.80    8.40
 -14   3  -2   28.90    3.30
  14  -3  -2   36.90    4.00
 -14   3  -2   37.00   12.80
  14   3   2   36.10    9.20
  14  -3   3  215.38   25.10
  14   3  -3  216.88   12.90
  14  -3   3  190.48   14.10
  14   3  -3  198.48   21.20
  14   3  -3  207.88   20.10
  14   3  -3  214.98   14.00
 -14   3   3  213.28   14.20
 -14   3   3  219.48   21.20
  14   3   3  220.68   24.80
 -14   3  -3  191.08   26.50
  14  -3  -3  200.68   14.60
  14  -3  -3  212.68   13.40
  14  -3  -3  216.58   23.10
 -14   3  -3  195.88   13.70
 -14   3  -3  205.48   14.30
  14   3   3  189.18   14.80
  14  -3  -3  171.68   21.20
 -14  -3   3  209.58   13.10
  14   3   3  213.48   13.50
  14   3  -4   48.90   12.60
 -14  -3  -4   42.30    4.20
 -14   3   4   46.40    5.10
  14   3  -4   48.10    4.10
  14   3  -4   48.30    5.00
  14  -3   4   45.30    5.20
 -14   3  -4   58.49    5.20
  14  -3  -4   47.80   12.70
 -14  -3   4   62.59   11.00
  14  -3  -4   42.40   12.40
  14   3   4   44.90    4.40
 -14  -3   4   54.99    4.60
  14   3   4   55.89   16.50
  14  -3  -4   36.10    5.80
 -14   3  -4   50.79   17.30
 -14   3  -4   51.29    5.00
  14  -3  -4   54.39    6.10
 -14  -3   4   39.50   11.60
 -14  -3  -5  153.48   10.60
  14   3  -5  114.89   21.30
  14   3  -5  159.08   10.80
 -14  -3  -5  109.19   26.30
 -14   3   5  150.48   12.10
  14   3  -5  159.08   12.10
  14   3   5  184.38   33.00
  14  -3  -5  108.59   22.30
 -14   3  -5  148.69   33.50
 -14  -3   5  168.28   18.40
  14  -3  -5  147.39   24.90
 -14  -3   5  152.08   11.20
 -14   3  -5  184.28   11.70
 -14   3   6   10.10    4.70
  14   3  -6   28.20    6.30
  14  -3   6   31.30   17.30
 -14  -3  -6   19.20    3.00
  14   3  -6   19.20    4.00
  14   3  -6   28.20   10.70
  14   3  -6   15.80    3.20
 -14   3  -6   18.40    3.40
  14  -3  -6   15.20    4.20
  14  -3  -6   23.50    5.20
 -14   3  -6  -12.30   20.00
 -14  -3   6   28.60   10.70
  14  -3  -6   22.90   10.50
  14   3  -7   74.09    8.10
  14   3  -7   74.09   11.40
  14   3  -7   73.29   18.70
  14  -3  -7   89.59   20.60
  14  -3  -7   50.59    8.30
 -14   3  -7   80.39    7.10
  14  -3  -8   13.20   12.00
  14  -3  -8    7.30    3.70
  15   3   0  129.09   13.10
 -15  -3   0  113.49    7.80
 -15  -3   0  113.99   14.60
  15   3   0  120.59    9.20
 -15   3   0  126.19    8.40
  15   3   0  113.69    8.20
 -15   3   0  120.79   25.40
  15  -3   0  153.68   15.70
  15  -3   0  111.89   14.00
  15   3   0  154.48   15.20
  15  -3   0  119.69    8.80
  15  -3   1   55.79    5.10
 -15   3   1   61.09    4.90
  15   3  -1   57.09    4.70
 -15   3   1   52.39   10.60
  15  -3   1   50.49   11.10
  15  -3   1   54.89    5.40
 -15  -3  -1   65.89   14.10
 -15  -3  -1   59.39    4.40
  15   3  -1   57.19   11.80
  15   3  -1   73.09   10.50
  15   3   1   69.29   11.90
  15  -3  -1   42.20   10.30
  15  -3  -1   61.69    5.40
 -15   3  -1   58.99    4.80
  15  -3  -1   53.19    4.70
 -15   3  -1   49.20   12.80
  15   3   1   60.99    4.90
  15   3   1   59.49    5.10
 -15  -3   1   58.19   10.50
  15  -3  -1   48.50   10.30
 -15  -3   1   58.29    4.20
  15   3  -2  113.19    8.20
 -15  -3  -2  125.59   21.30
  15   3  -2  103.49   12.60
  15  -3   2  119.39    9.00
 -15  -3  -2  110.99    7.90
  15  -3   2  109.59    8.90
  15   3  -2  116.29    7.60
 -15   3   2  130.29   15.20
  15  -3   2  125.19   16.90
  15   3  -2  118.89   15.00
 -15   3   2  124.19    8.60
 -15  -3   2  120.49    7.50
  15   3   2  118.69   18.50
 -15   3  -2  111.09    8.20
 -15   3  -2   92.49    9.60
  15  -3  -2  125.09   15.90
  15  -3  -2  112.89   15.20
  15  -3  -2  110.19    8.00
  15   3   2  110.89    8.50
  15   3   2  134.09    9.60
  15  -3  -2  116.49    9.10
  15   3   2  110.29    8.20
 -15  -3   2  111.79   14.60
  15  -3   3    6.60    7.10
  15   3  -3    9.60    6.40
  15   3  -3    9.80    7.30
 -15   3   3   28.50    8.90
  15   3  -3   14.50    2.80
  15  -3   3   14.60    3.50
  15  -3   3   13.50    3.00
  15   3  -3   17.90    1.90
 -15   3   3   16.40    3.70
  15   3   3   13.30    3.50
  15  -3  -3   15.80    2.40
  15  -3  -3   11.70    5.10
 -15   3  -3   13.50    3.00
  15   3   3   19.00    8.90
  15  -3  -3    5.60    6.50
  15   3   3   16.50    2.70
 -15  -3   3   21.50    6.10
  15  -3  -3   17.00    3.70
 -15  -3   3   13.70    2.50
  15   3  -4   43.70    4.70
  15   3  -4   54.89   13.00
  15   3  -4   48.20    3.90
 -15  -3   4   36.70    4.50
 -15   3  -4   45.20    4.90
 -15  -3   4   27.10   10.20
  15   3   4   41.20   12.70
  15   3   4   39.10    4.10
  15  -3  -4   44.20   13.10
  15  -3  -4   28.10   12.30
 -15   3  -4   48.10   20.40
 -15   3  -4   42.40    4.60
  15  -3  -4   49.99    4.30
  15  -3  -4   39.70    6.20
  15   3  -5    4.70    1.70
  15   3  -5    2.70    2.00
 -15  -3  -5   -4.00   13.10
  15  -3  -5    4.90    2.70
  15   3   5    1.70   10.30
 -15  -3   5    0.90    2.50
 -15   3  -5   -1.30   15.50
 -15   3  -5    6.30    2.10
  15  -3  -5   -1.50    4.80
  15  -3  -5   -0.50    9.80
  15   3  -6   47.90    6.70
 -15   3   6   74.99   25.90
  15   3  -6   42.90   13.70
  15   3  -6   49.80    8.90
 -15   3  -6    6.70   25.70
  15  -3  -6   39.80    6.70
 -15   3  -6   62.99    7.10
 -15  -3   6   73.29   20.20
  15  -3  -6   29.00   13.00
  15   3  -7    3.20    3.00
  15   3  -7   -8.10    8.80
  15  -3  -7   -5.00    9.90
 -15   3  -7    8.60    3.60
  15  -3  -7    2.50    3.00
 -16   3   0  167.18   19.70
  16  -3   0  147.79   17.10
  16   3   0  192.88   17.90
  16  -3   0  153.38   10.60
  16   3   0  150.38   15.00
  16   3   0  153.38   10.90
  16  -3   0  172.18   17.40
 -16   3   0  141.29    9.90
  16   3   0  140.49    9.80
 -16  -3   0  134.49    9.30
 -16   3   1    9.20    2.00
  16   3  -1    7.80    5.00
 -16  -3  -1   11.10    1.80
  16   3  -1   13.40    5.70
 -16  -3  -1   -6.40    5.70
  16  -3   1   10.40    2.40
 -16   3   1   19.10    6.70
  16   3  -1    9.00    1.70
  16  -3   1    6.70    6.70
  16  -3   1   20.30    7.00
 -16   3  -1   11.30    2.10
  16   3   1   10.00    5.20
  16  -3  -1   11.20    2.40
  16  -3  -1   11.40    5.50
 -16   3  -1   11.00    7.50
  16  -3  -1    3.40    4.30
  16   3   1   10.70    2.20
  16  -3  -1   12.10    2.30
  16   3   1    8.50    2.40
 -16  -3   1   10.80    1.60
  16  -3   2   77.09    6.80
  16   3  -2   68.69    6.10
 -16  -3  -2   71.59   19.00
  16   3  -2   85.89   15.50
  16  -3   2   94.59   18.40
  16   3  -2   74.79   12.80
 -16  -3  -2   84.79    6.00
 -16   3   2   91.69   15.80
 -16   3   2   70.39    6.50
  16   3  -2   86.49    5.80
  16  -3  -2   92.99   16.20
  16   3   2   72.19    6.30
  16   3   2   85.19    6.80
  16  -3  -2   81.69    6.10
  16  -3  -2   86.09    7.10
  16  -3  -2  100.09   17.10
  16   3   2   92.99   16.20
  16   3   2   85.99    7.60
 -16  -3  -3   10.80    2.20
  16   3  -3   -0.90    6.20
  16  -3   3    6.90    6.60
 -16   3   3    7.60    2.90
  16   3  -3    6.70    5.50
  16  -3   3   16.20    3.30
 -16   3   3    9.00    6.60
  16   3  -3   12.70    2.60
  16  -3   3    6.30    3.10
  16   3   3   10.80    9.90
  16  -3  -3   12.90    3.20
 -16  -3   3   10.70    1.80
 -16   3  -3   10.30    2.80
  16   3   3   12.80    3.90
  16  -3  -3    1.60    5.00
  16  -3  -3   12.70    2.30
  16  -3  -3   11.20    8.40
 -16   3  -3   11.00    2.30
  16   3  -4   50.49    5.10
  16   3  -4   44.70    3.90
  16   3  -4   49.80   14.60
 -16   3   4   48.00    5.20
  16  -3   4   38.00   13.50
 -16   3  -4   43.10    5.30
  16  -3  -4   60.29   15.50
  16   3   4   50.39    7.60
 -16   3  -4   53.59    5.20
  16  -3  -4   42.50   13.30
 -16   3  -4   32.30   16.00
  16  -3  -4   55.29    4.60
  16   3   4   32.70   12.00
 -16  -3   4   51.29    4.40
  16  -3  -4   46.30    6.70
  16   3   4   37.90    4.40
 -16  -3  -5   -8.40   20.00
  16   3  -5    3.90    6.60
 -16   3   5    1.60    2.70
 -16   3  -5    7.00    2.50
  16   3   5   -5.70   10.60
  16  -3  -5    0.30    6.40
 -16  -3   5    3.20    3.10
  16  -3  -5    3.50    1.70
  16  -3  -5    4.60    2.50
  16  -3  -5   -5.80    9.70
 -16  -3   5   11.20    7.40
 -16   3  -5    1.80    1.80
  16   3  -6   23.60    6.60
  16   3  -6    7.80    9.20
 -16   3  -6   16.60    3.50
  16  -3  -6   21.50   11.30
  16  -3  -6   26.70    5.60
 -16  -3   6   12.40   11.10
  16   3  -7   13.00    6.00
  16   3  -7    9.60   11.80
  16   3  -7    6.80    3.50
  16  -3  -7   10.00    4.40
 -16   3  -7   11.10    3.90
 -17  -3   0   19.80    2.20
  17   3   0   23.60    2.60
  17   3   0   17.80    6.20
  17  -3   0   22.60    7.70
 -17   3   0   21.60    2.60
  17   3   0   32.20    7.90
 -17  -3   0   16.60    6.90
  17  -3   0   26.90    3.80
  17  -3   0   28.70    8.00
 -17  -3  -1  122.59   20.50
 -17   3   1  148.59   18.70
  17   3  -1  166.18   17.90
 -17   3   1  134.69   10.40
  17   3  -1  154.68   16.20
  17   3  -1  150.38    9.90
 -17  -3  -1  142.69    9.30
  17  -3   1  149.29   10.50
  17  -3   1  156.58   18.30
  17   3   1  140.29   10.20
  17   3   1  143.19    9.90
  17  -3  -1  136.69   10.50
  17   3   1  158.78   16.50
 -17  -3   1  127.59    9.20
  17  -3  -1  155.78   17.60
  17   3   1  141.09   10.50
  17  -3  -1  128.19   16.60
 -17   3  -1  147.09    9.80
 -17   3   2   21.60    3.20
 -17   3   2    7.60    6.40
  17   3  -2   23.70    7.20
  17  -3   2   18.00    3.50
  17   3  -2   24.70    8.70
  17  -3   2   19.90    8.30
  17   3  -2   27.00    2.90
 -17  -3   2   11.40    6.00
  17   3   2   24.10    8.60
  17   3   2   22.50    3.50
  17  -3  -2   33.80   10.50
  17  -3  -2   27.00    8.90
  17  -3  -2   26.40    4.20
  17  -3  -2   27.90    2.90
  17   3   2   18.50    3.20
  17   3   2   18.20    3.80
  17  -3   3   61.49    7.30
  17   3  -3   81.19   15.80
 -17  -3  -3   67.89    5.80
 -17   3   3   62.29    6.30
  17   3  -3   84.89   14.00
  17   3  -3   72.49    6.10
  17   3  -3   70.89    5.30
  17  -3   3   55.29   15.20
  17   3   3  111.09   19.90
  17   3   3   90.49    8.00
  17  -3  -3   98.19   18.10
  17  -3  -3   83.99    7.40
 -17  -3   3   67.49   11.10
 -17   3  -3   60.39    6.60
  17   3   3   72.09    6.00
  17  -3   4   29.00    4.90
 -17   3   4   38.60   11.70
  17   3  -4   26.00   10.50
  17   3  -4   21.50    2.40
  17   3  -4   19.90    3.40
 -17   3   4   27.20    4.60
  17  -3   4   24.40   12.10
 -17   3  -4   11.20   17.20
  17  -3  -4   18.90    4.80
  17  -3  -4   25.80    9.10
 -17   3  -4   18.50    3.60
  17   3   4   22.60   11.20
  17  -3  -4    1.90    9.40
  17   3   4   18.80    3.20
 -17   3  -4   22.00    3.80
  17   3   4   12.20    4.40
 -17   3   5   20.60   11.00
  17   3  -5   16.80    9.90
  17   3  -5   10.90    2.10
 -17   3  -5    8.00   20.30
 -17  -3   5   21.10   11.60
  17  -3  -5    6.00    7.30
 -17   3  -5   11.90    3.10
  17  -3  -5    8.90    3.20
  17  -3  -5    5.90    3.10
  17   3   5   10.20   16.70
  17   3  -6   22.50   11.70
  17   3  -6   14.10    5.60
  17  -3  -6   16.90    9.90
 -17   3  -6   11.60    4.60
  17  -3  -6   14.40    4.10
 -17  -3   6    8.60   17.40
  17   3  -7   10.60    3.60
  17   3  -7   17.00    6.30
  17  -3  -7    3.50    3.60
  17  -3  -7    8.80   11.80
  18   3   0   -3.30    3.30
 -18  -3   0    1.00    1.00
  18  -3   0    1.00    5.00
  18   3   0   -1.70    4.30
 -18  -3   0   10.50    9.80
  18  -3   0    1.70    1.30
  18   3   0    1.30    1.20
 -18   3   1    9.00    2.20
 -18  -3  -1   11.40    2.00
  18   3  -1    6.30    5.60
  18   3  -1   11.80    2.00
  18   3  -1   21.10    6.90
  18  -3   1   13.30    2.50
  18  -3   1   19.90    8.30
 -18  -3  -1    7.80   10.20
  18  -3   1   16.10    7.40
 -18  -3   1    2.80    6.10
  18   3   1   12.00    2.80
  18   3   1   13.90    3.00
  18   3   1    1.60    5.60
  18   3   1   13.30    2.30
  18  -3  -1    8.20    6.90
  18  -3  -1   14.90    9.10
 -18   3  -1    8.50    1.90
  18  -3  -1   12.00    2.40
  18   3  -2    3.20    1.40
 -18   3   2    2.50    1.80
  18   3  -2   -3.20    5.40
 -18  -3  -2    1.00    1.10
  18  -3   2   -3.70    7.40
  18   3   2    1.90    2.10
  18  -3  -2    4.80    7.70
  18   3   2    0.80    1.50
  18  -3  -2    0.30    1.00
  18   3   2    3.80    6.10
  18   3   2    2.80    2.10
 -18  -3   2   -0.10    5.20
  18  -3  -2    7.60    7.20
  18  -3  -2   -0.70    1.30
 -18   3  -2    2.20   12.30
  18  -3   3  103.99   20.80
 -18  -3  -3  126.79    9.30
 -18   3   3  133.99    9.90
  18   3  -3  157.08   24.30
  18  -3   3  136.49   11.60
  18   3  -3  133.19    8.80
 -18   3   3  134.89   17.60
  18   3  -3  131.99    9.60
  18  -3   3  129.69   10.30
  18   3   3  117.29    9.40
  18   3   3  140.59   10.30
  18  -3  -3  131.09    9.30
  18   3   3  160.28   21.10
 -18   3  -3  138.79   10.50
  18  -3  -3  117.79   21.10
  18   3   3  126.09   11.20
  18  -3  -3  116.89   10.40
 -18   3  -3  100.19   24.60
  18  -3  -3  140.39   21.80
 -18  -3   3  147.39   15.60
  18  -3   4   -1.50   10.40
  18   3  -4   -7.10    5.20
  18   3  -4    0.30    1.00
 -18   3   4    6.00    8.70
  18  -3   4    1.30    1.80
  18   3  -4    1.10    1.70
  18  -3  -4    3.10    1.40
  18  -3  -4    6.40    6.10
  18  -3  -4   -8.10    9.10
  18  -3  -4    2.80    2.30
 -18   3  -4   -1.40    1.80
  18   3   4    0.30   10.80
 -18  -3   4   -7.60    6.30
 -18   3  -4    0.30    2.00
  18   3  -5  140.99   11.80
  18  -3   5  179.08   13.60
  18   3  -5  150.88   26.80
  18   3  -5  153.18   10.70
 -18  -3   5  173.38   20.10
  18  -3  -5  173.48   13.60
  18  -3  -5  151.38   27.70
 -18   3  -5  151.98   12.10
 -18   3  -5  168.78   12.60
  18   3  -6  -11.30    7.20
  18   3  -6    1.30    2.50
  18  -3  -6   -0.50    8.60
  18  -3  -6    1.20    2.60
  19  -3   0    5.40    6.10
 -19   3   0   11.10    2.20
  19   3   0   14.40    5.70
  19  -3   0   15.10    3.10
  19   3   0   15.70    2.70
 -19  -3   0   14.50    2.10
  19  -3   0   28.40    8.30
  19   3   0   18.10    6.80
 -19   3   1  162.08   22.10
  19  -3   1  144.89   19.30
 -19  -3  -1  156.58   10.70
  19   3  -1  154.98   11.30
 -19   3   1  163.48   11.40
  19   3  -1  174.78   17.40
  19   3  -1  175.68   20.50
 -19  -3  -1  165.68   25.40
 -19   3  -1  170.18   11.30
  19   3   1  184.58   19.30
  19   3   1  181.98   11.70
  19  -3  -1  192.48   21.30
  19  -3  -1  178.58   21.00
  19   3   1  158.08   12.10
  19  -3  -1  175.68   12.30
  19  -3   2   26.90    9.30
  19  -3   2   24.30    4.00
 -19   3   2   16.50    9.70
  19  -3   2   20.10    9.90
 -19  -3  -2   16.70   11.50
  19   3  -2   15.80    7.30
 -19  -3  -2   17.50    2.70
 -19   3   2   16.10    3.20
  19   3  -2   20.20    8.50
  19   3  -2   18.60    3.00
  19  -3  -2   19.30    9.00
  19   3   2   21.10    3.70
 -19  -3   2   19.80    9.20
  19  -3  -2    0.50    7.90
  19  -3  -2   18.70    3.00
 -19   3  -2   16.10    2.80
  19   3   2   31.00   10.60
  19  -3  -2   19.80    4.00
  19   3   2   17.80    3.80
 -19  -3  -3   73.99    6.60
  19   3  -3   75.19    5.30
  19   3  -3   67.59    5.90
 -19   3   3   75.09   16.00
 -19   3   3   59.09    6.60
  19  -3   3   44.40   12.80
  19   3  -3   76.69   16.80
  19  -3   3   67.19    6.80
  19  -3  -3   48.40   14.40
  19  -3  -3   82.69   17.30
  19   3   3   67.19    6.50
  19   3   3   58.19   15.30
 -19   3  -3   73.49    6.90
  19   3  -4   16.30    2.50
  19   3  -4    6.40    8.50
  19  -3   4   14.80    3.40
  19   3  -4   13.70    2.90
 -19   3   4    5.50   15.40
  19   3   4   14.90    3.20
  19  -3  -4    7.90    8.70
  19  -3  -4    0.20   11.70
  19   3   4   23.60   18.60
  19  -3  -4   17.30    4.10
  19   3  -5   27.70   10.80
  19  -3   5    5.30    3.10
  19   3  -5   14.70    4.30
  19   3  -5    8.60    2.10
  19  -3  -5    5.10    3.00
  19  -3  -5   11.40    9.70
  19  -3   6   15.00    4.30
  19   3  -6    4.50    4.70
  19   3  -6    3.50   12.00
  19   3  -6    8.40    3.20
  19  -3  -6   11.20    3.40
  19  -3  -6   -2.70   11.60
  20   3   0   81.09    6.60
  20   3   0  117.99   14.90
 -20  -3   0   53.29   17.20
  20   3   0   84.29   13.40
 -20   3   0   82.79    6.70
  20  -3   0  123.59   15.90
  20  -3   0   94.99   16.50
 -20   3   0   70.89   17.20
  20  -3   1   25.00    8.70
  20  -3   1   19.10    3.50
 -20   3   1   20.90    3.50
  20   3  -1   37.00   10.40
  20   3  -1   15.10    3.00
  20   3  -1   20.40    8.10
  20  -3   1   47.10   12.10
 -20   3   1   25.00   11.10
  20  -3  -1   24.00    4.70
  20   3   1   19.00    3.80
  20  -3  -1    9.40    8.10
  20   3   1   26.40    9.10
  20  -3  -1   14.90    8.10
  20   3   1   18.20    3.10
 -20   3  -1   17.20    4.30
  20   3   1   12.60   11.70
 -20  -3  -2   27.50    4.60
  20   3  -2   43.80   11.30
  20  -3   2   63.09   15.00
  20  -3   2   62.09   12.80
  20  -3   2   36.30    5.10
  20   3  -2   39.90    4.00
 -20  -3  -2   40.60   15.00
 -20   3   2   32.20    6.20
  20   3  -2   22.60    8.70
  20  -3  -2   57.69   14.30
  20   3   2   38.50    4.30
  20   3   2   44.60   12.70
 -20   3  -2   33.30    4.20
  20  -3  -2   30.00   14.50
 -20   3   3   29.50   12.40
  20   3  -3   24.30    3.60
  20   3  -3   32.10   11.70
  20  -3   3   25.20    4.20
  20  -3  -3   10.20   11.00
  20   3   3   21.40    4.20
  20  -3  -3   18.70    3.10
  20  -3  -3   23.00    4.40
  20   3   3   44.90   15.10
  20  -3  -3   29.00   10.80
  20   3  -4   33.50   13.30
  20  -3   4   30.80    5.10
  20   3  -4   30.30    3.70
 -20   3   4   40.00   14.20
  20   3   4   35.90    5.70
  20  -3  -4   23.60   19.80
  20  -3  -4   47.30   14.60
  20  -3   5   13.80    4.40
  20   3  -5   30.60   11.40
  20  -3  -5   21.40   17.00
  20  -3  -5   12.40    3.80
  21   3   0   34.40   10.30
  21   3   0   25.60    8.60
  21  -3   0   20.90    3.60
  21  -3   0   15.30    9.90
  21  -3   0   29.50   10.20
 -21  -3   0   20.60   11.30
 -21   3   0    8.90   12.50
  21  -3   1   -0.30    8.50
  21  -3   1    2.10    4.50
 -21  -3  -1    3.90   11.70
  21   3  -1    1.70    1.50
  21   3  -1    0.50    5.20
  21  -3   1    3.50    1.50
  21   3  -1   -1.70    6.70
  21   3   1   -4.00    7.30
  21  -3  -1    4.80    6.10
  21  -3  -1    2.80    1.80
  21  -3  -1   -2.10   10.50
  21   3   1    5.30    5.60
  21   3  -2   48.70    5.00
  21   3  -2   69.59   16.10
  21  -3   2   47.40    5.40
  21  -3   2   77.19   14.90
 -21   3   2   41.80   14.00
 -21   3  -2   30.90   25.40
  21  -3  -2   52.89   15.70
  21  -3  -2   54.29    5.70
  21  -3  -2   36.60   11.20
  21   3   2   43.00    4.80
  21   3   2   41.20   15.20
  21   3   2   76.69   15.50
  21  -3   3    3.70    2.30
  21  -3   3    7.80    6.40
 -21   3   3    5.80   12.00
  21   3  -3    0.10    1.60
  21   3  -3    5.50    6.40
  21  -3  -3    7.70   13.00
  21  -3  -3   13.20    7.80
  21   3   3    1.10    2.00
  21   3  -4   23.30   11.70
  21  -3   4   38.20    5.70
  21   3  -4   28.30    4.20
  21  -3  -4   23.60   11.80
  21   3   4   37.80    5.40
  21  -3  -4   23.20    5.60
  21   3  -5   31.00   13.80
  21  -3   5    2.80    3.20
  21   3  -5    0.90    2.50
  21   3   5   -2.00    2.40
  21  -3  -5    7.00    9.80
  21  -3  -5   -2.90    2.60
  22   3   0   23.20   10.10
  22  -3   0   20.00    3.70
  22  -3   0   45.60   12.70
 -22  -3   0    3.10   13.90
  22   3   0   31.90    9.90
 -22  -3  -1   12.00   15.30
  22   3  -1    9.40    2.30
  22  -3   1    6.20    6.30
  22   3  -1    9.80   10.90
  22  -3   1    8.20    2.60
  22   3  -1   -2.30    7.20
 -22   3   1   13.80   13.00
  22   3   1    9.90    8.70
  22  -3  -1    1.50   10.50
  22   3   1    3.90    6.70
  22  -3  -1    9.60    7.50
  22   3   1   14.30    2.70
 -22   3  -1   24.30   16.50
  22  -3  -1   10.90    2.90
  22  -3   2   12.00    7.60
  22   3  -2   20.50   10.40
 -22  -3  -2    3.30   18.20
  22  -3   2   22.20    4.00
 -22   3   2   33.80   14.90
  22   3   2   36.20   11.50
  22   3   2   14.10    3.10
  22  -3  -2   14.90    9.30
  22  -3   3   26.00    4.80
  22   3  -3   24.80   12.60
  22  -3   3   59.79   14.70
  22  -3  -3   15.80    4.10
  22   3   3   25.80    4.20
  22  -3  -3   32.90   12.70
  22  -3   4    2.70    3.10
  22   3  -4    8.70    2.70
  22  -3  -4   25.00   12.10
  22  -3  -4    5.20    3.00
  23   3   0   -4.80    6.90
  23   3   0   -3.60    9.40
  23  -3   0    1.70    5.70
  23  -3   0    0.40    2.00
 -23  -3  -1   70.39   20.00
  23   3  -1   65.89   16.10
  23  -3   1   76.59    7.20
  23  -3   1   79.39   17.00
  23  -3  -1   83.79   17.30
  23   3   1   61.59   20.50
  23   3   1   87.09   21.10
  23   3   1   85.39    6.80
  23  -3   2   -1.60    1.60
  23   3  -2    0.80    8.60
  23   3   2    0.30    1.80
  23  -3  -2    3.20    2.40
  23  -3   3   86.49   16.90
  23  -3  -3   55.39   15.50
  23   3   3  101.19   19.10
  23  -3  -3   55.29    6.50
  23   3   3   57.79    6.20
  23  -3   4    4.40    3.20
  23   3  -4   11.70   11.60
  23  -3  -4    7.00   12.20
  23  -3  -4   -3.40    2.40
  24  -3   0    1.30    6.30
  24  -3   0    4.70    2.60
  24   3   0   -4.00    9.00
  24   3  -1   10.00   12.60
  24  -3   1   14.30    8.00
  24  -3   1   18.30    3.60
  24  -3  -1    5.80    8.20
  24   3   1   11.80    2.80
  24  -3  -1   19.00    3.90
  24   3   1   35.10   16.20
  24   3  -2    4.70    8.30
  24  -3   2    4.60    7.00
  24  -3  -2    2.30    9.90
  24   3   2   -0.50    7.90
  24  -3  -2    6.00    3.10
  24   3   2    2.90    2.20
  24   3  -3   25.50   10.90
  24   3   3   31.60    5.20
  24  -3  -3   46.00   14.40
  24  -3  -3   28.60    5.00
  25   3   0   21.70    9.90
  25   3   0   10.80    3.40
  25  -3   0   10.20   10.10
  25  -3   0   10.60    3.30
  25   3  -1   21.30    3.40
  25   3  -1   13.90    8.60
  25  -3  -1   37.00   13.70
  25   3   1   16.20    9.30
  25   3   1   17.20    3.30
  25  -3  -1   15.00    3.60
   0  -4   0  945.61   54.39
   0   4   0  943.61   55.29
   0   4   0  868.51   53.99
   0  -4   0 1004.50   55.39
   0   4  -1    5.80    2.40
   0   4   1    6.80    1.30
   0   4   1    6.40    1.10
   0  -4  -1   10.10    2.80
   0  -4   1    6.90    2.40
   0   4   1   11.60    3.30
   0  -4  -1    3.60    1.90
   0  -4   1    6.70    1.20
   0   4  -1    5.80    1.50
   0  -4  -1    7.10    1.30
   0   4  -1    6.30    1.20
   0  -4  -1    8.90    1.30
   0   4   1    5.20    2.10
   0  -4   1    6.80    1.60
   0  -4   2   17.40    2.40
   0  -4  -2   23.00    6.30
   0   4  -2   11.60    2.00
   0   4  -2    8.50    3.90
   0   4   2   18.00    2.10
   0  -4   2   10.00    4.00
   0  -4   2   17.80    2.00
   0  -4  -2   18.90    2.60
   0   4  -2   14.30    3.60
   0   4  -2   17.20    2.60
   0  -4  -2   14.20    4.40
   0   4   2   23.50    3.10
   0  -4  -2   14.70    2.50
   0   4   2   21.20    5.30
   0  -4   2   23.60    4.50
   0   4   2   10.30    3.80
   0   4  -3    2.30    1.10
   0  -4  -3    3.70    1.60
   0   4   3   -1.20    2.20
   0   4  -3    4.50    1.50
   0  -4   3    2.80    1.30
   0   4  -3    7.80    4.30
   0  -4   3    2.20    1.30
   0  -4  -3    2.90    1.60
   0   4   3    2.60    2.30
   0  -4  -3    5.80    1.50
   0   4   3   -0.10    2.00
   0   4   3    5.80    1.80
   0   4   3    2.90    1.10
   0  -4   3    2.50    1.70
   0   4  -3    2.20    2.20
   0   4   4    5.70    4.30
   0  -4  -4    1.10    1.00
   0  -4  -4    1.10    0.90
   0  -4   4    0.80    0.90
   0   4  -4    0.00    0.90
   0  -4   4    0.30    0.60
   0   4  -4    2.60    2.00
   0  -4  -4   -0.60    0.90
   0   4   4    0.10    3.40
   0  -4  -4    0.80    2.20
   0   4  -4   -0.20    0.80
   0  -4   4    1.00    2.60
   0  -4   4   -1.70    3.20
   0   4   4    3.40    3.10
   0   4   4    0.70    0.80
   0   4   4    0.90    1.10
   0   4  -4    0.50    4.40
   0   4   5    4.70    4.80
   0  -4  -5    5.20    1.60
   0   4  -5   10.70    3.20
   0  -4  -5    4.90    5.20
   0   4  -5    5.50    2.00
   0  -4  -5    7.00    2.60
   0   4   5    3.70    5.80
   0   4   5    5.10    2.00
   0  -4  -5    8.10    2.40
   0  -4   5   14.50    6.00
   0  -4  -6   20.90   10.40
   0  -4   6    3.80    7.90
   0   4   6   17.10    3.80
   0  -4  -6   19.90    4.60
   0   4   6   21.10    9.40
   0   4  -6   19.60    6.80
   0   4  -6   15.70    4.10
   0  -4  -6   20.70    4.20
   0  -4   6   22.50   11.60
   0  -4  -6   14.00    3.50
   0   4  -6   10.20    3.00
   0   4  -7    5.50    8.30
   0   4  -7    7.50    3.10
   0   4   7    7.30    3.60
   0   4  -7    1.80    2.10
   0  -4  -7    6.30    7.40
   0  -4   7   -4.40   15.90
   0  -4   7    0.70   10.20
   0  -4  -7    4.30    2.60
   0   4   7   -3.80    9.20
   0   4   8   -1.50    2.30
   0   4   8    6.70   21.10
   0   4  -8    4.30    6.20
   0  -4  -8   -4.90    2.60
   0   4  -8    0.10    2.20
   0  -4  -8    7.00    7.40
   0  -4   8   -1.00   14.10
   0   4   9    1.30    4.00
   0   4  -9   -0.30    3.50
   0  -4  -9   -0.50   11.70
   0  -4  -9    8.60    4.10
   0   4  -9   -5.90   10.00
   1  -4   0   34.20    2.50
  -1   4   0   35.20    2.40
   1   4   0   35.30    2.20
   1  -4   0   32.80    2.40
   1   4   0   34.30    3.20
   1  -4   0   36.50    2.40
   1   4   0   32.60    2.30
  -1   4   0   35.90    2.50
  -1  -4   0   35.50    2.40
  -1   4   0   40.40    3.00
   1  -4   0   35.80    3.90
  -1   4   0   34.10    2.40
   1   4   0   34.60    2.20
  -1  -4   0   34.50    2.20
   1  -4   0   30.20    2.80
   1   4   0   33.80    3.00
  -1   4   0   39.60    4.10
   1  -4   1  117.29    9.10
   1   4  -1  131.69    8.20
  -1   4   1  128.89    8.00
  -1  -4  -1  115.79   10.70
   1   4  -1  129.39    8.70
  -1   4   1  127.69   10.70
   1   4  -1  119.89   10.30
  -1  -4  -1  123.49   10.40
  -1  -4  -1  116.49    7.90
  -1  -4  -1  124.99    8.10
   1  -4   1  123.79    8.10
   1  -4   1  132.69   11.20
  -1   4   1  122.89    9.90
  -1   4   1  129.89    8.00
   1  -4  -1  131.79    7.90
   1  -4  -1  124.99   10.80
   1   4   1  135.19    8.10
   1   4   1  127.89    8.00
  -1  -4   1  117.89   10.10
  -1   4  -1  129.09    8.10
   1   4   1  128.39   10.90
   1   4   1  130.19   10.40
  -1   4  -1  128.59   11.30
   1  -4  -1  121.69    8.10
  -1  -4   1  134.89    8.60
   1  -4  -1  124.79   10.10
   1  -4   2   11.90    2.10
   1   4  -2   17.20    4.00
  -1  -4  -2    8.40    3.20
  -1   4   2    8.00    2.80
   1   4  -2   13.90    4.90
   1   4  -2   13.90    2.10
   1  -4   2   12.90    3.50
   1  -4   2   15.30    2.20
   1   4  -2   10.90    2.10
  -1   4   2    8.90    1.70
   1  -4   2   16.10    5.00
  -1   4   2   12.90    3.80
  -1  -4  -2    7.90    1.50
  -1  -4  -2   12.50    2.10
  -1   4   2    9.60    1.90
  -1   4  -2    8.00    1.50
   1   4   2   15.60    2.50
  -1  -4   2   15.00    3.50
  -1  -4   2   15.30    2.40
   1  -4  -2   12.40    4.10
  -1   4  -2   13.00    2.10
  -1  -4   2   17.60    5.40
   1   4   2   14.00    4.40
  -1   4  -2   17.50    4.40
   1  -4  -2   16.50    2.60
  -1   4  -2    5.10    2.60
  -1  -4   2   15.40    2.20
   1  -4  -2   10.40    4.30
   1   4   2   13.90    2.20
   1  -4  -2   11.40    1.90
   1   4  -3  253.67   16.90
  -1   4   3  274.67   17.20
   1   4  -3  289.77   17.60
   1  -4   3  256.17   24.90
  -1   4   3  262.37   23.80
  -1  -4  -3  279.27   17.20
   1   4  -3  237.48   20.70
  -1   4   3  252.37   21.50
   1   4  -3  227.98   23.90
  -1  -4  -3  270.07   23.10
  -1  -4  -3  293.87   17.60
   1  -4   3  284.27   17.40
   1  -4   3  279.07   21.20
   1   4  -3  262.87   17.00
  -1   4   3  261.87   17.20
  -1  -4  -3  251.57   16.70
   1  -4   3  285.97   17.40
  -1   4  -3  278.27   21.80
  -1  -4   3  272.67   17.10
  -1  -4   3  262.07   17.00
  -1   4  -3  275.27   17.30
   1  -4  -3  279.37   17.10
  -1  -4   3  292.87   20.90
   1   4   3  208.58   24.30
   1   4   3  262.67   17.30
  -1   4  -3  256.57   17.20
   1   4   3  287.37   22.60
   1  -4  -3  245.48   17.30
   1   4   3  247.78   23.90
   1   4   3  257.17   17.30
  -1   4  -3  243.88   25.00
   1  -4  -3  255.37   22.40
   1  -4   4   20.70    3.60
  -1   4   4   15.50    5.60
   1   4  -4   16.40    2.90
  -1   4   4   14.70    5.80
  -1  -4  -4   18.50    3.20
  -1   4   4   11.50    2.80
   1   4  -4   16.80    3.50
   1   4  -4   21.00    6.90
  -1   4   4   24.00    4.10
   1  -4   4   26.90    6.90
   1  -4   4   21.10    8.80
  -1  -4  -4    7.10    4.30
  -1  -4  -4   17.80    3.60
  -1  -4  -4   20.40    3.50
   1   4  -4   20.50    3.60
   1  -4  -4   26.70    4.10
  -1   4  -4   20.70    3.60
   1   4   4   28.10   10.40
  -1  -4   4   21.90    3.70
   1   4   4   23.00    7.40
  -1   4  -4   21.50    3.70
  -1   4  -4   17.00    8.40
   1   4   4   20.10    3.80
   1   4   4   15.30    6.90
  -1  -4   4   19.90    3.40
  -1  -4   4   26.70   10.00
  -1  -4   4   27.90    6.70
   1  -4  -4   15.50    3.40
   1  -4  -4   19.50    6.70
  -1   4  -4   19.00    6.70
  -1   4   5  426.56   27.00
  -1  -4  -5  396.96   35.80
   1  -4   5  462.55   41.60
  -1  -4  -5  397.36   26.30
  -1  -4  -5  415.96   27.00
   1  -4   5  453.75   33.80
  -1  -4  -5  402.76   26.10
  -1   4   5  407.46   37.60
   1   4  -5  394.46   26.70
  -1   4   5  381.46   40.10
   1   4  -5  396.46   26.20
  -1   4  -5  431.86   26.80
  -1  -4   5  421.36   32.50
   1  -4  -5  403.86   26.90
  -1  -4   5  333.17   35.70
   1  -4  -5  376.26   35.00
   1   4   5  429.06   27.10
   1   4   5  374.96   37.50
  -1   4  -5  423.46   26.50
  -1   4  -5  341.77   36.50
  -1  -4   5  402.16   26.50
   1  -4  -5  418.06   26.30
   1   4   5  419.86   41.70
   1   4  -6    1.10    3.00
   1  -4   6    0.10    8.80
  -1  -4  -6   -0.70    1.40
  -1   4   6   -2.80    6.20
  -1  -4  -6    1.10    1.50
  -1   4   6    7.90    7.30
   1   4  -6    2.00    1.70
   1   4  -6    0.40    1.50
  -1   4   6    0.10    1.90
  -1  -4  -6    0.40    3.90
   1  -4   6    3.10    6.90
  -1  -4  -6   -1.00    1.20
   1   4   6   -1.60    1.10
  -1   4  -6    1.50    3.90
   1  -4  -6    0.60    1.70
   1   4   6    0.40    7.60
   1  -4  -6    0.30    3.60
  -1  -4   6   -3.80    6.40
   1  -4  -6   -0.90    1.30
  -1  -4   6   -0.60    5.60
  -1   4  -6    0.10    1.50
   1  -4  -6    4.50    2.40
  -1   4  -6   -0.20    1.60
   1   4  -7  104.99   19.90
   1   4  -7   96.39    9.70
   1  -4   7  100.09   24.20
  -1   4   7   82.39   20.80
  -1   4   7   79.39   11.60
   1   4  -7   84.39    8.80
  -1  -4  -7  103.59    9.10
   1  -4   7   95.39   24.20
   1  -4  -7   87.39   21.10
   1   4   7   63.29   18.30
   1   4   7  108.09   10.30
  -1   4  -7   86.99    9.00
  -1  -4   7   49.10   17.30
  -1   4  -7   95.49    9.30
  -1   4  -7  100.49   21.10
   1  -4  -7   82.09    9.30
   1  -4  -7   95.69    9.20
  -1  -4   7   71.19   17.80
  -1   4   8   -1.00   15.10
   1   4  -8   -0.90    6.00
  -1   4   8    7.50    4.00
   1   4  -8   -1.00    2.00
   1  -4   8    7.70   16.80
   1  -4   8    2.40   16.40
  -1  -4  -8   11.00    8.00
   1  -4  -8   -1.90    6.90
   1   4   8   -1.10    3.10
  -1   4  -8    0.30    2.70
  -1  -4   8    5.00   13.50
   1  -4  -8    1.40    2.00
   1  -4  -8   -4.10    2.20
  -1   4  -8   10.50    9.30
   1   4  -9   12.80   11.20
  -1  -4  -9   22.60    5.40
   1   4  -9   27.70    6.80
  -1   4   9   24.10    6.80
  -1  -4  -9   24.40   13.70
  -1   4  -9   11.10   13.10
   1  -4  -9   17.00   13.50
  -1   4  -9   19.80    5.70
   2  -4   0  175.18   10.90
   2  -4   0  158.48    9.80
  -2   4   0  171.18    9.90
  -2   4   0  152.78    9.80
   2   4   0  173.08   10.50
  -2   4   0  175.18   12.60
   2  -4   0  154.88    9.90
  -2  -4   0  155.78   10.50
   2   4   0  167.78    9.60
   2   4   0  164.28    9.60
  -2  -4   0  175.18    9.50
   2  -4   0  177.08   10.10
   2   4   0  168.48    9.80
  -2  -4   0  150.18    9.80
   2  -4   0  164.78   12.30
  -2   4   1 2046.60  119.19
  -2  -4  -1 2019.80  120.29
   2  -4   1 1998.30  116.89
   2   4  -1 2055.89  117.69
  -2   4   1 2279.47  120.69
   2  -4   1 2164.38  121.69
   2   4   1 2075.29  120.19
   2   4   1 2035.90  120.59
  -2  -4   1 1803.02  116.89
   2  -4  -1 1959.70  119.39
  -2   4  -1 1996.20  121.59
  -2  -4   1 2035.30  118.99
   2  -4  -1 2129.39  120.69
  -2  -4   1 2088.99  117.39
   2  -4   2   21.10    4.70
   2  -4   2   17.90    2.60
  -2  -4  -2   16.10    4.90
   2   4  -2   17.90    3.80
   2   4  -2   18.50    2.40
  -2  -4  -2   21.50    2.80
   2   4  -2   25.30    6.50
  -2   4   2   21.10    4.90
  -2   4   2   15.60    4.90
   2   4  -2   15.00    1.80
   2   4  -2   15.20    2.60
  -2  -4  -2   20.80    2.90
  -2   4   2   17.10    2.40
   2  -4  -2   15.00    1.80
  -2  -4   2   21.80    4.20
   2  -4  -2   12.50    4.40
   2   4   2   22.90    3.10
   2  -4  -2   20.10    2.80
   2   4   2   15.50    2.40
  -2  -4   2   10.40    3.90
   2  -4  -2   17.50    4.20
  -2   4  -2   14.10    2.30
  -2  -4   2   15.50    1.80
  -2   4  -2   15.90    2.40
  -2   4  -2    7.60    3.60
   2   4   2   19.80    6.80
   2   4   2   16.00    5.50
   2   4   2   13.60    4.40
  -2   4   3  546.05   33.50
   2  -4   3  548.35   38.10
  -2  -4  -3  563.34   33.90
  -2  -4  -3  539.95   33.00
  -2  -4  -3  490.05   33.30
  -2   4   3  568.24   33.70
  -2  -4  -3  531.95   40.20
   2   4  -3  585.74   33.50
  -2   4   3  571.94   41.20
   2  -4   3  536.65   33.60
   2  -4   3  567.34   43.40
  -2   4   3  548.15   38.50
   2  -4   3  566.14   33.80
   2   4  -3  543.55   37.90
   2   4  -3  551.24   33.40
   2  -4  -3  540.55   39.60
  -2  -4   3  524.55   41.50
   2   4   3  595.74   40.00
   2  -4  -3  546.05   33.80
   2   4   3  549.54   42.00
  -2   4  -3  506.45   42.80
  -2   4  -3  550.04   33.60
   2  -4  -3  603.94   34.30
   2   4   3  580.54   33.90
  -2   4  -3  562.44   33.60
   2   4   3  554.94   33.80
  -2  -4   3  610.84   33.60
   2   4   3  553.04   44.10
  -2  -4   3  539.45   36.90
  -2   4  -3  607.24   39.60
   2  -4  -3  489.95   40.70
  -2   4   4    0.80    0.90
   2  -4   4    3.20    1.50
  -2   4   4    1.80    1.90
  -2  -4  -4    1.10    1.10
  -2  -4  -4    2.00    1.30
  -2   4   4    2.20    3.60
   2   4  -4    1.80    1.10
  -2  -4  -4    4.30    1.80
   2   4  -4    1.60    1.10
  -2  -4  -4    6.00    4.00
   2  -4   4   -1.00    3.70
   2   4  -4    2.00    2.80
   2  -4   4    3.90    1.40
   2  -4   4    2.50    3.60
  -2   4   4    1.30    3.50
  -2   4   4    1.20    3.00
   2   4  -4    1.30    1.40
  -2  -4   4    2.80    3.00
   2   4   4    3.30    1.50
   2   4   4   -3.20    2.30
  -2  -4   4    4.00    1.50
   2   4   4    2.00    1.80
   2   4   4    6.10    6.20
  -2  -4   4    3.20    1.50
   2   4   4   -3.00    3.60
  -2   4  -4    3.00    2.70
  -2  -4   4    1.80    3.30
  -2   4  -4    2.90    1.40
  -2   4  -4   -0.60    4.20
  -2  -4   4    0.50    2.20
   2  -4  -4    3.80    1.80
  -2   4  -4    3.00    1.50
   2  -4  -4    4.70    1.80
   2  -4  -4   -0.10    2.50
  -2  -4  -5   39.70   10.50
   2   4  -5   46.00    6.30
   2  -4   5   30.30    8.90
  -2  -4  -5   44.20    6.80
   2   4  -5   37.50    5.90
  -2   4   5   70.79   19.20
  -2   4   5   45.40    5.30
  -2  -4  -5   43.10    6.30
  -2  -4  -5   40.20    4.50
  -2   4   5   22.90    9.70
   2   4  -5   33.70    5.00
   2  -4   5   47.00   15.20
  -2  -4   5   39.80    5.90
   2   4   5   43.10    5.10
  -2  -4   5   40.90    8.90
  -2  -4   5   19.10    8.20
   2  -4  -5   27.10    5.00
   2  -4  -5   40.50    4.60
  -2   4  -5   45.00    6.20
   2  -4  -5   46.40    6.50
  -2   4  -5   43.00    5.00
   2  -4  -5   39.30   11.50
  -2   4  -5   44.70   11.60
   2   4   5   38.80   11.60
  -2   4  -5   52.39   16.60
  -2   4   6    1.50    6.70
  -2  -4  -6    6.40    2.60
   2   4  -6    6.40    6.10
  -2   4   6    7.40    2.80
  -2  -4  -6    9.20    3.10
  -2   4   6    2.20    7.40
   2   4  -6    8.50    2.50
   2  -4   6   11.70   12.80
  -2  -4  -6    3.60    5.00
   2   4  -6    5.30    2.60
   2   4   6   13.40    4.60
  -2  -4   6    2.50    7.90
   2  -4  -6    5.90    3.10
  -2   4  -6    5.30    2.70
   2  -4  -6    4.70    4.10
   2  -4  -6   12.00    3.30
  -2   4  -6   11.80    7.20
  -2  -4   6    7.80    8.80
   2  -4  -6    3.10    2.10
   2   4   6    6.20    9.40
  -2   4   7   65.59    9.30
   2  -4   7   39.70   16.40
  -2  -4  -7   50.99    6.00
   2   4  -7   47.50    7.10
  -2  -4  -7   57.59    9.50
  -2   4   7   30.40   15.40
   2   4  -7   36.90    6.90
   2   4  -7   35.30   11.50
  -2   4   7   69.19   19.70
   2   4   7   57.99    8.70
  -2   4  -7   55.19   15.30
  -2   4  -7   36.20    6.30
   2  -4  -7   57.49    6.50
   2   4   7   36.00   15.60
   2  -4  -7   33.70    6.40
   2   4   7   61.99   20.00
  -2   4   8   -8.90   14.20
  -2  -4  -8   -1.80    2.10
   2  -4   8   -2.00   18.20
  -2   4   8   -0.40    2.80
  -2  -4  -8   -0.90    7.20
   2   4  -8   -1.60    2.00
   2   4  -8   -3.70    8.20
   2   4   8   -2.00    2.50
   2  -4  -8   -0.10    2.00
   2   4   8  -12.90   17.60
  -2  -4   8    6.00   15.40
   2  -4  -8    0.80    2.40
   2   4   8  -11.30   15.80
  -2   4  -8    1.70    2.60
  -2   4  -8   -0.70    5.80
   2  -4  -8   -6.80    5.40
  -2  -4  -9  116.29   27.60
  -2   4   9  120.19   13.30
  -2  -4  -9  124.89   11.80
   2   4  -9  126.19   12.50
   2   4  -9  121.29   25.60
   2  -4  -9  105.79   25.10
  -2   4  -9  125.19   11.80
   3   4   0    1.20    0.80
   3   4   0    0.70    0.60
  -3   4   0    0.80    1.20
  -3   4   0    1.10    0.60
  -3   4   0    0.50    0.30
   3   4   0    1.00    0.30
  -3   4   0    0.40    0.30
  -3   4   0    1.50    0.90
   3  -4   0    1.40    0.50
   3  -4   0    1.60    1.00
   3   4   0    0.80    0.30
   3   4   0    0.40    0.30
   3  -4   0    0.50    0.60
   3  -4   0    0.30    0.80
   3  -4   0    0.70    0.40
  -3   4   1  232.78   13.80
  -3   4   1  223.98   16.90
   3  -4   1  235.08   18.20
  -3   4   1  247.68   17.10
   3   4  -1  248.48   13.30
   3   4  -1  234.88   13.30
   3   4  -1  214.78   14.80
   3  -4   1  222.08   13.80
  -3  -4  -1  245.58   13.80
  -3   4   1  249.08   13.80
   3   4  -1  239.28   14.10
   3  -4  -1  204.68   15.90
   3  -4  -1  223.58   17.10
   3   4   1  223.18   13.80
   3   4   1  208.58   16.90
   3  -4  -1  205.98   13.80
  -3   4  -1  216.68   13.70
   3  -4  -1  215.58   13.50
  -3  -4   1  222.18   13.30
   3   4   1  232.58   18.50
  -3  -4   1  222.78   16.20
   3   4   1  225.58   13.80
  -3   4  -1  211.98   18.10
   3   4   1  202.98   17.60
  -3   4   2   51.49    4.10
  -3   4   2   58.59    4.20
   3   4  -2   42.90    3.70
   3  -4   2   52.29    8.20
   3   4  -2   45.50    4.30
  -3   4   2   48.50    6.30
  -3  -4  -2   52.09    3.50
  -3  -4  -2   57.49    9.90
  -3  -4  -2   44.30    4.00
   3   4  -2   56.39    4.00
  -3   4   2   50.59    8.30
   3  -4   2   57.59   10.60
   3   4  -2   46.70    5.60
  -3  -4  -2   45.40    4.10
   3  -4   2   48.10    4.00
   3  -4  -2   51.29    4.20
  -3  -4   2   53.49    3.90
   3   4   2   55.69    7.40
  -3  -4   2   47.70    6.10
  -3   4  -2   29.20    8.50
   3   4   2   62.29   10.60
  -3   4  -2   40.10    4.00
  -3  -4   2   42.90    7.90
   3   4   2   43.80    4.10
  -3   4  -2   47.30    4.00
  -3  -4   2   39.20    6.90
   3  -4  -2   67.79   10.90
   3  -4  -2   53.59    8.80
   3  -4  -2   50.09    3.90
   3   4   2   55.39    4.80
   3   4   2   43.30    9.10
   3  -4   3 1233.58   77.69
   3   4  -3 1171.18   65.59
   3   4  -3 1076.09   66.09
   3   4  -3 1163.38   70.69
  -3  -4  -3 1179.08   65.09
  -3   4   3 1090.69   73.19
  -3   4   3 1100.09   70.69
  -3  -4  -3 1127.49   65.99
  -3  -4  -3 1137.19   73.69
  -3   4   3 1127.59   65.59
   3  -4   3 1143.99   65.99
  -3  -4  -3 1121.49   65.69
   3  -4   3 1179.38   65.79
   3  -4   3 1016.70   70.49
  -3   4   3 1071.09   65.69
   3   4  -3 1208.98   65.49
   3  -4  -3 1143.79   65.49
   3  -4  -3 1080.19   71.99
  -3  -4   3 1115.89   65.39
  -3  -4   3  994.50   71.79
  -3   4  -3 1140.49   65.89
   3  -4  -3 1134.09   65.99
  -3   4  -3  996.10   75.79
   3   4   3 1090.99   77.09
   3   4   3 1205.48   66.19
  -3  -4   3 1162.28   69.29
  -3  -4   3 1117.79   65.39
   3  -4  -3 1048.40   73.79
   3   4   3 1147.89   66.09
   3   4   3  979.00   73.89
   3   4   3 1089.89   72.19
  -3   4  -3 1150.58   65.69
   3  -4   4    4.70    2.10
   3  -4   4   -1.10    3.20
  -3  -4  -4    2.60    1.20
  -3  -4  -4   -2.70    2.10
  -3   4   4    3.10    1.50
   3   4  -4    0.10    0.90
  -3   4   4    2.80    1.30
  -3   4   4    5.70    3.10
   3   4  -4   -0.60    2.10
  -3   4   4    0.10    3.10
   3   4  -4    6.00    2.00
   3  -4   4   -1.20    3.70
   3  -4   4    3.00    1.40
   3   4  -4    1.70    1.20
  -3  -4  -4    4.30    1.70
  -3   4  -4    0.60    0.80
   3  -4  -4    3.60    1.40
  -3  -4   4    3.00    3.30
   3   4   4    2.00    4.90
  -3  -4   4    3.40    1.50
  -3  -4   4    2.50    1.40
   3  -4  -4    3.80    3.20
   3   4   4    1.10    1.10
   3   4   4    0.10    3.30
  -3   4  -4    1.20    2.30
   3  -4  -4    1.40    1.30
  -3   4  -4    2.50    1.30
  -3  -4   4   -1.70    3.80
  -3   4  -4    2.90    6.00
   3   4   4    0.70    1.40
   3   4   4    0.70    3.20
  -3  -4  -5  650.53   41.90
  -3  -4  -5  690.03   41.50
  -3   4   5  748.23   62.49
   3   4  -5  673.03   42.10
  -3  -4  -5  699.73   42.60
   3   4  -5  741.53   55.39
  -3  -4  -5  659.63   52.99
   3  -4   5  720.33   58.69
   3   4  -5  705.93   42.90
   3   4  -5  764.22   42.50
  -3   4   5  624.44   52.59
  -3   4   5  689.43   42.40
   3  -4   5  584.94   51.69
   3  -4  -5  676.23   42.60
   3  -4  -5  625.84   51.19
  -3  -4   5  688.63   47.90
  -3  -4   5  687.63   56.09
  -3   4  -5  626.54   57.69
  -3  -4   5  691.03   53.89
  -3   4  -5  666.13   51.39
  -3   4  -5  634.54   42.00
   3   4   5  705.43   42.80
   3  -4  -5  655.33   41.60
   3   4   5  742.73   57.49
  -3   4  -5  708.63   42.10
  -3   4   6    3.00    2.20
   3   4  -6   -1.90    3.90
   3   4  -6    1.40    1.50
  -3   4   6    0.30    8.00
   3   4  -6    1.50    1.70
  -3  -4  -6    3.70    1.90
   3   4  -6   -0.30    1.20
   3  -4   6   -0.40    8.40
  -3  -4  -6   -3.70    4.20
  -3   4   6   14.30    9.90
  -3  -4  -6    0.20    2.00
   3  -4  -6   -0.40    1.60
  -3  -4   6    4.60    8.10
  -3  -4   6   -3.00    1.20
   3  -4  -6    3.20    1.60
   3  -4  -6   -1.50    3.30
  -3   4  -6   -1.10    3.80
  -3  -4   6   -4.30    5.50
   3  -4  -6    1.70    1.80
   3   4   6   -2.60    8.30
   3   4   6    1.30    1.80
  -3   4  -6   -0.40    1.30
  -3   4  -6    4.30    2.20
   3   4  -7  398.76   37.90
  -3  -4  -7  445.06   27.50
  -3   4   7  457.15   29.00
  -3  -4  -7  394.46   45.80
  -3   4   7  391.16   46.80
   3   4  -7  354.76   27.10
   3  -4   7  319.87   42.50
  -3   4   7  366.06   41.80
   3   4   7  413.56   48.00
  -3   4  -7  426.16   27.90
   3  -4  -7  446.76   28.10
   3  -4  -7  392.86   28.10
   3   4   7  470.35   47.60
  -3  -4   7  389.26   42.20
   3  -4  -7  339.87   29.20
  -3   4  -7  412.86   39.20
   3   4   7  476.65   29.80
  -3  -4  -8    9.70   10.80
   3   4  -8    8.90    7.60
  -3  -4  -8    0.90    2.30
  -3   4   8   14.40   15.10
  -3   4   8    6.90    3.40
   3   4  -8    5.00    3.50
  -3   4  -8    0.90    2.70
   3  -4  -8    4.40    2.90
   3   4   8    1.80    2.80
   3  -4  -8    5.40    3.90
   3   4   8    7.40   14.30
   3  -4  -8    2.70    7.90
  -3  -4   8   -1.30   18.60
  -3  -4  -9   66.29   21.00
   3   4  -9   59.89   17.40
  -3   4   9   47.60    9.10
   3   4  -9   47.90    8.40
  -3   4  -9   41.30    7.20
   3  -4  -9   44.20    8.60
   3  -4  -9   52.39   18.20
   3  -4  -9   33.10    8.10
   4   4   0    6.70    0.70
   4  -4   0    8.00    1.30
   4  -4   0    7.40    2.50
   4  -4   0   11.60    2.40
  -4   4   0    7.00    1.10
   4   4   0    8.00    1.70
   4  -4   0    9.60    1.00
   4   4   0    8.20    0.70
  -4   4   0    6.30    1.30
  -4   4   0    7.60    0.90
  -4   4   0    7.40    2.70
  -4  -4  -1 1512.65   92.99
  -4   4   1 1602.64   92.99
   4   4  -1 1557.84   92.59
  -4  -4  -1 1497.45   97.99
  -4  -4  -1 1638.44   93.19
  -4   4   1 1660.33   95.69
  -4   4   1 1761.02   97.29
   4  -4   1 1658.93   98.89
   4   4  -1 1670.73   94.89
   4  -4   1 1693.13   93.29
   4  -4  -1 1677.33   97.49
  -4  -4   1 1661.23   92.49
  -4   4  -1 1671.83   93.19
   4   4   1 1532.95   98.09
   4   4   1 1715.63   93.29
   4  -4  -1 1505.45   95.99
   4   4   1 1800.52   93.29
  -4   4  -1 1517.35   98.79
   4  -4  -1 1622.34   93.29
   4  -4  -1 1450.85   93.59
   4   4   1 1601.54   92.29
  -4  -4   1 1696.73   94.69
  -4  -4   1 1682.63   93.89
  -4   4   2    2.10    0.90
   4   4  -2    2.00    1.40
  -4   4   2    0.80    1.30
   4   4  -2    0.80    0.50
  -4   4   2    1.10    0.70
  -4  -4  -2    1.00    0.70
   4  -4   2    1.20    1.90
   4  -4   2    2.00    2.40
   4  -4   2    2.80    1.00
   4   4  -2    1.10    0.70
  -4  -4  -2    1.40    0.50
  -4   4   2    0.50    1.30
  -4  -4  -2    0.20    0.50
  -4  -4   2    0.10    1.60
  -4   4  -2    1.40    0.60
   4  -4  -2    0.40    0.90
   4   4   2    0.30    1.70
   4  -4  -2    0.90    0.50
  -4  -4   2   -0.80    1.30
   4   4   2    2.60    1.10
   4  -4  -2    2.10    2.40
   4   4   2    0.90    2.30
  -4  -4   2    0.60    0.50
  -4  -4   2    1.90    0.70
   4  -4  -2    0.60    0.50
  -4   4  -2    4.00    3.70
  -4  -4   2    3.60    1.80
  -4   4   3  495.45   37.20
  -4   4   3  503.55   30.30
  -4  -4  -3  492.95   29.50
   4  -4   3  464.55   35.50
  -4  -4  -3  561.44   30.80
  -4  -4  -3  449.56   37.10
   4   4  -3  548.45   30.40
   4  -4   3  508.85   40.80
   4  -4   3  501.05   30.40
  -4   4   3  481.55   35.00
   4   4  -3  534.65   31.30
   4   4  -3  503.75   34.90
   4   4  -3  498.85   30.00
   4  -4   3  518.15   30.80
  -4  -4  -3  489.15   30.70
   4  -4  -3  431.86   37.20
   4   4   3  495.25   30.80
   4  -4  -3  504.55   30.20
  -4  -4   3  478.55   36.20
  -4   4  -3  499.15   30.70
   4  -4  -3  481.05   36.30
  -4   4  -3  455.25   40.30
   4   4   3  475.55   36.70
  -4  -4   3  493.15   33.50
  -4  -4   3  544.25   30.20
   4   4   3  495.35   41.10
  -4  -4   3  483.05   47.90
  -4   4  -3  464.15   30.10
   4  -4  -3  510.25   30.80
  -4  -4  -4   19.70    3.70
   4   4  -4   21.60    6.70
  -4  -4  -4   22.80    2.70
   4  -4   4   20.50    3.90
  -4   4   4   17.10    6.80
  -4   4   4   25.70    4.20
   4  -4   4   31.80   11.60
   4   4  -4   23.90    3.90
  -4   4   4   31.60    8.00
  -4  -4  -4   16.90    3.60
   4   4  -4   26.40    3.90
   4  -4   4   16.90    3.50
  -4   4   4   27.00    4.00
  -4  -4   4   24.90    3.80
   4   4   4   31.50    8.80
   4   4   4   24.60    4.30
  -4   4  -4   20.20    3.40
   4  -4  -4   24.50    3.60
   4  -4  -4   32.30   10.20
   4   4   4   15.00    3.30
   4  -4  -4   18.20    4.20
  -4  -4   4   27.60    3.30
   4   4   4   21.60    9.50
  -4  -4   4   29.50    9.40
   4  -4  -4   25.20    9.30
   4   4   4   30.60   10.20
  -4   4  -4   26.50   10.60
  -4  -4   4   22.50    8.20
  -4   4  -4   21.50    3.80
  -4  -4   4   17.50    5.50
   4   4  -5   26.70    5.10
  -4  -4  -5   30.30    4.40
   4   4  -5   39.10   10.40
  -4   4   5   29.10    4.70
   4   4  -5   25.10    4.20
  -4   4   5   28.60   10.10
  -4   4   5   39.70   14.30
  -4  -4  -5   28.60    5.10
   4   4  -5   27.20    4.60
   4  -4   5   53.49   15.60
   4  -4   5   33.70    5.20
  -4  -4  -5   32.60    4.80
  -4  -4  -5   37.40   10.60
   4   4   5    7.60    8.50
   4   4   5   53.19    8.20
  -4   4  -5   24.60   11.60
  -4  -4   5   37.50    9.00
  -4   4  -5   32.60    5.00
  -4   4  -5   28.40    5.60
   4   4   5   33.80   12.00
  -4  -4   5   30.70    4.60
   4  -4  -5   32.00    5.50
   4  -4  -5   21.90    9.20
   4  -4  -5   33.10    4.90
   4   4  -6    4.10    4.70
   4   4  -6    0.90    1.50
  -4  -4  -6    5.20    2.30
   4   4  -6    2.70    1.80
  -4   4   6    6.80   10.50
  -4   4   6    2.20    2.00
   4   4  -6    2.70    2.30
  -4   4   6   -5.20    6.90
  -4  -4  -6    4.10    5.50
  -4  -4  -6   -1.20    1.30
   4  -4  -6    4.80    2.40
   4  -4  -6    1.80    4.70
  -4   4  -6    0.20    1.70
  -4  -4   6    3.00    2.00
  -4  -4   6   -2.20    6.00
   4  -4  -6    5.40    2.00
   4  -4  -6    0.70    1.40
  -4   4  -6    2.70    1.40
   4   4   6    0.00    8.80
  -4  -4   6   -9.20    5.50
   4   4   6   -1.10    1.20
   4  -4   7   63.29   23.80
   4   4  -7   34.50   11.20
   4  -4   7   61.29   19.00
  -4   4   7   42.30    7.30
  -4   4   7   38.50   17.50
  -4  -4  -7   46.80    6.40
  -4   4   7   33.90   15.00
   4   4  -7   55.19    7.70
  -4   4  -7   52.59    7.30
   4  -4  -7   36.20    6.90
   4  -4  -7   36.10    5.80
   4   4   7   46.20   20.90
   4  -4  -7   39.50    6.90
   4   4   7   48.60    8.00
   4   4   7   30.50   13.60
  -4  -4   7   24.00   12.50
  -4  -4   7   23.10   13.30
   4  -4  -7   34.40   14.10
   4   4  -8   -0.80    2.40
  -4   4   8   -0.70    3.00
  -4  -4  -8    1.40    2.40
  -4   4   8   -8.20   14.90
  -4  -4  -8   -6.00    7.60
   4   4  -8    7.30    7.50
   4   4   8   11.70   19.50
   4  -4  -8    0.50    2.00
   4  -4  -8    2.90    3.00
   4  -4  -8   -0.90    7.70
  -4   4  -8   -0.10    1.80
  -4  -4   8    6.90   14.20
   4   4  -9   28.70   13.00
  -4  -4  -9   75.29    7.70
   4   4  -9   54.99    9.60
  -4   4  -9   53.89    8.40
   4  -4  -9   43.30    8.50
   4  -4  -9   54.09    9.20
   4  -4  -9   60.29   17.90
   5   4   0   83.39    6.30
  -5   4   0   76.39    5.30
   5  -4   0   78.59    5.30
  -5  -4   0   79.19    4.90
  -5   4   0   76.99    8.50
   5  -4   0   94.19    5.80
  -5  -4   0   80.99    4.70
  -5   4   0   77.69    5.30
   5   4   0   76.79    4.90
   5  -4   0   77.99    8.40
  -5  -4   0   84.69    6.80
   5  -4   0   78.29    5.40
  -5   4   0   78.29    5.80
  -5   4   1    5.00    1.00
   5   4  -1    7.50    2.30
   5  -4   1    4.80    1.20
   5  -4   1    1.90    1.90
   5   4  -1    4.60    0.70
  -5   4   1    4.50    1.80
  -5  -4  -1    5.00    1.10
  -5   4   1    6.60    1.30
  -5  -4  -1    4.20    2.80
   5  -4  -1    3.30    1.90
   5  -4  -1    4.10    1.10
  -5   4  -1    4.10    0.90
  -5  -4   1    8.70    1.70
   5   4   1    5.40    1.20
   5   4   1    3.70    0.50
  -5  -4   1    4.00    0.40
   5   4   1    4.30    1.10
  -5   4  -1    4.40    1.00
   5   4   1   10.50    3.80
   5  -4  -1    3.20    1.70
   5  -4  -1    3.40    1.20
   5  -4  -1    3.60    0.70
  -5   4   2  130.69   14.30
  -5   4   2  116.39   10.90
   5   4  -2  104.29    7.70
  -5   4   2  131.49    8.20
  -5   4   2  110.99    8.10
  -5  -4  -2  121.09    7.20
  -5  -4  -2  131.49    8.50
   5  -4   2  126.99   14.40
   5  -4   2  115.29    8.20
   5   4  -2  124.69    7.80
  -5  -4  -2  133.59    8.50
   5   4  -2  125.49   10.90
  -5   4  -2  111.99   14.20
  -5   4  -2  118.09    8.10
   5   4   2  114.79   12.50
   5  -4  -2  113.29   11.60
   5   4   2  153.68   15.80
   5  -4  -2  125.09   13.00
   5   4   2  116.39    7.40
   5  -4  -2  112.79    8.30
  -5  -4   2  122.09   10.80
  -5  -4   2  117.99    7.70
  -5  -4   2   93.39   11.00
  -5  -4   2  118.79    9.90
  -5  -4   2  116.19    7.70
   5  -4  -2  123.09    8.00
   5   4  -3    9.70    2.60
  -5  -4  -3    5.90    1.20
  -5  -4  -3    7.10    2.00
   5  -4   3    4.60    3.40
   5  -4   3   10.60    5.60
  -5   4   3    5.80    1.60
   5   4  -3    4.20    1.60
  -5  -4  -3    4.50    1.50
   5  -4   3    5.90    1.60
   5   4  -3    4.40    2.70
   5  -4   3    6.60    2.10
  -5   4   3    6.70    1.90
   5   4  -3    6.60    1.60
  -5   4   3    6.40    3.00
  -5   4   3    3.50    2.70
   5   4   3    7.90    2.30
   5   4   3    4.90    2.80
  -5   4  -3    5.70    1.60
   5   4   3    7.30    5.30
   5  -4  -3    4.00    4.10
  -5  -4   3    1.50    2.10
  -5  -4   3    6.50    1.50
   5   4   3    5.50    1.70
  -5  -4   3    5.40    1.50
  -5  -4   3    8.50    3.00
  -5   4  -3    5.30    4.30
   5  -4  -3    3.70    1.60
   5  -4  -3    6.10    1.50
  -5   4  -3    8.30    1.90
   5   4  -4   49.70   10.30
  -5   4   4   46.20    4.50
   5   4  -4   41.00    5.00
   5  -4   4   50.69   14.10
   5  -4   4   43.40    4.80
  -5  -4  -4   44.80    5.00
   5  -4   4   40.90    4.50
  -5  -4  -4   40.90    3.80
   5   4  -4   39.40    4.10
  -5  -4  -4   39.80    4.50
  -5   4   4   45.30    9.30
  -5   4   4   28.70    7.90
   5  -4   4   41.10   10.00
  -5   4   4   51.49    4.90
  -5  -4  -4   46.90   11.80
  -5  -4   4   31.90   11.60
   5   4   4   42.40    4.80
   5  -4  -4   48.40   11.40
   5   4   4   41.90    4.90
  -5  -4   4   47.40   11.40
   5   4   4   46.00   13.80
   5  -4  -4   59.69   13.70
  -5  -4   4   43.60    8.30
   5   4   4   39.10   10.10
  -5   4  -4   52.29   14.70
  -5  -4   4   44.40    4.40
  -5   4  -4   43.10    4.40
   5  -4  -4   38.80    4.60
   5   4   4   29.30   10.50
  -5   4  -4   35.00    4.40
  -5  -4  -5   38.90    6.10
   5   4  -5   25.40    4.60
  -5   4   5   29.00    4.80
  -5   4   5   27.30    7.80
  -5   4   5   38.70   14.20
  -5  -4  -5   28.60    3.40
   5  -4   5   27.60   10.80
   5   4  -5   37.50    9.70
   5  -4   5   46.00    5.80
  -5  -4  -5   34.00   11.20
   5   4  -5   27.60    4.60
   5   4  -5   31.30    5.60
  -5  -4   5   44.50   11.10
   5   4   5   25.00   10.70
  -5   4  -5   35.60   14.50
  -5   4  -5   20.50    3.90
  -5   4  -5   27.90    4.60
   5  -4  -5   27.20    9.00
   5  -4  -5   38.10    5.30
   5  -4  -5   27.70    5.30
   5   4   5   28.30   11.80
  -5  -4   5   35.60    5.20
   5   4   5   27.50    5.20
   5   4  -6    0.90    1.40
  -5   4   6   -2.40    1.20
  -5   4   6   -3.60    6.80
  -5  -4  -6   -1.10    4.30
   5   4  -6   -1.70    1.30
  -5   4   6   -7.20    7.00
   5   4  -6    3.70    3.60
  -5  -4   6    0.40    8.60
   5  -4  -6    1.40    2.40
   5  -4  -6    1.60    4.10
  -5   4  -6   16.10   12.70
   5   4   6    1.70    1.90
  -5   4  -6   -0.60    1.40
  -5  -4   6   -1.80    1.20
   5  -4  -6    2.50    1.70
   5   4   6    1.10    8.20
   5   4  -7    4.30    2.80
  -5   4   7    1.30    2.40
  -5   4   7   -0.20    8.60
   5  -4   7   -1.50   10.00
   5   4  -7    6.50    3.50
  -5  -4  -7    2.10    2.20
  -5  -4  -7    5.40    5.40
   5   4  -7    1.40    5.20
  -5   4   7    9.80   11.00
  -5  -4   7    2.50   10.80
   5  -4  -7    3.30    2.80
   5  -4  -7    3.00    2.40
   5   4   7    4.60    3.00
   5   4   7    7.20   12.70
  -5  -4   7    2.10    9.20
  -5   4  -7    5.80    2.90
   5   4  -8   -1.30    2.50
  -5   4   8   -2.40    2.40
  -5  -4  -8   -0.30    2.10
   5  -4   8    3.90   17.10
  -5   4   8  -16.70   16.80
   5   4  -8   -3.50    7.50
   5  -4  -8    4.20    9.00
   5   4   8    8.20   16.90
   5  -4  -8   -0.50    2.50
  -5   4  -8    3.70    2.40
  -5  -4   8  -10.40   14.40
   5  -4  -8    2.70    2.70
   5   4   8   -2.20   17.70
  -5  -4  -9    0.40    3.10
   5   4  -9   -5.20   10.40
   5  -4  -9   -2.50    3.30
  -5   4  -9    1.70    2.90
   5  -4  -9   -3.10    2.90
  -6  -4   0   48.80    3.20
  -6  -4   0   46.30    5.20
  -6  -4   0   49.50    3.00
   6  -4   0   50.19    3.60
   6   4   0   55.69    6.10
  -6   4   0   45.40    4.10
  -6   4   0   50.59    3.60
   6  -4   0   42.50    3.60
  -6   4   0   46.20    3.60
   6  -4   0   60.89    9.40
   6  -4   0   48.60    4.00
   6  -4   0   60.79    6.00
  -6   4   1  357.16   21.50
  -6  -4  -1  335.97   26.70
   6   4  -1  347.97   22.60
  -6  -4  -1  377.36   21.70
   6  -4   1  366.96   21.80
   6   4  -1  372.96   20.80
   6  -4   1  329.97   21.70
   6   4  -1  369.46   21.00
   6  -4   1  362.36   27.50
  -6   4   1  353.06   21.60
   6  -4  -1  377.46   25.40
   6  -4  -1  400.46   26.80
  -6  -4   1  381.96   22.30
   6   4   1  388.36   21.00
  -6   4  -1  335.37   27.70
  -6  -4   1  365.46   20.80
  -6   4  -1  354.96   21.50
   6  -4  -1  345.27   21.40
   6  -4  -1  346.57   22.40
   6   4   1  366.56   21.80
  -6   4  -1  354.36   21.80
   6   4   1  366.56   26.70
   6  -4  -1  362.56   21.80
   6   4  -2  120.79   11.10
  -6   4   2  119.69    8.40
   6  -4   2  120.79   14.50
  -6   4   2  131.69    8.20
   6   4  -2  106.09    7.70
   6  -4   2  117.09    8.30
  -6   4   2  117.59   11.10
  -6  -4  -2  135.09    8.70
   6   4  -2  117.59    8.00
  -6  -4  -2  121.09    7.30
   6  -4  -2  115.79    8.50
  -6  -4   2  116.09   11.80
   6  -4  -2  111.29   12.70
  -6   4  -2  132.99   15.80
   6   4   2  111.19    7.50
   6  -4  -2  108.19   11.80
  -6  -4   2  129.09   10.70
  -6  -4   2  127.49    7.80
   6   4   2  125.59    8.80
   6   4   2  137.09    9.60
  -6   4  -2  114.79    8.10
  -6  -4   2  121.49    7.70
  -6  -4   2  132.09   10.40
   6  -4  -2  125.49    8.10
   6   4   2  125.79   13.50
   6   4   2  140.59   15.40
   6   4  -3  126.09    9.10
   6  -4   3  137.79   17.70
   6   4  -3  136.19    9.40
  -6  -4  -3  133.89    8.50
  -6  -4  -3  140.09    9.90
   6  -4   3  142.29    9.70
  -6   4   3  140.49   10.10
   6  -4   3  143.79   10.20
   6  -4   3  129.19   14.60
   6   4  -3  133.99   13.50
  -6   4   3  125.99    9.60
  -6   4   3  161.08   15.70
   6   4   3  128.79   10.00
   6  -4  -3  134.79    9.30
   6   4   3  137.29   18.10
  -6   4  -3  126.59    9.90
  -6  -4   3  119.39   13.10
   6   4   3  130.69   10.00
   6  -4  -3  119.09   14.00
  -6  -4   3  140.09    9.20
  -6   4  -3  134.29   18.40
   6  -4  -3  122.29    9.80
  -6  -4   3  143.39    9.30
   6  -4  -3  143.29   16.20
  -6  -4   3  138.09   12.10
  -6   4  -3  142.79    9.40
  -6  -4  -4   53.29    5.40
   6  -4   4   42.90   12.30
   6   4  -4   54.59   11.00
  -6   4   4   59.79    5.80
   6   4  -4   52.19    6.00
   6  -4   4   41.70    9.60
  -6  -4  -4   47.70    4.30
   6   4  -4   55.79    5.30
   6  -4   4   53.89    5.70
   6   4  -4   65.19    5.20
   6  -4   4   50.99    5.10
  -6   4   4   63.89   12.60
  -6   4   4   63.19   13.00
   6   4   4   49.80   14.70
  -6  -4   4   39.80   10.90
   6  -4  -4   50.69    5.50
   6  -4  -4   50.99   12.60
  -6   4  -4   46.30   13.50
   6   4   4   53.19    5.70
  -6  -4   4   65.99   12.50
  -6  -4   4   50.39    4.80
   6  -4  -4   47.40    4.80
  -6   4  -4   53.19    4.90
   6  -4  -4   53.79   11.60
  -6  -4   4   57.39   11.30
   6   4   4   56.99    5.90
  -6  -4   4   56.49    5.10
  -6   4  -4   38.80    7.10
  -6   4   5   23.30    9.20
   6  -4   5    6.20    2.20
   6  -4   5   13.40    8.90
   6   4  -5    8.10    5.40
  -6   4   5    8.40    2.40
   6   4  -5    8.50    2.90
   6   4  -5    8.00    2.20
   6   4  -5    4.30    2.10
  -6  -4  -5   11.50    2.30
   6  -4  -5    4.90    2.10
  -6   4  -5    8.40    2.40
  -6   4  -5   11.10   10.00
  -6  -4   5    6.00    2.10
  -6  -4   5    3.20    5.50
   6  -4  -5    9.80    2.50
   6   4   5    2.60    8.30
   6  -4  -5    1.60    4.20
   6   4   5    2.20    7.30
   6   4   5    8.90    2.90
  -6   4  -5    9.30    2.80
  -6  -4   5    0.50    5.30
  -6   4   6   11.80   10.30
  -6   4   6   18.20    3.90
   6   4  -6   17.20    4.30
   6   4  -6    8.60    2.90
  -6  -4  -6   19.30    3.50
   6   4  -6   14.50    3.60
   6   4  -6   21.10    9.10
  -6   4   6   17.80    9.60
   6  -4  -6   12.10    4.10
  -6   4  -6    8.10   20.80
   6   4   6   16.20   10.50
   6  -4  -6   13.60    7.70
   6   4   6   17.60    4.70
   6   4   6   10.30   10.50
  -6  -4   6   14.50    3.30
   6   4  -7   20.80    5.00
   6  -4   7   60.59   31.00
  -6   4   7   26.50    5.80
  -6  -4  -7   20.10    4.00
   6   4  -7   26.10    6.00
  -6   4   7   31.50   17.50
   6   4  -7   16.80    4.20
   6   4  -7   15.60    7.40
  -6   4   7   10.30   12.30
   6   4   7    9.50   13.40
  -6  -4   7   31.90   18.20
   6  -4  -7   22.20    5.30
  -6  -4   7   14.80   16.70
   6  -4  -7   30.20   12.60
   6  -4  -7   18.30    4.30
  -6   4  -7   23.50    4.60
   6  -4  -7   21.90    6.00
   6   4  -8   -1.10    3.10
  -6   4   8   21.70   16.40
   6   4  -8    0.50    6.90
   6  -4   8    8.20   16.10
  -6  -4  -8    9.00    3.30
   6   4   8   -1.50   15.50
   6  -4  -8    0.40    6.80
  -6   4  -8    5.00    3.00
   6   4   8   15.20   20.30
   6  -4  -8    6.10    3.70
   6  -4  -8    6.20    3.40
  -6  -4  -9   15.90    4.60
   6   4  -9    8.70    4.10
   6   4  -9   12.60   11.20
   6  -4  -9   18.50   19.70
   6  -4  -9    9.20    5.80
   6  -4  -9    8.20    4.10
  -7  -4   0   70.89    4.60
   7  -4   0   74.79    5.10
   7   4   0   69.09    6.40
   7   4   0   66.69    4.50
   7  -4   0   69.09    5.10
   7  -4   0   59.49    8.10
  -7   4   0   66.49    5.60
  -7   4   0   72.09    5.10
  -7   4   0   77.19    5.00
  -7  -4   0   75.69    4.40
   7  -4   0   78.59    5.60
  -7  -4  -1  134.39   14.10
   7   4  -1  147.29    8.60
  -7   4   1  152.68    9.30
   7  -4   1  153.68    9.70
   7   4  -1  149.79   10.60
   7   4  -1  157.18   12.20
   7  -4   1  145.89    9.60
  -7   4   1  130.79    9.30
  -7   4   1  150.88   13.50
   7   4  -1  142.89    8.80
   7  -4   1  161.98   15.30
  -7  -4  -1  144.19    9.40
  -7   4  -1  149.09   15.50
   7  -4  -1  141.99    9.20
   7   4   1  130.79   13.40
   7  -4  -1  157.38    9.70
   7   4   1  150.58    8.90
   7  -4  -1  153.68   13.90
  -7  -4   1  159.58   10.40
  -7   4  -1  145.39    9.70
   7   4   1  142.09    9.50
  -7   4  -1  140.09    9.30
   7  -4  -1  133.19   10.10
   7  -4  -1  143.59   12.80
  -7  -4   1  135.49    8.50
   7  -4   2   22.50    7.50
   7   4  -2   22.60    5.50
  -7   4   2   16.30    4.80
  -7   4   2   21.90    2.50
  -7   4   2   30.10    5.70
  -7   4   2   22.10    2.30
   7  -4   2   24.60    2.60
   7   4  -2   23.90    2.40
  -7  -4  -2   22.30    2.60
  -7  -4  -2   21.70    7.20
  -7  -4  -2   24.00    1.90
   7   4  -2   25.50    2.30
   7   4   2   24.40    2.00
  -7  -4   2   24.50    4.70
   7   4   2   26.10    2.90
   7   4   2   30.30    7.70
   7  -4  -2   22.40    2.70
   7   4   2   29.60    4.20
   7   4   2   24.90    8.10
  -7   4  -2   21.40    2.40
  -7  -4   2   19.30    2.00
   7  -4  -2   21.70    2.20
  -7  -4   2   21.20    1.90
  -7   4  -2   17.50    6.60
   7  -4  -2   23.10    5.90
   7  -4  -2   18.30    5.60
  -7  -4   2   35.20    5.40
   7  -4   3  551.74   32.60
  -7  -4  -3  556.04   31.30
   7  -4   3  567.44   33.30
   7   4  -3  513.45   31.90
  -7   4   3  590.74   37.80
   7  -4   3  486.35   41.70
  -7  -4  -3  469.35   42.90
  -7   4   3  536.75   32.70
   7   4  -3  501.65   32.20
  -7   4   3  561.24   32.30
   7   4  -3  471.85   37.10
  -7  -4   3  522.95   39.90
   7   4   3  550.24   33.30
   7  -4  -3  520.35   40.80
  -7   4  -3  531.55   32.20
  -7   4  -3  551.44   33.10
  -7  -4   3  579.74   32.10
   7  -4  -3  455.15   38.20
   7   4   3  539.35   33.30
   7  -4  -3  500.35   32.00
   7   4   3  507.65   40.60
   7   4   3  512.75   31.50
   7   4   3  517.55   43.60
  -7  -4   3  591.74   36.20
  -7   4  -3  517.55   44.40
   7  -4  -3  564.94   33.20
  -7  -4   3  555.64   40.30
  -7  -4   3  584.94   32.00
   7   4  -4   27.40    3.80
  -7   4   4   18.70    9.60
   7  -4   4   27.70    4.20
   7   4  -4   20.90    4.60
   7   4  -4   21.50    3.80
   7  -4   4   30.80    4.80
   7  -4   4   18.80    7.60
   7   4  -4   23.30    7.30
   7  -4   4   23.60    9.90
  -7  -4  -4   22.90    2.40
  -7   4   4   26.70    4.40
   7  -4  -4   23.80    3.70
  -7   4  -4   20.20    3.60
  -7  -4   4   29.80    3.90
   7   4   4   29.70   10.50
   7   4   4   30.40    5.20
  -7  -4   4   31.30    6.90
   7  -4  -4   21.90    7.90
   7   4   4   32.40    5.00
   7  -4  -4   23.40    4.20
   7  -4  -4   24.50    9.00
  -7  -4   4   24.70    3.70
  -7  -4   4   22.00    7.40
  -7   4  -4   19.70    9.90
  -7   4  -4   27.50    3.90
   7   4  -5  534.85   43.00
  -7   4   5  617.64   46.50
   7  -4   5  559.14   50.89
   7  -4   5  587.24   35.10
   7   4  -5  495.85   34.20
  -7  -4  -5  569.54   33.60
  -7   4   5  582.64   35.40
   7   4  -5  503.25   34.80
   7   4  -5  618.84   37.00
   7  -4  -5  516.25   35.50
   7   4   5  592.74   36.30
  -7  -4   5  598.04   45.20
   7  -4  -5  528.65   44.50
  -7   4  -5  585.24   34.60
   7  -4  -5  575.04   34.60
  -7   4  -5  489.55   50.69
   7   4   5  524.95   49.10
  -7  -4   5  529.45   47.60
   7   4  -6    1.90    1.80
  -7   4   6   -1.50    8.80
   7   4  -6    4.00    5.90
   7   4  -6    2.10    2.30
  -7   4   6    1.20    1.60
  -7  -4  -6    2.80    1.30
  -7   4   6    1.50    6.30
   7   4  -6    2.40    2.60
  -7   4  -6    0.90    1.60
   7   4   6    1.60   10.10
   7   4   6    2.40    8.30
   7  -4  -6   -2.30    3.90
  -7   4  -6   -2.30   12.90
  -7  -4   6    0.70    1.40
   7  -4  -6    2.40    1.80
   7  -4  -6    0.90    1.80
  -7   4   7  176.58   35.10
   7   4  -7  245.18   19.90
  -7  -4  -7  260.67   17.20
   7   4  -7  245.88   18.60
  -7   4   7  310.17   34.40
   7   4  -7  260.47   18.50
  -7   4   7  242.28   19.10
   7  -4  -7  237.58   19.50
  -7  -4   7  244.68   30.70
  -7   4  -7  236.88   17.70
   7  -4  -7  260.07   18.40
   7   4   7  282.07   44.90
   7  -4  -7  250.97   29.60
   7  -4   8   -4.30   14.90
   7   4  -8   -4.90    6.50
  -7  -4  -8   -3.30    2.10
  -7   4   8    1.30    4.00
   7   4  -8   -2.90    1.80
  -7   4  -8    4.10    3.00
   7   4   8  -18.40   17.20
   7  -4  -8    1.00    2.80
   7   4   8   -6.50   15.80
   7  -4  -8   -3.60    6.40
   7  -4  -8    0.80    1.90
  -7  -4  -9   27.50    6.50
   7   4  -9   38.20    8.00
   7   4  -9   33.90   14.30
   7  -4  -9   33.30    7.20
   7  -4  -9   28.10    6.70
   7  -4  -9   42.70   16.20
  -7   4  -9   39.70    9.10
  -8   4   0   10.60    1.60
  -8  -4   0   10.10    0.90
  -8  -4   0    9.00    1.10
   8  -4   0   10.60    1.80
   8   4   0    8.10    1.20
   8  -4   0   14.40    3.90
   8  -4   0   15.60    2.50
   8  -4   0   12.20    1.90
  -8   4   0    8.10    4.00
   8  -4   0    6.50    3.30
  -8  -4   0    8.70    3.40
  -8   4   0   10.60    1.80
   8   4   0   12.80    3.10
   8   4   0    9.00    1.80
  -8   4   0    6.90    2.00
  -8   4   1 2343.37  134.79
   8  -4   1 2273.97  128.99
   8  -4   1 2325.67  136.79
  -8  -4  -1 2121.09  135.49
   8  -4   1 2282.07  129.09
   8   4  -1 2244.58  127.79
  -8  -4  -1 2208.58  128.69
  -8   4   1 2226.18  128.79
   8   4  -1 2303.67  130.49
  -8   4   1 2268.17  128.59
   8   4  -1 2216.58  128.09
   8   4  -1 2529.15  133.19
  -8  -4   1 2259.97  130.19
   8  -4  -1 2211.88  133.79
   8   4   1 2412.36  128.99
  -8   4  -1 2025.70  136.79
   8   4   1 2336.47  134.99
   8  -4  -1 2229.68  134.79
  -8   4  -1 2137.89  128.59
   8  -4  -1 2145.89  129.69
   8   4   1 2291.77  128.29
   8  -4  -1 2169.38  128.89
  -8   4  -1 2132.19  129.09
   8  -4  -1 2291.67  128.49
  -8   4   2    3.00    2.90
   8   4  -2    6.00    1.00
   8  -4   2    3.30    1.30
   8  -4   2    8.80    4.90
  -8   4   2    5.30    1.20
  -8   4   2    5.90    2.80
  -8  -4  -2    5.80    4.40
   8   4  -2    3.60    2.80
   8   4  -2    7.70    1.50
   8   4  -2    6.40    3.00
  -8  -4  -2    4.80    1.40
   8   4   2    5.60    4.30
  -8   4  -2    6.00    1.50
   8  -4  -2    3.10    2.60
  -8  -4   2    4.60    2.00
   8  -4  -2    5.30    3.20
  -8  -4   2   14.30    3.70
   8  -4  -2    5.50    1.60
   8  -4  -2    9.90    1.70
  -8  -4   2    5.10    0.90
   8  -4  -2    3.10    1.40
   8   4   2    6.30    1.10
  -8   4  -2    3.70    4.90
  -8   4   3  650.33   41.30
   8   4  -3  599.24   35.60
   8  -4   3  576.64   44.20
  -8   4   3  634.64   43.00
   8  -4   3  603.34   35.90
  -8  -4  -3  618.24   34.50
   8   4  -3  514.65   40.70
  -8   4   3  587.64   35.50
  -8   4   3  552.14   35.90
   8  -4   3  576.74   47.30
   8   4  -3  641.24   35.30
  -8  -4  -3  525.65   47.00
  -8  -4   3  549.25   46.30
  -8   4  -3  638.24   35.60
   8   4   3  552.04   34.80
   8  -4  -3  586.64   35.40
  -8   4  -3  562.24   36.30
   8   4   3  621.54   36.70
  -8  -4   3  622.04   40.50
   8  -4  -3  541.05   43.80
  -8  -4   3  640.64   39.50
   8  -4  -3  564.24   36.30
   8   4   3  539.05   44.00
  -8  -4   3  623.44   35.10
   8   4   3  606.54   48.00
  -8  -4   3  641.24   35.40
  -8   4  -3  549.54   52.79
   8  -4   4   10.40    6.50
   8   4  -4    0.40    1.10
   8  -4   4    1.30    1.80
  -8  -4  -4    1.10    0.70
   8   4  -4    2.60    1.10
  -8   4   4    1.50    1.30
   8  -4   4   -0.20    1.00
   8   4   4   -0.20    5.60
   8  -4  -4   -4.80    3.40
  -8   4  -4    1.90    1.20
   8  -4  -4    3.10    3.70
  -8  -4   4   -1.40    1.00
  -8   4  -4   -3.50    4.50
  -8  -4   4    0.20    0.80
  -8   4  -4    1.50    1.30
   8  -4  -4   -0.10    1.00
   8   4   4    2.20    1.80
  -8  -4   4    4.60    5.50
  -8  -4   4   -1.50    2.30
   8  -4  -4   -0.30    0.60
  -8  -4   4   -0.30    5.40
   8   4  -5   34.80    6.60
   8   4  -5   38.50   10.30
   8  -4   5   40.10    4.80
   8   4  -5   41.80    6.00
   8  -4   5   32.00   13.00
   8   4  -5   42.30    4.60
  -8  -4  -5   43.70    4.00
  -8  -4   5   45.60   11.20
   8  -4  -5   42.00   11.40
   8  -4  -5   37.40    6.20
  -8   4  -5   52.99    5.00
  -8   4  -5   29.50   14.10
  -8  -4   5   36.50   11.50
  -8  -4   5   48.00    5.00
   8   4   5   76.59   20.00
   8   4  -6   -0.60    1.90
   8   4  -6    1.80    4.50
  -8  -4  -6   -0.70    1.20
  -8   4   6    1.30    1.60
   8  -4   6   -9.90    9.20
  -8   4   6    1.80   11.10
   8   4  -6    0.20    2.10
  -8   4   6   -0.30    6.60
   8   4  -6   -1.40    1.50
  -8   4  -6    2.40    1.40
   8  -4  -6   -3.70    3.90
   8   4   6    2.80    9.60
   8  -4  -6    0.60    1.60
   8   4   6    1.50    9.60
   8  -4  -6   -0.30    1.70
  -8   4  -6    6.20   12.80
   8   4  -7   52.49    8.80
   8   4  -7   48.60    7.10
   8   4  -7   31.60    5.70
   8   4  -7   33.60   13.00
  -8  -4  -7   52.19    5.10
  -8   4   7   38.40    6.50
  -8   4   7   43.50   14.20
  -8   4  -7   45.90    6.40
   8   4   7   87.09   26.60
   8  -4  -7   29.60    6.80
   8  -4  -7   17.20   10.90
   8  -4  -7   39.50    7.60
   8   4   7   46.30   28.40
   8  -4  -7   28.30    5.20
   8  -4   8   -3.20   19.00
   8   4  -8   -9.40    8.10
  -8   4   8    0.80    4.20
   8   4  -8   -0.60    2.50
   8  -4   8   -7.40   23.50
  -8  -4  -8    0.80    2.20
   8  -4  -8  -10.50    7.40
   8   4   8    0.50   18.60
   8  -4  -8   -0.30    2.60
   8   4   8    8.60   20.40
   8  -4  -8    0.90    2.30
   8   4  -9  126.99   13.70
   8  -4  -9  109.29   26.60
   8  -4  -9  139.89   14.30
   8  -4  -9  137.19   13.40
  -8   4  -9  144.49   12.00
   9  -4   0   81.79    6.10
   9   4   0   62.29    5.60
   9  -4   0   98.09   10.70
   9  -4   0  101.89    9.60
  -9  -4   0   73.19    5.00
   9   4   0   81.79    7.70
  -9  -4   0   72.79    5.10
  -9   4   0   80.69    5.50
   9  -4   0   86.29    5.80
  -9  -4   0   66.39    8.10
  -9   4   0   84.19   10.50
   9   4   0   74.59    5.00
   9  -4   0   77.39    5.50
  -9   4   1  101.39    6.90
   9   4  -1  101.69    6.50
  -9   4   1  107.89   11.60
   9  -4   1  108.29   12.80
  -9  -4  -1  107.09   12.60
  -9  -4  -1   92.49    6.90
   9   4  -1   96.29    8.50
   9  -4   1   98.69    7.20
   9  -4   1  108.89    7.50
   9   4  -1  114.39   10.60
   9   4  -1   99.29    6.30
   9  -4  -1  107.09    6.90
   9  -4  -1  104.69    7.30
  -9   4  -1  102.79    7.00
  -9   4  -1   95.79    7.50
   9   4   1  105.89   11.40
   9  -4  -1  105.19   11.00
   9  -4  -1  106.29   11.70
   9  -4  -1   97.39    7.80
   9   4   1  104.09    7.30
  -9  -4   1   91.99    8.40
  -9  -4  -2   37.80    3.90
   9   4  -2   39.80    7.20
   9  -4   2   51.99   11.50
   9   4  -2   49.90    9.20
  -9   4   2   54.89    6.90
   9  -4   2   42.10    4.00
   9   4  -2   44.80    3.60
   9   4  -2   44.20    3.20
  -9   4   2   60.39   10.50
  -9  -4  -2   42.80   10.50
   9  -4  -2   46.70    9.40
   9  -4  -2   59.99   11.60
   9  -4  -2   35.30    5.20
   9  -4  -2   40.50    4.00
  -9   4  -2   45.50    4.00
  -9   4  -2   45.40    3.90
  -9   4  -2   35.60   10.30
  -9  -4   2   47.10    3.30
  -9  -4   2   42.30    5.30
   9   4   2   48.10   10.30
   9   4   2   42.20    3.30
   9  -4  -2   42.60    3.60
  -9  -4   2   45.00    3.10
  -9  -4  -3  356.26   21.40
  -9   4   3  437.06   30.30
  -9   4   3  357.66   22.20
   9   4  -3  320.97   27.70
   9   4  -3  337.57   22.30
  -9   4   3  396.66   30.10
   9  -4   3  419.76   35.30
   9  -4   3  347.67   22.60
  -9   4   3  394.56   23.00
   9  -4   3  321.67   30.30
  -9   4  -3  365.06   22.30
   9  -4  -3  309.97   29.80
   9   4   3  358.96   21.90
  -9   4  -3  330.97   34.20
   9   4   3  371.36   33.90
   9  -4  -3  324.07   29.00
  -9  -4   3  374.06   21.70
   9  -4  -3  348.47   22.10
  -9   4  -3  344.07   23.10
   9   4   3  391.36   23.60
  -9  -4   3  309.37   28.50
  -9  -4   3  408.56   27.00
   9  -4  -3  382.96   23.30
   9   4  -4   23.00    2.80
   9   4  -4   27.80    4.20
   9  -4   4   11.50    7.20
  -9   4   4   27.70    8.60
  -9  -4  -4   21.20    8.50
  -9   4   4   22.70    4.00
   9   4  -4   19.20    6.90
   9  -4   4   19.50    4.30
  -9  -4  -4   24.00    2.40
   9  -4  -4   24.00    3.50
   9   4   4   19.50    8.90
  -9   4  -4   27.30    3.00
   9  -4  -4   22.70    7.70
   9  -4  -4   18.70    7.50
  -9  -4   4   15.60    6.90
   9   4   4   30.10    5.20
  -9   4  -4   32.30   11.20
  -9  -4   4   30.20    7.80
  -9  -4   4   22.40    3.50
   9  -4  -4   24.70    4.50
   9   4  -5  316.17   22.50
  -9   4   5  289.17   20.70
  -9   4   5  320.87   32.10
   9   4  -5  250.17   27.10
   9   4  -5  334.87   20.90
  -9  -4  -5  344.87   19.10
   9  -4   5  266.37   20.30
   9   4  -5  323.97   20.00
  -9  -4   5  340.67   20.50
  -9  -4   5  278.07   31.00
  -9   4  -5  268.67   36.10
   9  -4  -5  283.37   21.10
   9  -4  -5  259.27   28.20
  -9   4  -5  310.67   19.90
  -9  -4   5  299.47   28.10
   9  -4  -5  300.47   20.00
   9  -4   6   -1.70   10.30
   9   4  -6   -2.90    5.10
  -9  -4  -6    9.60    2.00
   9   4  -6    6.70    2.50
  -9   4   6    4.10    2.70
   9   4  -6    5.10    2.00
   9   4  -6    3.40    2.70
   9  -4  -6    6.80    2.60
   9  -4  -6    8.50    6.30
  -9  -4   6    4.00    2.40
   9   4   6    3.20    9.70
  -9   4  -6    6.20    2.20
   9   4   6   -8.70    9.70
  -9   4  -6   12.40   17.10
   9   4  -7  173.78   15.00
  -9   4   7  112.89   22.40
  -9  -4  -7  160.38   11.00
   9   4  -7  171.08   13.20
   9   4  -7  151.08   13.20
   9  -4  -7  156.48   26.10
   9   4   7  119.09   39.10
  -9   4  -7  152.78   11.70
   9  -4  -7  135.39   13.00
   9  -4  -7  137.69   13.80
   9  -4  -7  142.19   15.40
   9   4   7   84.29   23.90
   9  -4   8    1.00   25.10
   9   4  -8    2.60    3.00
   9  -4   8   -4.10   22.40
   9   4  -8   -4.10    8.00
   9  -4  -8    3.00    8.80
   9  -4  -8    0.60    2.50
   9  -4  -8    0.50    3.40
   9   4  -9   13.70    6.10
   9  -4  -9   24.00    6.70
  10   4   0    1.80    1.00
  10  -4   0    1.80    1.80
  10  -4   0    2.40    1.30
  10  -4   0    1.90    0.90
 -10  -4   0    3.10    0.70
  10   4   0    6.00    2.50
 -10   4   0    1.90    3.30
 -10  -4   0    0.90    1.90
  10   4   0    2.40    0.70
 -10  -4   0    3.50    0.80
  10  -4   0    4.20    3.10
  10  -4   0    1.30    0.70
  10  -4   1   51.89    4.70
  10   4  -1   58.79    7.60
  10  -4   1   58.19    4.70
 -10  -4  -1   53.89    4.80
  10   4  -1   53.09    6.00
 -10  -4  -1   51.99    3.90
  10   4  -1   53.99    4.00
  10   4  -1   54.19    3.80
 -10  -4  -1   58.99   10.70
 -10   4   1   71.29   11.40
 -10   4   1   60.69    4.50
  10  -4   1   63.49   10.70
 -10   4  -1   48.80    4.90
  10  -4  -1   52.09    4.60
  10  -4  -1   54.19    5.30
  10  -4  -1   66.69    4.50
  10   4   1   56.29    4.60
 -10   4  -1   53.89    4.30
  10  -4  -1   65.99   11.40
 -10  -4   1   62.29    6.60
  10  -4  -1   64.49    8.40
  10   4   1   59.39    4.30
  10   4   1   55.79   12.60
 -10  -4  -2   83.39   15.40
  10  -4   2  135.09   15.80
 -10  -4  -2  104.09    7.60
  10  -4   2   98.89    7.50
 -10   4   2  109.69    7.10
  10   4  -2  101.49    6.40
  10   4  -2   89.39    6.80
  10   4  -2  107.59   11.50
 -10   4   2  110.89   12.20
  10   4  -2   77.89    9.70
  10   4   2  111.29   14.00
  10   4   2   82.39    7.60
 -10  -4   2  101.89    6.50
 -10   4  -2   99.79    7.30
  10  -4  -2  105.89    7.00
 -10   4  -2  113.19    7.80
  10  -4  -2   90.79    8.10
 -10   4  -2  114.39   19.60
  10  -4  -2  104.99   17.80
 -10  -4   2   97.89    9.00
 -10  -4   2  104.59    6.30
  10  -4  -2   90.89   12.10
  10  -4  -2  104.69    7.80
  10  -4   3   64.09   15.10
  10  -4   3   45.50    4.50
 -10  -4  -3   42.60    3.50
  10   4  -3   42.90    3.60
 -10   4   3   49.10    9.80
  10   4  -3   48.30    4.20
  10   4   3   38.20   11.00
 -10   4  -3   41.60   12.60
 -10   4  -3   48.10    4.20
  10  -4  -3   34.10    8.80
  10  -4  -3   45.50    3.90
  10  -4  -3   40.50    4.60
  10   4   3   42.20    4.80
 -10  -4   3   40.70    3.70
 -10  -4   3   56.79    9.00
 -10  -4   3   57.19    7.40
  10  -4  -3   24.70    8.20
  10  -4   4  127.09    9.80
 -10   4   4  132.39   10.10
 -10   4   4  148.79   16.80
 -10  -4  -4  133.39    8.40
  10   4  -4  120.69   15.40
  10   4  -4  123.19    8.90
  10  -4   4  125.49   10.50
  10   4  -4  132.29    9.80
 -10  -4  -4   89.89   18.80
 -10  -4   4  135.99   17.90
  10   4   4  134.59   10.80
  10   4   4  117.39   22.80
  10  -4  -4  112.49   19.10
 -10  -4   4  141.79   15.00
  10  -4  -4  131.29   10.50
  10   4   4  111.69    8.60
 -10   4  -4  123.39    9.20
  10  -4  -4  135.69    9.40
  10   4  -5   14.20    6.30
  10   4  -5    6.50    2.20
 -10  -4  -5    8.10    1.70
 -10   4   5   15.50    3.30
  10   4  -5    5.30    1.70
 -10   4   5    8.80    6.40
  10   4  -5    3.70    2.50
  10  -4  -5    7.90    7.50
 -10   4  -5    5.90    2.00
 -10  -4   5    2.90    5.00
  10  -4  -5    8.70    5.80
 -10  -4   5    1.50    6.40
 -10  -4   5    6.10    2.30
 -10   4  -5    5.80   10.70
  10  -4  -5    5.80    1.80
  10  -4  -5    3.20    2.00
  10   4   5   -1.60    9.10
  10   4  -6   33.70   10.90
  10   4  -6   26.40    6.20
  10   4  -6   43.00    6.50
 -10   4   6   28.10   14.30
 -10   4   6   40.70    9.70
  10  -4   6   40.40   16.60
 -10  -4  -6   35.70    3.60
  10   4  -6   28.80    4.90
  10   4   6   22.70   12.60
 -10   4  -6   38.10    4.40
  10   4   6   17.40   16.60
 -10  -4   6   35.30   16.80
  10  -4  -6   24.20   12.10
 -10  -4   6   27.60    4.70
 -10   4  -6   29.20   17.10
  10  -4  -6   36.60    5.10
  10   4  -7    9.90    6.70
  10   4  -7    7.60    3.10
  10   4  -7   12.50    5.20
  10   4  -7    9.10    3.80
 -10   4   7    5.30    3.20
  10  -4   7  -16.50   14.90
 -10   4  -7    8.00    2.70
  10  -4  -7    2.50    2.80
  10  -4  -7    3.20    7.90
  10  -4  -7    2.60    3.00
 -10   4  -7   33.50   26.40
  10   4   7   -3.10   12.40
  10   4   7   27.70   19.50
  10   4  -8   15.40    9.00
  10  -4   8   15.80   21.60
  10   4  -8   13.70    5.60
  10  -4  -8   13.80    5.70
  10  -4  -8   12.80    4.70
  10  -4  -8   -2.10    9.10
 -10   4  -8   12.90    4.10
  11   4   0  172.18   11.10
 -11   4   0  176.98   18.40
  11  -4   0  179.98   11.80
  11  -4   0  198.68   12.60
  11  -4   0  180.18   11.60
  11   4   0  190.98   14.90
 -11  -4   0  182.68   10.90
  11   4   0  168.88   12.00
  11  -4   0  194.58   17.90
 -11  -4   0  170.58   15.90
  11   4  -1   47.40    3.30
 -11   4   1   43.20    3.70
  11   4  -1   53.39    9.30
 -11  -4  -1   44.40    3.90
 -11   4   1   38.40    8.30
  11  -4   1   49.50    4.50
 -11  -4  -1   41.70    3.30
  11   4  -1   50.69    5.90
  11   4  -1   44.20    3.40
  11  -4   1   52.89   11.50
 -11   4   1   47.40    5.00
[truncated: 2,041,923 more chars]
