# Supplementary material for: 5,6-Di­methyl­benzo[d][1,3]oxatellurole
Source: IUCrdata. 2024 Jan 5;9(Pt 1):x231076. doi: 10.1107/S2414314623010763 (PMC10842283; doi:10.1107/S2414314623010763)
Supplement: Supplementary file 2 [file x-09-x231076-Isup2.hkl]

data_I                                                                          
_shelx_title ' Junk100 in P2(1)2(1)2'                                           
_shelx_refln_list_code          4                                               
_shelx_F_calc_maximum      440.85                                               
_exptl_crystal_F_000       992.00                                               
_reflns_d_resolution_high  0.5401                                               
                                                                                
loop_                                                                           
 _space_group_symop_operation_xyz                                               
 'x, y, z'                                                                      
 '-x, -y, z'                                                                    
 '-x+1/2, y+1/2, -z'                                                            
 'x+1/2, -y+1/2, -z'                                                            
                                                                                
_cell_length_a    13.6947                                                       
_cell_length_b    23.4667                                                       
_cell_length_c     5.2287                                                       
_cell_angle_alpha  90.000                                                       
_cell_angle_beta   90.000                                                       
_cell_angle_gamma  90.000                                                       
                                                                                
_shelx_F_squared_multiplier     1.000                                           
                                                                                
loop_                                                                           
 _refln_index_h                                                                 
 _refln_index_k                                                                 
 _refln_index_l                                                                 
 _refln_F_squared_calc                                                          
 _refln_F_squared_meas                                                          
 _refln_F_squared_sigma                                                         
 _refln_observed_status                                                         
   2   0   0        300.60        419.72        30.80 o                         
   4   0   0     108019.24     109697.75      4452.18 o                         
   6   0   0      82084.16      80921.50      2702.56 o                         
   8   0   0       2109.78       2272.51        93.02 o                         
  10   0   0      51043.40      51307.11      1343.43 o                         
  12   0   0      10949.96      10672.31       337.86 o                         
  14   0   0       5810.84       5776.38       188.86 o                         
  16   0   0      20512.76      20190.37       647.40 o                         
  18   0   0          0.68         -8.68        17.96 o                         
  20   0   0       5160.60       5181.61       210.69 o                         
  22   0   0       1984.81       2012.55       245.17 o                         
  24   0   0        315.87        302.03        80.36 o                         
   2   1   0        175.05        191.32        11.52 o                         
   3   1   0       4270.05       4186.09        87.09 o                         
   4   1   0       1353.52       1317.72        27.27 o                         
   5   1   0      76489.03      73849.12      1902.21 o                         
   6   1   0        407.49        425.79        16.43 o                         
   7   1   0      13513.29      13340.03       259.25 o                         
   8   1   0        244.05        327.76        15.42 o                         
   9   1   0      21927.37      22109.84       422.73 o                         
  10   1   0        939.44       1069.73        37.00 o                         
  11   1   0      27380.93      27453.50       524.44 o                         
  12   1   0        186.62        255.48        18.24 o                         
  13   1   0        467.97        555.54        27.55 o                         
  14   1   0         22.49         62.09        11.68 o                         
  15   1   0       8983.44       8761.81       191.75 o                         
  16   1   0       4280.01       4206.64       135.00 o                         
  17   1   0       4838.76       4925.21       129.90 o                         
  18   1   0        116.53        107.42        23.86 o                         
  19   1   0       1580.07       1563.35        89.11 o                         
  20   1   0        785.48        872.43        56.71 o                         
  21   1   0       3604.76       3952.42       189.49 o                         
  22   1   0        118.61        112.41        72.29 o                         
  23   1   0        166.94        132.95        55.36 o                         
  24   1   0         25.68         69.94        55.67 o                         
  25   1   0       1027.71       1130.01        90.11 o                         
   2   2   0      10479.18      10952.71       185.34 o                         
   3   2   0        271.07        279.05        10.31 o                         
   4   2   0      20858.61      20824.43       404.12 o                         
   5   2   0       1240.74       1191.50        30.65 o                         
   6   2   0      41006.35      40482.04       743.67 o                         
   7   2   0         51.73         79.23         9.48 o                         
   8   2   0        521.21        573.74        30.97 o                         
   9   2   0       2080.38       2272.99        55.17 o                         
  10   2   0      24408.93      24095.36       487.83 o                         
  11   2   0        969.23       1017.05        47.86 o                         
  12   2   0       4991.42       4981.38       115.07 o                         
  13   2   0        672.71        744.21        58.73 o                         
  14   2   0       3904.69       3976.59       100.85 o                         
  15   2   0        296.55        336.53        29.46 o                         
  16   2   0       8232.92       8214.36       194.85 o                         
  17   2   0       1350.07       1332.55       110.10 o                         
  18   2   0          8.77         16.21        27.88 o                         
  19   2   0        676.25        649.38        66.31 o                         
  20   2   0       2682.24       2717.68       129.86 o                         
  21   2   0       1344.97       1194.71        98.73 o                         
  22   2   0       1364.99       1304.85       107.26 o                         
  23   2   0         22.59         33.54        74.73 o                         
  24   2   0        290.77        328.58        75.74 o                         
  25   2   0        965.23       1064.69       289.48 o                         
   1   3   0      12377.87      12909.02       268.19 o                         
   2   3   0        160.87        173.78         9.37 o                         
   3   3   0         94.92        132.97         8.73 o                         
   4   3   0        988.62        964.44        22.77 o                         
   5   3   0      14273.40      13900.96       261.46 o                         
   6   3   0       1266.31       1164.69        27.33 o                         
   7   3   0       2349.63       2120.67        46.64 o                         
   8   3   0         59.87         57.11         6.54 o                         
   9   3   0       1774.50       1735.76        58.27 o                         
  10   3   0       4692.01       4570.10        97.55 o                         
  11   3   0       6889.50       6912.15       160.73 o                         
  12   3   0        853.95        856.87        56.67 o                         
  13   3   0         15.10         26.88        11.05 o                         
  14   3   0       1763.90       1729.68        54.70 o                         
  15   3   0       3225.93       3400.75        93.60 o                         
  16   3   0       4073.31       4165.77       115.12 o                         
  17   3   0        535.30        625.50        38.78 o                         
  18   3   0         46.89         26.31        28.52 o                         
  19   3   0        400.90        398.11        42.19 o                         
  20   3   0       2392.66       2444.02       184.10 o                         
  21   3   0        726.01        610.93        75.65 o                         
  22   3   0        662.99        644.48       150.90 o                         
  23   3   0          0.30        -17.35        49.52 o                         
  24   3   0        168.48         66.46        64.34 o                         
  25   3   0        306.27        331.64        62.22 o                         
   0   4   0      22195.17      26106.77       758.61 o                         
   1   4   0        915.98        966.51        17.29 o                         
   2   4   0       4187.41       4592.60        72.99 o                         
   3   4   0         16.91         21.57         3.09 o                         
   4   4   0        116.58        218.12         9.16 o                         
   5   4   0       2350.98       2226.99        43.60 o                         
   6   4   0       1230.16       1360.71        34.71 o                         
   7   4   0       2081.34       1993.50        43.43 o                         
   8   4   0        242.36        279.76        15.06 o                         
   9   4   0       2336.03       2168.83        67.57 o                         
  10   4   0         45.48         69.97         8.70 o                         
  11   4   0       5481.69       5024.32       114.15 o                         
  12   4   0          0.38          8.05        12.66 o                         
  13   4   0          2.42          9.05        13.20 o                         
  14   4   0        226.30        293.26        26.94 o                         
  15   4   0       3722.98       3456.66        92.78 o                         
  16   4   0         84.46        148.13        23.27 o                         
  17   4   0       1821.72       1711.68        62.55 o                         
  18   4   0          0.14         10.26        12.48 o                         
  19   4   0        686.90        661.39        50.43 o                         
  20   4   0          8.70         45.02        28.98 o                         
  21   4   0       1913.07       1746.61        94.46 o                         
  22   4   0          2.39        -10.70        62.18 o                         
  23   4   0        253.96        303.08        65.47 o                         
  24   4   0         36.64        -58.16       103.84 o                         
  25   4   0        834.60        719.28       169.54 o                         
   1   5   0       7137.22       7798.80       110.80 o                         
   2   5   0        521.25        529.31        11.64 o                         
   3   5   0          7.51         20.39         2.46 o                         
   4   5   0         23.14         26.59         4.67 o                         
   5   5   0       5458.06       5441.66       112.23 o                         
   6   5   0       3079.50       3022.53        68.12 o                         
   7   5   0      10463.64      10793.34       185.25 o                         
   8   5   0        166.31        208.57        12.46 o                         
   9   5   0       3880.47       3933.35        81.74 o                         
  10   5   0       4247.12       3952.28        85.82 o                         
  11   5   0       4426.12       4408.66        91.17 o                         
  12   5   0       2013.02       1934.40        62.56 o                         
  13   5   0          1.18          7.92         9.47 o                         
  14   5   0       2101.69       1943.58        68.64 o                         
  15   5   0        592.48        694.84        61.91 o                         
  16   5   0       1474.00       1533.09        59.80 o                         
  17   5   0        964.56       1061.54        54.84 o                         
  18   5   0        270.77        264.28        30.33 o                         
  19   5   0         45.75         55.96        47.21 o                         
  20   5   0       1315.60       1308.14        62.73 o                         
  21   5   0        360.40        330.92        41.12 o                         
  22   5   0       2146.56       1978.66       105.90 o                         
  23   5   0         81.54         50.27       111.12 o                         
  24   5   0        319.62        208.70        85.35 o                         
  25   5   0         59.84         64.60        55.06 o                         
   0   6   0      33409.89      34934.74      1019.66 o                         
   1   6   0        326.00        333.78         8.43 o                         
   2   6   0       6898.75       7239.04       111.00 o                         
   3   6   0        595.26        586.44        16.19 o                         
   4   6   0      12922.81      13274.85       204.94 o                         
   5   6   0        352.57        364.69        18.29 o                         
   6   6   0      38978.81      39724.29       697.25 o                         
   7   6   0         48.82         52.39         6.86 o                         
   8   6   0        364.76        419.50        17.86 o                         
   9   6   0        482.12        563.83        20.66 o                         
  10   6   0      19167.69      19237.50       388.10 o                         
  11   6   0       2248.87       2152.51        53.03 o                         
  12   6   0       4794.58       4773.59       107.50 o                         
  13   6   0        338.89        385.17        39.26 o                         
  14   6   0       2671.97       2614.04        80.84 o                         
  15   6   0        927.95        954.55        63.93 o                         
  16   6   0       7066.12       7047.41       173.23 o                         
  17   6   0       1241.06       1312.98        66.89 o                         
  18   6   0         56.57         75.11        32.01 o                         
  19   6   0         93.84         90.05        24.33 o                         
  20   6   0       1946.19       1896.68        95.41 o                         
  21   6   0       1463.38       1515.37        75.82 o                         
  22   6   0       1320.43       1314.69        81.10 o                         
  23   6   0         49.55        106.92        65.46 o                         
  24   6   0        123.34         19.23        58.78 o                         
  25   6   0        314.45        287.08       102.55 o                         
   1   7   0      27613.99      28493.04       460.99 o                         
   2   7   0         22.18         37.00         3.57 o                         
   3   7   0       1428.93       1459.47        27.95 o                         
   4   7   0         88.87        154.72         9.20 o                         
   5   7   0      50270.83      51275.93       790.67 o                         
   6   7   0       1176.81       1215.86        34.99 o                         
   7   7   0       3776.17       3396.01        71.89 o                         
   8   7   0         56.34        107.73        10.66 o                         
   9   7   0       6331.59       6111.11       124.95 o                         
  10   7   0         25.62        101.85        14.18 o                         
  11   7   0      22368.08      21608.49       490.62 o                         
  12   7   0        997.89        938.27        32.42 o                         
  13   7   0          1.79         16.57         8.04 o                         
  14   7   0         51.36         83.93        16.51 o                         
  15   7   0       6505.07       6547.24       171.95 o                         
  16   7   0       1745.38       1924.37        71.60 o                         
  17   7   0       4798.03       4879.96       136.73 o                         
  18   7   0        199.74        220.04        31.19 o                         
  19   7   0        965.99        936.46        51.08 o                         
  20   7   0        352.61        468.19        43.19 o                         
  21   7   0       2928.17       2953.96       168.58 o                         
  22   7   0        689.59        786.62        65.52 o                         
  23   7   0        382.62        270.49        61.19 o                         
  24   7   0         55.71        -52.93        52.93 o                         
  25   7   0        988.34        854.13       138.19 o                         
   0   8   0     194351.38     277063.25     18424.61 o                         
   1   8   0       5756.80       5800.61        86.26 o                         
   2   8   0       6661.58       6817.36        98.32 o                         
   3   8   0       2724.51       2701.16        49.91 o                         
   4   8   0      49381.91      50594.50       751.93 o                         
   5   8   0          0.46         24.08         4.62 o                         
   6   8   0      61628.20      63616.17       980.58 o                         
   7   8   0       3965.64       4074.56        83.60 o                         
   8   8   0       1092.73       1133.45        36.48 o                         
   9   8   0         26.31         35.34         8.42 o                         
  10   8   0      35234.49      35837.13       611.74 o                         
  11   8   0        478.95        618.61        29.61 o                         
  12   8   0       9715.27       9696.32       197.62 o                         
  13   8   0        779.19        744.24        35.53 o                         
  14   8   0       4499.39       4699.48       119.15 o                         
  15   8   0         95.88        214.91        21.99 o                         
  16   8   0      13528.09      13877.42       345.97 o                         
  17   8   0        421.93        512.50        40.25 o                         
  18   8   0        174.48        231.76        96.80 o                         
  19   8   0         19.92         30.24        20.35 o                         
  20   8   0       3827.76       3792.54       151.75 o                         
  21   8   0        103.77        233.53        54.62 o                         
  22   8   0       2351.69       2183.94       118.57 o                         
  23   8   0        153.68         84.13       144.75 o                         
  24   8   0        246.07        219.26       124.01 o                         
   1   9   0      74032.81      76457.41      1664.95 o                         
   2   9   0       4057.92       4036.63        64.11 o                         
   3   9   0       8022.30       8058.02       118.87 o                         
   4   9   0       2160.58       2176.09        40.34 o                         
   5   9   0      76756.02      80350.52      1542.67 o                         
   6   9   0        323.13        394.41        20.43 o                         
   7   9   0       6128.61       6286.51       111.40 o                         
   8   9   0       1597.00       1498.23        37.23 o                         
   9   9   0      16198.64      16035.03       275.06 o                         
  10   9   0        443.38        563.02        21.90 o                         
  11   9   0      25662.34      25619.01       470.48 o                         
  12   9   0        152.17        214.55        25.57 o                         
  13   9   0         63.55         83.59        17.78 o                         
  14   9   0        157.48        198.60        24.78 o                         
  15   9   0      14666.84      13759.55       284.90 o                         
  16   9   0        596.32        837.23        47.30 o                         
  17   9   0       2915.33       3107.83       112.82 o                         
  18   9   0        108.23         95.27        34.81 o                         
  19   9   0       1830.80       1857.26       154.86 o                         
  20   9   0        154.82        227.29        25.84 o                         
  21   9   0       3848.01       4052.02       236.22 o                         
  22   9   0        156.50        251.67        73.26 o                         
  23   9   0         28.22        -32.41        50.40 o                         
  24   9   0         70.61          9.68       157.59 o                         
   0  10   0      42336.14      42357.81      1007.88 o                         
   1  10   0          7.41         17.97         3.00 o                         
   2  10   0       9166.96       9771.54       138.57 o                         
   3  10   0       2140.33       2114.63        37.71 o                         
   4  10   0      26713.00      27466.30       405.14 o                         
   5  10   0        947.17        980.83        25.38 o                         
   6  10   0      31335.18      32424.37       509.10 o                         
   7  10   0       1210.42       1226.63        30.16 o                         
   8  10   0       1091.63       1084.13        30.35 o                         
   9  10   0       1234.66       1258.91        52.23 o                         
  10  10   0      22647.00      22491.57       414.98 o                         
  11  10   0        289.65        344.99        24.89 o                         
  12  10   0       3627.02       3495.02        91.58 o                         
  13  10   0        587.04        557.94        33.16 o                         
  14  10   0       4512.45       4437.63       129.73 o                         
  15  10   0        486.45        634.42        43.20 o                         
  16  10   0       7015.47       6797.80       190.46 o                         
  17  10   0        463.01        475.07        65.29 o                         
  18  10   0          0.35         15.37        15.27 o                         
  19  10   0        638.87        793.42       102.93 o                         
  20  10   0       2770.52       2864.06       241.17 o                         
  21  10   0        997.47        983.60        95.55 o                         
  22  10   0       1319.93       1274.70       117.29 o                         
  23  10   0         24.09         19.27        60.77 o                         
  24  10   0        520.89        400.61       196.96 o                         
   1  11   0      17143.97      17620.04       241.38 o                         
   2  11   0       1959.61       2172.31        38.19 o                         
   3  11   0        787.97        948.75        20.98 o                         
   4  11   0       2221.52       2120.43        40.16 o                         
   5  11   0      19114.42      19146.38       288.49 o                         
   6  11   0        410.41        434.28        22.07 o                         
   7  11   0       3413.47       3441.22        67.71 o                         
   8  11   0       1419.22       1427.60        51.19 o                         
   9  11   0       6786.11       6860.28       151.22 o                         
  10  11   0       3037.73       2910.27        71.27 o                         
  11  11   0       6727.91       6438.43       179.67 o                         
  12  11   0         58.44         67.14        20.69 o                         
  13  11   0         71.52         65.71        15.67 o                         
  14  11   0       2404.50       2106.13        95.95 o                         
  15  11   0       5542.88       5513.24       167.31 o                         
  16  11   0       2015.49       2027.76       155.70 o                         
  17  11   0        193.80        267.52        33.38 o                         
  18  11   0        148.09        111.61        48.03 o                         
  19  11   0        811.11        852.83        88.81 o                         
  20  11   0       2017.68       1902.87        99.25 o                         
  21  11   0        985.74        987.01        99.90 o                         
  22  11   0        461.62        509.87        83.59 o                         
  23  11   0         90.60         39.90       172.03 o                         
  24  11   0        437.24        282.94       184.10 o                         
   0  12   0        471.38        780.93        25.75 o                         
   1  12   0       1070.39       1281.00        26.06 o                         
   2  12   0       1584.59       1820.87        33.68 o                         
   3  12   0        430.52        487.09        17.46 o                         
   4  12   0       1285.54       1345.08        27.93 o                         
   5  12   0       1909.44       1867.08        43.46 o                         
   6  12   0       1413.14       1346.47        32.52 o                         
   7  12   0        766.34        813.71        24.42 o                         
   8  12   0        767.67        745.73        28.04 o                         
   9  12   0       3046.47       2816.10        82.65 o                         
  10  12   0        820.79        844.20        47.57 o                         
  11  12   0       3711.31       3487.93       141.90 o                         
  12  12   0          2.24         13.12        12.90 o                         
  13  12   0         65.72         75.77        15.53 o                         
  14  12   0       1366.27       1187.92        71.69 o                         
  15  12   0       3883.50       3561.14       121.14 o                         
  16  12   0          5.61         30.39        18.60 o                         
  17  12   0       1081.63       1106.58       154.41 o                         
  18  12   0        199.52        210.31        33.31 o                         
  19  12   0       1013.98       1078.26        81.78 o                         
  20  12   0        125.02        183.01        50.79 o                         
  21  12   0       1298.01       1081.42       129.14 o                         
  22  12   0          5.41         67.07        49.19 o                         
  23  12   0        238.24        184.63       161.08 o                         
  24  12   0        173.02         94.89        94.21 o                         
   1  13   0       3015.75       3269.73        53.02 o                         
   2  13   0        612.79        648.14        20.53 o                         
   3  13   0          0.40         15.61         3.78 o                         
   4  13   0        121.66        159.47        10.36 o                         
   5  13   0       1504.50       1658.32        39.92 o                         
   6  13   0       2127.18       2159.18        42.42 o                         
   7  13   0       4605.78       4397.11        81.36 o                         
   8  13   0         95.30        102.75         9.89 o                         
   9  13   0        285.56        332.19        20.15 o                         
  10  13   0       3573.65       3389.32        92.70 o                         
  11  13   0       2794.40       2601.97        85.72 o                         
  12  13   0       1766.66       1566.68        63.80 o                         
  13  13   0        401.55        484.27        38.35 o                         
  14  13   0       1982.62       1824.50       108.69 o                         
  15  13   0        485.99        525.08        40.25 o                         
  16  13   0       1697.15       1771.85       107.60 o                         
  17  13   0        592.27        713.90        72.96 o                         
  18  13   0        131.04        121.61        25.01 o                         
  19  13   0         38.81          9.57        52.77 o                         
  20  13   0       1541.03       1607.24        95.28 o                         
  21  13   0         65.94        174.10        98.79 o                         
  22  13   0       1785.03       1858.96       168.79 o                         
  23  13   0        417.44        189.82       114.31 o                         
  24  13   0        546.84        531.76       119.08 o                         
   0  14   0      17525.50      17715.25       340.56 o                         
   1  14   0        434.16        417.21        15.26 o                         
   2  14   0       5311.17       5721.07        92.50 o                         
   3  14   0       2299.21       2288.08        42.62 o                         
   4  14   0       7620.35       7693.49       118.81 o                         
   5  14   0         25.88         36.31         6.83 o                         
   6  14   0      27673.74      27693.81       414.31 o                         
   7  14   0       2880.04       2750.37        59.20 o                         
   8  14   0        780.29        823.25        26.75 o                         
   9  14   0        640.96        683.26        40.24 o                         
  10  14   0      10100.63       9706.71       219.13 o                         
  11  14   0       3784.26       3639.97       123.00 o                         
  12  14   0       3325.25       3205.31       106.18 o                         
  13  14   0        944.63        873.45        47.41 o                         
  14  14   0       1039.02        930.77        53.05 o                         
  15  14   0       1409.95       1353.98        87.75 o                         
  16  14   0       4417.56       4500.22       186.19 o                         
  17  14   0       1195.23       1265.61        74.02 o                         
  18  14   0        280.39        311.96        36.54 o                         
  19  14   0         10.20          8.34        32.48 o                         
  20  14   0        712.16        871.29       108.00 o                         
  21  14   0       1485.18       1673.69       115.22 o                         
  22  14   0       1851.39       2129.48       180.01 o                         
  23  14   0        174.74        166.99        76.76 o                         
   1  15   0      26271.04      26510.50       369.61 o                         
   2  15   0       3172.21       3220.77        57.92 o                         
   3  15   0       1626.82       1729.37        36.68 o                         
   4  15   0        312.50        356.31        19.08 o                         
   5  15   0      39207.33      40035.59       571.34 o                         
   6  15   0       2590.51       2619.32        51.11 o                         
   7  15   0       1940.54       1979.40        43.72 o                         
   8  15   0         13.15         17.61         6.59 o                         
   9  15   0       4774.87       4673.43       118.61 o                         
  10  15   0        330.66        447.95        33.08 o                         
  11  15   0      14505.84      13732.63       340.51 o                         
  12  15   0       2210.45       2119.16       110.91 o                         
  13  15   0         45.08         84.30        20.11 o                         
  14  15   0        437.97        452.48        45.06 o                         
  15  15   0       6508.40       5895.91       219.30 o                         
  16  15   0       1032.84       1136.12        91.45 o                         
  17  15   0       2557.96       2360.91       109.22 o                         
  18  15   0        780.82        750.23        58.50 o                         
  19  15   0        525.70        445.25        50.95 o                         
  20  15   0        142.59        187.35        51.59 o                         
  21  15   0       2178.97       2261.82       141.21 o                         
  22  15   0        640.64        573.21       105.36 o                         
  23  15   0        278.58        356.94       216.06 o                         
   0  16   0      46097.61      47201.18       921.59 o                         
   1  16   0       1502.45       1545.63        39.57 o                         
   2  16   0       7032.32       7216.96       114.26 o                         
   3  16   0       5467.01       5323.76        87.25 o                         
   4  16   0      24059.10      23788.49       347.43 o                         
   5  16   0        142.58        219.52        14.10 o                         
   6  16   0      28865.78      28874.17       433.17 o                         
   7  16   0       5486.37       5408.43        95.17 o                         
   8  16   0        223.27        288.40        16.63 o                         
   9  16   0        645.07        686.68        32.07 o                         
  10  16   0      18214.48      18074.47       361.44 o                         
  11  16   0        273.63        360.78        36.35 o                         
  12  16   0       7105.65       6682.98       192.63 o                         
  13  16   0       2119.37       1993.07        78.04 o                         
  14  16   0       3395.51       3507.87       167.09 o                         
  15  16   0         28.61        139.98        28.03 o                         
  16  16   0       6606.73       6124.82       215.21 o                         
  17  16   0        858.35        962.82       131.95 o                         
  18  16   0        201.96        231.67        62.77 o                         
  19  16   0        455.21        503.98        63.25 o                         
  20  16   0       1633.55       1718.39        97.58 o                         
  21  16   0        209.16        340.56        82.08 o                         
  22  16   0       1964.03       1980.92       404.55 o                         
  23  16   0        355.30        260.00        82.21 o                         
   1  17   0      29723.68      30025.45       446.46 o                         
   2  17   0       6342.01       6120.86       101.93 o                         
   3  17   0       2470.01       2495.49        46.93 o                         
   4  17   0       5152.64       4995.46        89.04 o                         
   5  17   0      42749.03      42302.55       588.00 o                         
   6  17   0       1396.40       1410.71        35.48 o                         
   7  17   0       2331.58       2331.97        55.00 o                         
   8  17   0       4516.90       4324.97        92.15 o                         
   9  17   0       8937.52       8556.46       164.71 o                         
  10  17   0        432.38        508.27        27.93 o                         
  11  17   0      14058.11      13443.11       351.29 o                         
  12  17   0       1130.82       1189.80        63.07 o                         
  13  17   0          5.53         33.87        16.10 o                         
  14  17   0       1323.91       1425.75        83.15 o                         
  15  17   0       8460.66       7552.36       225.96 o                         
  16  17   0          1.15         57.79        20.64 o                         
  17  17   0       2789.54       2814.91       161.50 o                         
  18  17   0        412.20        402.29        62.02 o                         
  19  17   0       1106.73       1072.54       104.48 o                         
  20  17   0        130.62        235.91        52.89 o                         
  21  17   0       4463.27       4644.67       277.38 o                         
  22  17   0         52.98         93.11        70.29 o                         
  23  17   0         34.93         98.28        90.43 o                         
   0  18   0      25876.82      26288.61       499.49 o                         
   1  18   0        844.87        877.09        23.26 o                         
   2  18   0       3024.63       3147.36        58.46 o                         
   3  18   0       3207.20       3243.42        62.55 o                         
   4  18   0      16019.30      15975.75       237.35 o                         
   5  18   0         29.05         73.06         8.45 o                         
   6  18   0       9288.14       9425.66       152.32 o                         
   7  18   0       1223.13       1220.20        32.27 o                         
   8  18   0          1.19         24.06        11.58 o                         
   9  18   0        592.93        622.08        26.87 o                         
  10  18   0      15291.36      14637.31       288.94 o                         
  11  18   0        313.23        370.42        32.07 o                         
  12  18   0       2671.09       2614.52        94.06 o                         
  13  18   0        772.78        734.49        48.53 o                         
  14  18   0       4098.17       3798.12       138.98 o                         
  15  18   0        953.13        903.94        74.02 o                         
  16  18   0       4925.76       4552.50       160.21 o                         
  17  18   0          9.97         37.29        34.17 o                         
  18  18   0         17.55          5.05        27.08 o                         
  19  18   0        350.41        413.72        74.35 o                         
  20  18   0       3107.65       3291.56       241.57 o                         
  21  18   0        613.72        798.83       119.71 o                         
  22  18   0        387.26        442.45        98.96 o                         
  23  18   0        104.67        -18.20       149.80 o                         
   1  19   0       7748.40       7804.17       117.64 o                         
   2  19   0       1156.87       1334.47        38.48 o                         
   3  19   0        642.62        708.54        22.14 o                         
   4  19   0       2047.16       2057.40        45.23 o                         
   5  19   0       6891.37       6932.04       113.01 o                         
   6  19   0        539.15        533.45        21.09 o                         
   7  19   0       5165.96       5055.66        94.09 o                         
   8  19   0       6562.41       6338.70       128.88 o                         
   9  19   0       6887.66       6844.61       130.98 o                         
  10  19   0         86.17        139.41        20.50 o                         
  11  19   0       4825.32       4894.26       127.88 o                         
  12  19   0          3.49          9.47        31.29 o                         
  13  19   0        545.66        680.08        62.77 o                         
  14  19   0       1294.33       1327.61        63.46 o                         
  15  19   0       2711.02       2625.71       151.53 o                         
  16  19   0        638.17        610.73        58.73 o                         
  17  19   0        341.61        453.07        48.72 o                         
  18  19   0        120.68        116.94        50.23 o                         
  19  19   0        896.06        865.48        95.25 o                         
  20  19   0       1211.97       1407.73       157.88 o                         
  21  19   0        913.97        795.75       208.39 o                         
  22  19   0        129.81        201.57        86.70 o                         
   0  20   0       3308.21       3052.24        84.85 o                         
   1  20   0        345.22        306.00        16.95 o                         
   2  20   0        103.55        175.45        12.48 o                         
   3  20   0        428.32        520.73        21.25 o                         
   4  20   0       1649.27       1616.58        39.05 o                         
   5  20   0        381.78        401.19        22.22 o                         
   6  20   0       1938.79       1930.10        47.13 o                         
   7  20   0        336.30        356.06        21.77 o                         
   8  20   0       1147.28       1171.99        37.52 o                         
   9  20   0       2699.22       2661.96        62.86 o                         
  10  20   0       1699.99       1702.44        60.15 o                         
  11  20   0        714.62        694.88        36.78 o                         
  12  20   0        122.90        169.65        22.06 o                         
  13  20   0         96.26         85.39        20.32 o                         
  14  20   0        647.52        746.01        67.02 o                         
  15  20   0       1647.13       1596.16        71.95 o                         
  16  20   0        321.55        419.84        39.13 o                         
  17  20   0        363.87        386.35        46.49 o                         
  18  20   0        219.70        191.54        47.76 o                         
  19  20   0        423.22        401.41        88.16 o                         
  20  20   0        741.55        646.51       111.11 o                         
  21  20   0        637.32        671.12       131.80 o                         
  22  20   0         11.72         49.62        72.29 o                         
   1  21   0         49.58         99.29        10.84 o                         
   2  21   0         75.89         53.08         8.97 o                         
   3  21   0        416.74        476.84        25.81 o                         
   4  21   0         11.53         14.67         8.06 o                         
   5  21   0        196.89        216.64        15.62 o                         
   6  21   0        747.96        797.89        36.25 o                         
   7  21   0        711.86        776.12        34.59 o                         
   8  21   0          5.42          2.89         7.74 o                         
   9  21   0        438.58        494.22        27.96 o                         
  10  21   0       1543.44       1469.74        46.46 o                         
  11  21   0        721.85        801.19        57.27 o                         
  12  21   0        668.46        629.81        56.95 o                         
  13  21   0        771.13        775.56        55.38 o                         
  14  21   0        727.54        763.75        74.20 o                         
  15  21   0         41.96         83.15        28.93 o                         
  16  21   0       1601.22       1673.15       109.16 o                         
  17  21   0       1010.75       1073.73        68.59 o                         
  18  21   0          0.90          4.84        41.20 o                         
  19  21   0        315.30        443.68        87.71 o                         
  20  21   0        960.91        801.50       149.13 o                         
  21  21   0        209.28        362.45       110.04 o                         
  22  21   0        576.37        427.05       118.71 o                         
   0  22   0       5456.61       5343.43       136.23 o                         
   1  22   0       1520.31       1450.49        38.84 o                         
   2  22   0       1143.60       1246.48        39.83 o                         
   3  22   0       1331.64       1330.99        58.95 o                         
   4  22   0       1456.21       1551.56        42.45 o                         
   5  22   0        164.71        167.98        15.31 o                         
   6  22   0       6060.60       5992.02       119.44 o                         
   7  22   0       2342.24       2293.61        97.33 o                         
   8  22   0        207.75        229.52        18.34 o                         
   9  22   0          6.15         16.35         9.12 o                         
  10  22   0       2939.88       3038.26        89.73 o                         
  11  22   0       1416.22       1415.95        76.16 o                         
  12  22   0       2962.74       3016.84       186.45 o                         
  13  22   0        651.58        625.19        65.11 o                         
  14  22   0        118.32        151.46        46.92 o                         
  15  22   0        524.00        613.80        89.29 o                         
  16  22   0       1906.18       1838.17       135.02 o                         
  17  22   0       1771.70       1741.53       178.42 o                         
  18  22   0        862.65        810.10        71.52 o                         
  19  22   0        122.77        166.97        61.84 o                         
  20  22   0        259.97        266.24       116.17 o                         
  21  22   0        879.91        855.60       142.65 o                         
   1  23   0      11255.05      11156.05       184.08 o                         
   2  23   0       2778.91       2902.11        66.39 o                         
   3  23   0        573.17        618.47        34.81 o                         
   4  23   0       1061.56       1099.15        44.82 o                         
   5  23   0      13814.80      13947.56       248.25 o                         
   6  23   0       1571.60       1655.99        48.45 o                         
   7  23   0       3795.50       3731.88        97.38 o                         
   8  23   0       2328.87       2240.92        64.35 o                         
   9  23   0       3755.08       3703.71       114.12 o                         
  10  23   0        134.45        177.79        19.63 o                         
  11  23   0       8418.16       8108.79       205.53 o                         
  12  23   0       2618.00       2524.01       102.24 o                         
  13  23   0          0.71         14.05        30.37 o                         
  14  23   0        103.69        160.62        28.91 o                         
  15  23   0       2668.33       2395.91       165.64 o                         
  16  23   0        953.62        951.11        62.37 o                         
  17  23   0       2017.11       1844.83       131.72 o                         
  18  23   0        744.93        644.73       124.64 o                         
  19  23   0        100.71         38.46        63.41 o                         
  20  23   0        177.17        223.58        85.30 o                         
  21  23   0       1638.47       1501.66       167.30 o                         
   0  24   0      27486.92      27962.65       641.56 o                         
   1  24   0       4188.77       3961.37        89.70 o                         
   2  24   0       2400.76       2364.62        74.66 o                         
   3  24   0       3596.06       3729.11        84.25 o                         
   4  24   0      11712.89      11659.42       221.83 o                         
   5  24   0          5.40         44.13        10.52 o                         
   6  24   0      14363.69      14141.66       258.48 o                         
   7  24   0       3153.43       2910.72        75.74 o                         
   8  24   0        120.65        139.45        16.99 o                         
   9  24   0       1435.07       1447.64        51.30 o                         
  10  24   0      10500.73      10247.87       214.66 o                         
  11  24   0        640.02        721.16        43.24 o                         
  12  24   0       2518.61       2804.53       117.40 o                         
  13  24   0       1960.43       1881.95       120.92 o                         
  14  24   0        751.56        864.95       107.20 o                         
  15  24   0         33.71        157.96        34.59 o                         
  16  24   0       4842.69       4923.06       177.44 o                         
  17  24   0       1106.36       1032.88        68.77 o                         
  18  24   0        285.64        199.10        82.49 o                         
  19  24   0        317.83        189.70       117.49 o                         
  20  24   0       1292.03       1364.31       189.08 o                         
  21  24   0        267.50        373.46       132.96 o                         
   1  25   0      14355.06      14158.10       249.68 o                         
   2  25   0      10212.96       9854.39       191.41 o                         
   3  25   0       1722.59       1740.70        64.18 o                         
   4  25   0       3229.62       3274.17        74.33 o                         
   5  25   0      17474.43      17133.00       311.02 o                         
   6  25   0       1532.50       1547.45        66.81 o                         
   7  25   0       1955.38       2010.99        90.46 o                         
   8  25   0       5934.10       5547.21       123.61 o                         
   9  25   0       5456.62       5340.12       123.22 o                         
  10  25   0        260.63        325.38        28.09 o                         
  11  25   0       6844.53       6582.00       188.35 o                         
  12  25   0       1924.87       1898.96        77.03 o                         
  13  25   0         17.03         38.82        31.19 o                         
  14  25   0       1536.06       1428.35        84.57 o                         
  15  25   0       5911.33       5197.69       254.63 o                         
  16  25   0          0.93         65.87        46.15 o                         
  17  25   0       1083.34       1241.75       103.48 o                         
  18  25   0       1245.96       1100.56       133.57 o                         
  19  25   0        515.88        571.16       131.84 o                         
  20  25   0        184.73        330.15        99.38 o                         
   0  26   0      13030.16      13062.91       307.75 o                         
   1  26   0        508.40        670.87        35.32 o                         
   2  26   0       1497.05       1640.14        55.15 o                         
   3  26   0       5742.21       5633.35       122.52 o                         
   4  26   0       8565.69       8484.18       173.52 o                         
   5  26   0         40.38         76.70        16.36 o                         
   6  26   0       6020.83       6043.07       127.39 o                         
   7  26   0       1780.90       1772.27        55.27 o                         
   8  26   0        186.29        228.69        21.55 o                         
   9  26   0       2276.80       2264.61        76.38 o                         
  10  26   0       8872.34       8527.99       181.17 o                         
  11  26   0         28.59        110.39        26.72 o                         
  12  26   0       1017.79       1131.98       123.68 o                         
  13  26   0       1540.95       1446.24        85.28 o                         
  14  26   0       2725.53       2886.63       170.79 o                         
  15  26   0        569.45        578.40        76.00 o                         
  16  26   0       3303.86       3093.43       250.30 o                         
  17  26   0         68.63        121.48        68.03 o                         
  18  26   0        132.50        195.35        74.15 o                         
  19  26   0        904.59        831.43       138.34 o                         
  20  26   0       2187.98       2050.49       363.85 o                         
   1  27   0       3388.33       3452.85        89.84 o                         
   2  27   0       1363.67       1323.53        45.52 o                         
   3  27   0        463.02        580.13        33.50 o                         
   4  27   0       1174.07       1231.60        45.42 o                         
   5  27   0       3738.18       3703.03        92.35 o                         
   6  27   0        107.44        126.95        17.20 o                         
   7  27   0        997.01        983.41        39.37 o                         
   8  27   0       3710.10       3562.88        96.18 o                         
   9  27   0       2678.01       2611.91        73.40 o                         
  10  27   0        310.43        385.68        39.92 o                         
  11  27   0       2360.39       2308.97        93.25 o                         
  12  27   0         76.09        119.10        23.26 o                         
  13  27   0        455.00        552.22        74.80 o                         
  14  27   0       1608.11       1494.88        85.35 o                         
  15  27   0       1664.94       1767.78        99.66 o                         
  16  27   0        198.98        264.44        51.78 o                         
  17  27   0        161.89        224.34        65.33 o                         
  18  27   0        286.35        188.58        68.94 o                         
  19  27   0       1007.77       1126.32       150.27 o                         
   0  28   0        849.97        955.46        51.82 o                         
   1  28   0         34.90         38.12        13.61 o                         
   2  28   0         76.79         67.37        20.14 o                         
   3  28   0        450.77        472.62        32.55 o                         
   4  28   0        590.26        675.47        38.58 o                         
   5  28   0        420.45        503.28        31.86 o                         
   6  28   0        920.94        895.73        47.75 o                         
   7  28   0          9.80         34.17        13.91 o                         
   8  28   0        624.87        674.23        45.94 o                         
   9  28   0       1216.37       1249.10        69.92 o                         
  10  28   0        856.90        903.11        47.38 o                         
  11  28   0        213.14        204.61        31.05 o                         
  12  28   0         20.29         18.91        32.35 o                         
  13  28   0        120.50         96.25        30.24 o                         
  14  28   0        740.36        763.95       130.05 o                         
  15  28   0        827.44        794.78        95.09 o                         
  16  28   0        209.64        159.59        76.87 o                         
  17  28   0        165.07        267.07        75.75 o                         
  18  28   0        294.85        220.72       138.23 o                         
  19  28   0        478.64        388.29       111.89 o                         
   1  29   0         29.89         17.17        14.03 o                         
   2  29   0         39.04         34.27        17.34 o                         
   3  29   0         39.25         47.72        14.08 o                         
   4  29   0          9.71         22.70        13.63 o                         
   5  29   0          5.75         14.58        12.60 o                         
   6  29   0        205.02        224.61        29.84 o                         
   7  29   0        208.24        200.62        23.82 o                         
   8  29   0         26.48         29.86        16.11 o                         
   9  29   0        372.27        494.30        42.45 o                         
  10  29   0        595.27        625.71        43.12 o                         
  11  29   0        186.27        257.80        46.16 o                         
  12  29   0        267.09        251.16        47.13 o                         
  13  29   0        554.09        550.52        51.63 o                         
  14  29   0        402.01        349.59       100.81 o                         
  15  29   0         78.14         97.44        54.27 o                         
  16  29   0        309.55        301.76        57.81 o                         
  17  29   0        411.35        365.58        67.54 o                         
  18  29   0         27.55         75.38       100.71 o                         
   0  30   0        796.28        995.96        77.91 o                         
   1  30   0        561.76        684.22        44.93 o                         
   2  30   0        341.22        420.96        32.04 o                         
   3  30   0        476.20        513.59        33.08 o                         
   4  30   0        141.52        154.91        27.89 o                         
   5  30   0         13.90         25.37        23.17 o                         
   6  30   0       1453.58       1470.52        62.04 o                         
   7  30   0        674.85        719.82        47.75 o                         
   8  30   0        401.84        436.57        35.47 o                         
   9  30   0        107.89        153.22        28.81 o                         
  10  30   0        758.69        715.89        52.74 o                         
  11  30   0        457.23        489.76        41.03 o                         
  12  30   0       1169.11       1203.88        98.14 o                         
  13  30   0        405.94        409.86        47.65 o                         
  14  30   0         20.76         53.55        47.38 o                         
  15  30   0         72.04         44.85        39.94 o                         
  16  30   0        625.25        651.32        91.14 o                         
  17  30   0        833.51        749.32        94.49 o                         
  18  30   0        821.75       1156.90       235.09 o                         
   1  31   0       2886.93       2946.85       128.66 o                         
   2  31   0       1972.88       1990.12        98.92 o                         
   3  31   0        127.45        161.27        21.32 o                         
   4  31   0        583.05        629.89        46.09 o                         
   5  31   0       2810.30       2723.25        77.43 o                         
   6  31   0        425.46        447.05        39.82 o                         
   7  31   0       1867.89       1893.90        64.15 o                         
   8  31   0       2546.37       2403.13        78.71 o                         
   9  31   0        685.01        795.47        41.27 o                         
  10  31   0         37.11         43.41        25.89 o                         
  11  31   0       3308.39       3246.11       128.55 o                         
  12  31   0       1904.66       2094.35       185.23 o                         
  13  31   0         34.85         68.79        58.65 o                         
  14  31   0        195.67        145.36        57.21 o                         
  15  31   0        590.56        472.93        83.68 o                         
  16  31   0        586.07        454.86        96.51 o                         
  17  31   0       1257.60       1122.92       122.28 o                         
   0  32   0       8696.99       8383.60       297.39 o                         
   1  32   0       2541.33       2550.15       107.76 o                         
   2  32   0       1040.44       1097.06        59.75 o                         
   3  32   0       2119.44       2089.46        79.10 o                         
   4  32   0       3893.87       3947.98       133.98 o                         
   5  32   0         25.12         46.09        28.78 o                         
   6  32   0       5566.39       5158.59       129.93 o                         
   7  32   0       2351.11       2292.45        82.39 o                         
   8  32   0         10.87         56.39        18.97 o                         
   9  32   0       1135.40       1163.26        91.77 o                         
  10  32   0       4129.71       4099.11       317.77 o                         
  11  32   0        958.89       1001.75        59.91 o                         
  12  32   0       1094.81        873.80       118.05 o                         
  13  32   0        862.15        776.17       118.64 o                         
  14  32   0         68.31         21.97       117.51 o                         
  15  32   0         42.88         57.98        51.99 o                         
  16  32   0       2869.98       2742.59       180.07 o                         
  17  32   0        714.38        533.65        94.43 o                         
   1  33   0       4756.67       4652.53       129.69 o                         
   2  33   0       8145.36       8074.80       191.54 o                         
   3  33   0        282.98        314.72        31.34 o                         
   4  33   0       1048.68       1193.08        57.05 o                         
   5  33   0       6541.75       6332.71       158.06 o                         
   6  33   0        956.33       1039.26        53.93 o                         
   7  33   0       1325.01       1418.43        75.31 o                         
   8  33   0       3500.42       3412.32       225.65 o                         
   9  33   0       2275.91       2302.52        96.37 o                         
  10  33   0        120.97        151.62        32.96 o                         
  11  33   0       2817.16       2819.43       159.40 o                         
  12  33   0       1280.92       1337.34        78.81 o                         
  13  33   0        153.85        127.05       155.54 o                         
  14  33   0       1571.29       1153.03       160.03 o                         
  15  33   0       3054.76       2590.59       288.76 o                         
  16  33   0        171.36        330.68       136.28 o                         
   0  34   0       7330.72       7553.37       417.76 o                         
   1  34   0        395.64        428.90        37.51 o                         
   2  34   0        453.21        555.05        41.36 o                         
   3  34   0       6477.90       6337.37       361.16 o                         
   4  34   0       3650.46       3748.82       118.69 o                         
   5  34   0         25.20         86.95        22.06 o                         
   6  34   0       3429.03       3340.39       125.18 o                         
   7  34   0       3040.45       2958.70       106.41 o                         
   8  34   0        234.79        249.81        68.33 o                         
   9  34   0       1933.73       2006.15        92.97 o                         
  10  34   0       3439.00       3362.90       143.38 o                         
  11  34   0        366.63        369.21        40.81 o                         
  12  34   0        953.54        972.96        72.04 o                         
  13  34   0       1908.06       1765.05       238.26 o                         
  14  34   0       1467.79       1601.71       231.04 o                         
  15  34   0         99.41        125.79        67.59 o                         
   1  35   0       2035.42       2016.26       126.01 o                         
   2  35   0       1761.97       1572.53        78.71 o                         
   3  35   0        213.43        269.92        32.71 o                         
   4  35   0       1880.50       1863.88        77.17 o                         
   5  35   0       3465.38       3593.89       133.34 o                         
   6  35   0        378.15        453.48        42.55 o                         
   7  35   0        170.45        158.47        29.95 o                         
   8  35   0       2060.46       1917.24        90.13 o                         
   9  35   0       1806.03       2002.36       102.45 o                         
  10  35   0        240.07        286.69        36.75 o                         
  11  35   0       1095.55       1063.87        66.36 o                         
  12  35   0        327.54        337.03        53.74 o                         
  13  35   0        238.60        246.71       124.07 o                         
  14  35   0       1273.49       1271.51       122.18 o                         
   0  36   0        565.58        651.98        86.82 o                         
   1  36   0          3.43         -5.88        22.55 o                         
   2  36   0         59.03        138.14        27.58 o                         
   3  36   0       1180.99       1014.63        69.31 o                         
   4  36   0        554.96        620.41        50.96 o                         
   5  36   0        113.42        149.05        35.97 o                         
   6  36   0        490.32        561.53        65.57 o                         
   7  36   0        197.50        235.80        37.42 o                         
   8  36   0        456.55        445.52        45.80 o                         
   9  36   0        663.56        593.38        69.67 o                         
  10  36   0        761.06        782.27        61.04 o                         
  11  36   0        267.06        311.79        53.61 o                         
  12  36   0         15.63         87.32        34.17 o                         
  13  36   0        803.49        764.22       174.31 o                         
  14  36   0       1235.18       1524.31       147.05 o                         
   1  37   0          2.19         24.11        26.90 o                         
   2  37   0         70.78         92.03        31.30 o                         
   3  37   0        140.72        184.15        35.44 o                         
   4  37   0        193.83        221.58        38.63 o                         
   5  37   0          1.20         18.30        26.57 o                         
   6  37   0         31.22        -20.79        23.34 o                         
   7  37   0        266.02        216.97        37.84 o                         
   8  37   0          4.82         -1.25        23.94 o                         
   9  37   0        172.99        173.09        37.81 o                         
  10  37   0        289.88        217.47        43.50 o                         
  11  37   0         17.69         39.59        31.33 o                         
  12  37   0         34.60         67.81        35.56 o                         
  13  37   0        836.91        915.77       116.78 o                         
   0  38   0        533.74        480.24        82.29 o                         
   1  38   0         10.78        -23.62        23.62 o                         
   2  38   0         86.30         85.41        31.53 o                         
   3  38   0        493.28        464.72        54.24 o                         
   4  38   0         52.98         98.62        39.74 o                         
   5  38   0          8.08         17.75        42.06 o                         
   6  38   0        629.98        615.46        62.56 o                         
   7  38   0        588.21        585.27        67.00 o                         
   8  38   0        141.18        103.18        34.25 o                         
   9  38   0        101.49        127.16        45.28 o                         
  10  38   0        103.28         82.48        54.66 o                         
  11  38   0        300.87        312.43        63.80 o                         
  12  38   0        886.46       1014.86       103.84 o                         
   1  39   0        848.86        967.04        99.53 o                         
   2  39   0       1090.57       1010.63        76.69 o                         
   3  39   0          5.40         71.89        32.36 o                         
   4  39   0       1035.68        976.23        97.40 o                         
   5  39   0       1124.79        864.37        82.48 o                         
   6  39   0        753.32        794.79        78.15 o                         
   7  39   0        581.98        507.20        73.19 o                         
   8  39   0       1135.16       1202.12        89.94 o                         
   9  39   0        206.32        250.78        51.53 o                         
  10  39   0          4.80         30.27        36.39 o                         
  11  39   0        787.59        702.44        83.19 o                         
   0  40   0       2302.59       2180.54       306.19 o                         
   1  40   0        814.43        757.22        68.43 o                         
   2  40   0        438.69        589.58        94.15 o                         
   3  40   0       2660.52       2844.99       204.32 o                         
   4  40   0       1206.32       1029.92       137.16 o                         
   5  40   0          2.59         48.89        33.18 o                         
   6  40   0       1842.10       1745.71       113.90 o                         
   7  40   0       1527.64       1360.12        99.49 o                         
   8  40   0          1.26         73.30        41.12 o                         
   9  40   0        764.25        778.87        92.97 o                         
   1  41   0       1579.15       1495.59       129.54 o                         
   2  41   0       3003.27       3065.90       279.90 o                         
   3  41   0        135.28        176.68        56.64 o                         
   4  41   0       1105.87        975.45        94.39 o                         
   5  41   0       2033.28       1931.10       159.59 o                         
   6  41   0        572.65        489.45        67.34 o                         
   7  41   0        314.83        281.91        49.87 o                         
   8  41   0       2123.22       2066.10       153.18 o                         
   0  42   0       2132.71       2439.15       183.00 o                         
   1  42   0        696.04        629.55        65.14 o                         
   2  42   0        105.32        155.82        60.79 o                         
   3  42   0       3321.38       3311.18       163.18 o                         
   4  42   0        850.10        726.46        77.99 o                         
   5  42   0          0.57         64.95        41.06 o                         
   6  42   0       1127.49        908.03        88.61 o                         
   1  43   0        788.75        739.29        79.59 o                         
   2  43   0       1610.24       1656.28       164.34 o                         
   3  43   0         96.67        133.99        90.05 o                         
   0   0   1          2.22          3.57         2.69 o                         
   1   0   1         41.50         54.48         4.93 o                         
   2   0   1         44.68         58.58         5.29 o                         
   3   0   1        493.62        515.57        26.26 o                         
   4   0   1          0.54         11.93         3.64 o                         
   5   0   1          6.86          7.43         2.90 o                         
   6   0   1         68.81        106.58        11.77 o                         
   7   0   1       2422.22       2389.94        80.64 o                         
   8   0   1        107.73        130.39        10.58 o                         
   9   0   1       1207.63       1169.19        58.27 o                         
  10   0   1         49.05         42.43         8.17 o                         
  11   0   1       1465.88       1464.69        50.39 o                         
  12   0   1          1.50         28.32         8.63 o                         
  13   0   1       1294.62       1270.50        87.10 o                         
  14   0   1        667.41        755.46        33.49 o                         
  15   0   1        396.40        401.58        28.19 o                         
  16   0   1        535.49        510.29        52.43 o                         
  17   0   1        896.33        857.19        63.38 o                         
  18   0   1         32.81         96.84        18.39 o                         
  19   0   1       3005.00       3013.65       145.05 o                         
  20   0   1         47.57         27.83        25.47 o                         
  21   0   1         67.91          5.94        41.12 o                         
  22   0   1        187.15        155.24        80.64 o                         
  23   0   1       2220.49       2019.82       145.96 o                         
  24   0   1         73.36        229.83        63.42 o                         
  25   0   1        535.45        494.94        93.99 o                         
 -25   1   1        159.84        173.63        57.99 o                         
 -24   1   1       1274.42       1233.54       225.80 o                         
 -23   1   1        639.17        598.91        91.70 o                         
 -22   1   1        827.92        770.66        94.50 o                         
 -21   1   1         18.82        -50.63        50.63 o                         
 -20   1   1        274.80        253.38        62.58 o                         
 -19   1   1       1388.27       1359.82        76.26 o                         
 -18   1   1       4265.25       4072.77       123.81 o                         
 -17   1   1        564.49        647.31        54.57 o                         
 -16   1   1        270.76        322.99        35.26 o                         
 -15   1   1        259.04        283.99        23.83 o                         
 -14   1   1       4472.28       4371.51       114.60 o                         
 -13   1   1       3054.93       2933.30       104.14 o                         
 -12   1   1       1671.03       1568.29        51.24 o                         
 -11   1   1       1511.38       1563.05        46.26 o                         
 -10   1   1        226.39        245.89        14.38 o                         
  -9   1   1       3202.80       3271.43        67.40 o                         
  -8   1   1       3002.01       2856.36        66.72 o                         
  -7   1   1       7939.02       8149.84       185.08 o                         
  -6   1   1        678.19        754.06        33.12 o                         
  -5   1   1         81.37        147.84         9.33 o                         
  -4   1   1        156.91        155.59        10.12 o                         
  -3   1   1       9938.94      10402.97       189.53 o                         
  -2   1   1       2122.46       2300.30        48.50 o                         
  -1   1   1       3714.46       3805.28        63.67 o                         
   0   1   1          2.28          9.41         2.44 o                         
   1   1   1       3714.46       3765.97        67.15 o                         
   2   1   1       2121.60       2255.02        45.17 o                         
   3   1   1       9943.61      10186.71       168.20 o                         
   4   1   1        156.61        176.35         9.66 o                         
   5   1   1         81.17        131.52        11.45 o                         
   6   1   1        678.31        729.13        25.00 o                         
   7   1   1       7940.55       8359.88       154.54 o                         
   8   1   1       3000.95       2851.93        62.41 o                         
   9   1   1       3202.98       3210.36        82.85 o                         
  10   1   1        226.14        249.02        23.15 o                         
  11   1   1       1511.09       1517.36        71.06 o                         
  12   1   1       1670.21       1597.61        54.15 o                         
  13   1   1       3058.55       3036.27        74.36 o                         
  14   1   1       4472.56       4249.69       103.13 o                         
  15   1   1        258.55        299.58        22.74 o                         
  16   1   1        271.05        285.17        31.05 o                         
  17   1   1        564.53        675.06        61.87 o                         
  18   1   1       4263.94       3868.70       178.82 o                         
  19   1   1       1389.04       1473.43       100.20 o                         
  20   1   1        275.12        298.12        68.94 o                         
  21   1   1         18.85         -2.40        84.47 o                         
  22   1   1        827.98        788.18        97.84 o                         
  23   1   1        639.68        612.61        96.71 o                         
  24   1   1       1274.34       1138.45        94.42 o                         
  25   1   1        159.72        265.19        52.66 o                         
 -25   2   1        419.55        371.25        62.14 o                         
 -24   2   1        927.60        859.74       106.82 o                         
 -23   2   1        929.13        887.88       102.21 o                         
 -22   2   1        662.85        683.28        74.51 o                         
 -21   2   1          7.50        -22.21        26.32 o                         
 -20   2   1        549.01        558.25        67.68 o                         
 -19   2   1       1662.86       1622.50        95.46 o                         
 -18   2   1       4671.52       4721.66       183.85 o                         
 -17   2   1       1177.28       1266.91        71.78 o                         
 -16   2   1        422.45        394.84        30.63 o                         
 -15   2   1        378.39        432.31        37.12 o                         
 -14   2   1       9613.60       9368.38       198.13 o                         
 -13   2   1       6049.93       6137.50       130.82 o                         
 -12   2   1       6765.70       6776.91       141.96 o                         
 -11   2   1        264.90        352.82        18.65 o                         
 -10   2   1       1354.29       1372.99        37.50 o                         
  -9   2   1       3906.47       3817.01        81.83 o                         
  -8   2   1      24619.05      24823.96       425.47 o                         
  -7   2   1       6563.49       7019.43       156.56 o                         
  -6   2   1       6947.83       7227.07       158.66 o                         
  -5   2   1        781.52        853.89        23.79 o                         
  -4   2   1       6570.15       6315.54       118.11 o                         
  -3   2   1      49350.02      54596.67      1406.64 o                         
  -2   2   1     138545.81     172459.36      6383.38 o                         
  -1   2   1        757.06        865.25        22.17 o                         
   0   2   1          0.02          8.87         2.91 o                         
   1   2   1        758.28        873.43        23.29 o                         
   2   2   1     138539.81     164029.81     11149.03 o                         
   3   2   1      49354.32      53970.36       993.93 o                         
   4   2   1       6574.96       6189.68       110.78 o                         
   5   2   1        780.81        839.25        25.05 o                         
   6   2   1       6948.31       7095.19       136.84 o                         
   7   2   1       6565.00       7123.63       137.43 o                         
   8   2   1      24619.06      24305.68       463.31 o                         
   9   2   1       3905.60       3929.17        82.14 o                         
  10   2   1       1354.94       1327.06        64.70 o                         
  11   2   1        264.77        293.88        20.31 o                         
  12   2   1       6766.53       6542.14       143.54 o                         
  13   2   1       6052.31       5970.23       133.90 o                         
  14   2   1       9613.19       9568.59       198.48 o                         
  15   2   1        377.88        392.73        25.20 o                         
  16   2   1        422.29        457.89        31.32 o                         
  17   2   1       1177.28       1275.79        80.79 o                         
  18   2   1       4670.44       4649.59       148.19 o                         
  19   2   1       1663.18       1818.07       109.53 o                         
  20   2   1        549.57        625.57        60.22 o                         
  21   2   1          7.50         77.60        40.08 o                         
  22   2   1        662.79        721.66        66.57 o                         
  23   2   1        929.38        834.99       118.07 o                         
  24   2   1        927.56        830.11        85.21 o                         
  25   2   1        419.58        381.47        58.27 o                         
 -25   3   1        550.42        557.56       102.52 o                         
 -24   3   1        458.50        459.51        88.03 o                         
 -23   3   1       1991.06       2083.62       162.41 o                         
 -22   3   1        197.33        222.88        43.81 o                         
 -21   3   1         61.24         53.75        27.45 o                         
 -20   3   1        541.26        594.82        76.72 o                         
 -19   3   1       4591.00       4457.13       145.59 o                         
 -18   3   1        193.63        330.52        39.22 o                         
 -17   3   1       4004.93       4067.59       117.90 o                         
 -16   3   1        257.02        273.81        44.33 o                         
 -15   3   1       1570.10       1618.16        55.46 o                         
 -14   3   1       1157.69       1284.93        45.69 o                         
 -13   3   1      17709.81      17464.69       391.68 o                         
 -12   3   1       1769.97       1801.73        53.74 o                         
 -11   3   1       5533.46       5428.42       108.33 o                         
 -10   3   1        537.07        554.13        33.84 o                         
  -9   3   1      27534.08      28350.99       556.39 o                         
  -8   3   1       3422.78       3474.97        79.56 o                         
  -7   3   1      43421.77      44518.09       775.54 o                         
  -6   3   1       2486.94       2877.72        69.54 o                         
  -5   3   1       3536.15       3952.21        86.28 o                         
  -4   3   1       5691.44       5689.07       107.25 o                         
  -3   3   1      83330.20      88913.34      4897.03 o                         
  -2   3   1       4202.55       4327.66        82.54 o                         
  -1   3   1      20292.23      20384.02       324.02 o                         
   0   3   1        166.00        183.26        11.42 o                         
   1   3   1      20294.14      20301.66       366.21 o                         
   2   3   1       4205.89       4152.75        78.41 o                         
   3   3   1      83317.43      80441.11      1804.76 o                         
   4   3   1       5690.77       5872.70       103.63 o                         
   5   3   1       3536.32       3857.06        73.49 o                         
   6   3   1       2487.57       2759.57        66.28 o                         
   7   3   1      43418.13      43416.82       710.77 o                         
   8   3   1       3420.81       3382.28        70.63 o                         
   9   3   1      27533.38      27982.16       505.37 o                         
  10   3   1        536.97        548.15        24.12 o                         
  11   3   1       5534.12       5411.90       132.73 o                         
  12   3   1       1768.16       1783.52        60.15 o                         
  13   3   1      17701.51      17520.22       423.34 o                         
  14   3   1       1159.43       1324.53        49.77 o                         
  15   3   1       1571.70       1612.03        50.52 o                         
  16   3   1        256.87        293.04        22.61 o                         
  17   3   1       4006.54       3901.31       104.20 o                         
  18   3   1        194.44        302.43        37.10 o                         
  19   3   1       4588.50       4844.59       146.58 o                         
  20   3   1        541.02        517.88        48.79 o                         
  21   3   1         61.21         62.29        46.42 o                         
  22   3   1        197.28        315.67        59.76 o                         
  23   3   1       1989.97       2325.64       161.07 o                         
  24   3   1        458.28        420.14       145.98 o                         
  25   3   1        550.76        488.99        95.57 o                         
 -25   4   1         93.47        138.59       119.15 o                         
 -24   4   1       1978.13       2037.21       283.59 o                         
 -23   4   1        237.24        272.12        69.49 o                         
 -22   4   1       1817.92       1880.50        99.02 o                         
 -21   4   1         40.03         64.22        32.03 o                         
 -20   4   1       1153.69       1168.04        66.03 o                         
 -19   4   1        866.22        975.96        80.90 o                         
 -18   4   1       8791.08       8587.83       281.30 o                         
 -17   4   1        388.88        494.10        38.79 o                         
 -16   4   1       1156.91       1184.97        48.01 o                         
 -15   4   1        239.40        331.87        31.59 o                         
 -14   4   1      13504.31      13357.38       288.84 o                         
 -13   4   1       2470.47       2614.52        72.11 o                         
 -12   4   1      18653.02      18863.52       364.78 o                         
 -11   4   1       1238.29       1266.05        36.78 o                         
 -10   4   1       1522.42       1541.26        41.26 o                         
  -9   4   1       2785.88       2821.61        67.10 o                         
  -8   4   1      61984.38      63209.09      1046.19 o                         
  -7   4   1       3861.47       4077.59        82.52 o                         
  -6   4   1      10368.77       9942.29       196.33 o                         
  -5   4   1        140.71        137.48        11.26 o                         
  -4   4   1      44320.79      45117.16       831.57 o                         
  -3   4   1       6169.41       6558.11       121.69 o                         
  -2   4   1      57657.91      58100.60      1350.35 o                         
  -1   4   1       3468.34       3464.84        66.77 o                         
   0   4   1        147.24        192.40        11.41 o                         
   1   4   1       3467.50       3562.32        72.88 o                         
   2   4   1      57656.39      55940.04      1170.06 o                         
   3   4   1       6170.32       6017.22       116.98 o                         
   4   4   1      44317.30      45253.94       726.81 o                         
   5   4   1        140.69        116.89        10.19 o                         
   6   4   1      10364.44      10129.06       175.63 o                         
   7   4   1       3863.39       4018.52        79.25 o                         
   8   4   1      61986.83      61680.46      1047.46 o                         
   9   4   1       2786.91       2827.67        71.40 o                         
  10   4   1       1522.02       1596.03        44.92 o                         
  11   4   1       1238.88       1260.36        39.27 o                         
  12   4   1      18650.40      18214.43       331.67 o                         
  13   4   1       2469.65       2441.78        71.38 o                         
  14   4   1      13502.34      13000.23       280.94 o                         
  15   4   1        239.30        270.43        31.40 o                         
  16   4   1       1155.95       1107.52        52.88 o                         
  17   4   1        388.58        514.16        36.19 o                         
  18   4   1       8791.56       8549.91       206.03 o                         
  19   4   1        866.69       1033.46        97.61 o                         
  20   4   1       1153.44       1337.01        91.22 o                         
  21   4   1         39.96         51.82        40.67 o                         
  22   4   1       1816.89       1814.46       113.76 o                         
  23   4   1        237.45        321.91        57.73 o                         
  24   4   1       1978.43       1955.64       203.69 o                         
  25   4   1         93.56         71.20        42.16 o                         
 -25   5   1        483.53        413.93       225.83 o                         
 -24   5   1        169.56         67.04       140.57 o                         
 -23   5   1       2245.44       2066.21       127.58 o                         
 -22   5   1        207.02        226.80        61.13 o                         
 -21   5   1        112.95        111.80        36.43 o                         
 -20   5   1        156.08        198.30        33.57 o                         
 -19   5   1       4441.87       4514.37       169.88 o                         
 -18   5   1        465.94        696.44        61.41 o                         
 -17   5   1       4804.43       4678.75       132.55 o                         
 -16   5   1        622.53        576.11        58.12 o                         
 -15   5   1       1287.05       1349.70        94.70 o                         
 -14   5   1        811.99        921.87        46.27 o                         
 -13   5   1      20221.47      19902.92       491.00 o                         
 -12   5   1       1534.11       1540.64        57.89 o                         
 -11   5   1       2563.60       2519.18        78.60 o                         
 -10   5   1         93.78        118.08        12.83 o                         
  -9   5   1      20437.50      20573.82       377.91 o                         
  -8   5   1       4176.12       4404.17        89.91 o                         
  -7   5   1      33530.01      33006.87       583.20 o                         
  -6   5   1        135.88        185.62        10.25 o                         
  -5   5   1        222.06        210.20        17.20 o                         
  -4   5   1        576.40        588.87        25.45 o                         
  -3   5   1      82452.89      85389.06      1947.96 o                         
  -2   5   1        690.35        582.15        26.78 o                         
  -1   5   1      18828.53      19646.03       318.37 o                         
   0   5   1        702.39        627.91        19.16 o                         
   1   5   1      18831.21      18755.74       318.83 o                         
   2   5   1        690.94        627.55        26.80 o                         
   3   5   1      82455.20      79752.33      1962.06 o                         
   4   5   1        575.06        579.30        16.77 o                         
   5   5   1        221.44        205.04        15.37 o                         
   6   5   1        136.86        194.45        11.89 o                         
   7   5   1      33527.85      32979.26       563.97 o                         
   8   5   1       4177.07       4360.45        91.63 o                         
   9   5   1      20438.73      20405.82       377.84 o                         
  10   5   1         93.65         96.68        11.69 o                         
  11   5   1       2563.91       2533.66        66.14 o                         
  12   5   1       1536.17       1526.25        60.15 o                         
  13   5   1      20221.71      20176.41       399.19 o                         
  14   5   1        811.64        954.99        37.06 o                         
  15   5   1       1286.91       1337.82        49.91 o                         
  16   5   1        622.76        640.89        38.65 o                         
  17   5   1       4803.13       4727.10       159.24 o                         
  18   5   1        466.14        594.78        81.19 o                         
  19   5   1       4443.02       4558.36       135.11 o                         
  20   5   1        155.80        166.79        38.14 o                         
  21   5   1        113.04        131.09        50.97 o                         
  22   5   1        206.88        261.24        44.18 o                         
  23   5   1       2244.70       2300.53       154.63 o                         
  24   5   1        169.52        151.89        68.04 o                         
  25   5   1        483.69        470.14       211.39 o                         
 -24   6   1       1038.44       1068.81       234.88 o                         
 -23   6   1        646.85        787.82       125.84 o                         
 -22   6   1       1024.72        950.80        67.97 o                         
 -21   6   1        129.65        137.02        33.50 o                         
 -20   6   1        570.68        567.19        49.96 o                         
 -19   6   1       1047.64       1014.35        72.69 o                         
 -18   6   1       4063.31       3995.87       140.03 o                         
 -17   6   1       1133.95       1160.88       106.64 o                         
 -16   6   1        668.32        727.12        50.66 o                         
 -15   6   1        174.42        236.68        20.85 o                         
 -14   6   1       6110.97       6228.25       187.87 o                         
 -13   6   1       3026.91       3109.38        91.61 o                         
 -12   6   1      10788.53      10742.96       226.65 o                         
 -11   6   1       1056.13       1002.69        31.56 o                         
 -10   6   1        509.36        517.88        20.18 o                         
  -9   6   1       2299.65       2381.36        88.85 o                         
  -8   6   1      31568.15      32847.10       642.44 o                         
  -7   6   1       2999.63       2937.39        88.26 o                         
  -6   6   1      11498.60      12079.43       248.54 o                         
  -5   6   1        684.58        702.14        24.07 o                         
  -4   6   1      26862.26      28247.89       494.17 o                         
  -3   6   1       7698.63       7858.86       143.98 o                         
  -2   6   1      59826.77      58900.59      1296.58 o                         
  -1   6   1       2023.86       1996.85        45.18 o                         
   0   6   1        279.86        334.06        16.76 o                         
   1   6   1       2024.74       1969.22        51.49 o                         
   2   6   1      59825.79      59455.54      1308.41 o                         
   3   6   1       7698.36       7794.08       140.27 o                         
   4   6   1      26865.42      27458.45       426.18 o                         
   5   6   1        684.16        738.94        31.10 o                         
   6   6   1      11499.72      11501.76       223.43 o                         
   7   6   1       3000.33       2892.75        66.62 o                         
   8   6   1      31568.37      32261.40       586.80 o                         
   9   6   1       2299.40       2413.04        62.14 o                         
  10   6   1        509.54        520.72        31.26 o                         
  11   6   1       1056.09       1042.94        45.70 o                         
  12   6   1      10789.98      10395.12       246.40 o                         
  13   6   1       3027.60       3066.67        85.19 o                         
  14   6   1       6111.85       6030.45       136.17 o                         
  15   6   1        174.26        227.05        23.09 o                         
  16   6   1        668.53        766.25        36.51 o                         
  17   6   1       1134.04       1150.76        47.57 o                         
  18   6   1       4065.49       4118.26       129.68 o                         
  19   6   1       1047.26       1103.67        57.37 o                         
  20   6   1        570.41        584.56        63.87 o                         
  21   6   1        129.64        146.66        56.80 o                         
  22   6   1       1025.26       1066.53       104.46 o                         
  23   6   1        646.64        527.58        90.32 o                         
  24   6   1       1038.60       1192.06       244.72 o                         
 -24   7   1       1415.93       1881.17       404.55 o                         
 -23   7   1        609.55        608.45        99.94 o                         
 -22   7   1        955.98       1024.88       128.99 o                         
 -21   7   1        213.66        245.50        71.59 o                         
 -20   7   1        662.17        575.67        60.93 o                         
 -19   7   1       1078.55       1083.15        64.28 o                         
 -18   7   1       2261.27       2126.11        84.54 o                         
 -17   7   1       2081.04       2015.30       108.37 o                         
 -16   7   1        413.66        412.18        42.42 o                         
 -15   7   1        141.00        171.87        28.73 o                         
 -14   7   1       1964.58       1864.73        88.89 o                         
 -13   7   1       5058.44       4994.27       137.46 o                         
 -12   7   1       3120.98       2940.74        79.69 o                         
 -11   7   1        963.16        967.29        54.16 o                         
 -10   7   1         98.95        113.51        15.13 o                         
  -9   7   1       2101.97       2016.44       102.85 o                         
  -8   7   1       4010.07       3971.97       110.64 o                         
  -7   7   1       9200.49       9226.07       213.82 o                         
  -6   7   1        798.98        775.75        37.28 o                         
  -5   7   1       1141.16       1330.68        38.49 o                         
  -4   7   1         68.43        119.25         9.69 o                         
  -3   7   1      20944.71      21419.48       321.63 o                         
  -2   7   1       4290.37       4310.98        77.92 o                         
  -1   7   1      12579.54      12569.22       215.75 o                         
   0   7   1        599.57        623.62        20.26 o                         
   1   7   1      12579.68      12780.13       187.91 o                         
   2   7   1       4289.26       4466.22        76.54 o                         
   3   7   1      20945.71      20140.37       320.41 o                         
   4   7   1         68.72        137.74         9.64 o                         
   5   7   1       1141.44       1319.86        36.44 o                         
   6   7   1        799.86        735.72        30.19 o                         
   7   7   1       9200.42       9343.23       168.81 o                         
   8   7   1       4009.38       4066.38        90.74 o                         
   9   7   1       2101.31       2054.02        57.22 o                         
  10   7   1         98.99        130.86        16.07 o                         
  11   7   1        963.55        921.76        36.43 o                         
  12   7   1       3120.92       3045.51        83.67 o                         
  13   7   1       5058.16       4930.01       116.82 o                         
  14   7   1       1964.91       1938.38        57.12 o                         
  15   7   1        140.87        172.27        18.60 o                         
  16   7   1        413.70        387.86        29.56 o                         
  17   7   1       2081.62       2168.68        67.63 o                         
  18   7   1       2259.96       2176.86        95.32 o                         
  19   7   1       1077.94       1139.70        64.71 o                         
  20   7   1        662.48        648.82        62.88 o                         
  21   7   1        213.63        191.35        69.18 o                         
  22   7   1        955.96       1055.75       138.34 o                         
  23   7   1        609.85        522.24        98.76 o                         
  24   7   1       1415.88       1210.98       229.85 o                         
 -24   8   1        148.10         63.39       121.92 o                         
 -23   8   1       1645.31       1699.99       173.41 o                         
 -22   8   1         92.71         26.25        54.98 o                         
 -21   8   1        144.15        135.24        63.19 o                         
 -20   8   1         28.36        103.77        40.05 o                         
 -19   8   1       2460.12       2785.73       145.54 o                         
 -18   8   1        152.27        231.76        54.21 o                         
 -17   8   1       1333.83       1251.92       107.60 o                         
 -16   8   1        113.49        149.80        24.77 o                         
 -15   8   1        533.35        527.97        68.45 o                         
 -14   8   1        311.13        348.38        31.00 o                         
 -13   8   1       2292.68       2159.26       127.01 o                         
 -12   8   1        331.09        395.10        26.42 o                         
 -11   8   1        130.75        110.09        12.97 o                         
 -10   8   1         93.57        105.32        16.00 o                         
  -9   8   1        542.00        598.09        43.64 o                         
  -8   8   1        368.00        381.34        34.71 o                         
  -7   8   1       1256.92       1210.71        57.23 o                         
  -6   8   1        482.95        496.86        21.56 o                         
  -5   8   1        289.42        361.26        18.16 o                         
  -4   8   1          4.39         16.99         5.34 o                         
  -3   8   1        616.85        636.78        20.69 o                         
  -2   8   1        942.20        934.57        22.12 o                         
  -1   8   1        329.13        396.96        16.32 o                         
   0   8   1         54.69         59.33         5.63 o                         
   1   8   1        328.88        418.22        13.95 o                         
   2   8   1        942.80        922.27        38.01 o                         
   3   8   1        617.39        611.53        24.95 o                         
   4   8   1          4.34         17.16         5.05 o                         
   5   8   1        289.46        380.11        25.29 o                         
   6   8   1        483.61        492.49        15.65 o                         
   7   8   1       1256.34       1160.40        48.15 o                         
   8   8   1        367.70        392.45        25.09 o                         
   9   8   1        542.16        557.28        29.26 o                         
  10   8   1         93.39        103.59        11.82 o                         
  11   8   1        130.71        152.03        16.98 o                         
  12   8   1        332.11        369.20        26.01 o                         
  13   8   1       2292.81       2217.66        67.44 o                         
  14   8   1        310.99        316.36        23.15 o                         
  15   8   1        533.27        519.46        28.98 o                         
  16   8   1        113.44         82.93        20.68 o                         
  17   8   1       1334.00       1279.89        63.74 o                         
  18   8   1        152.37        229.32        30.37 o                         
  19   8   1       2460.38       2565.79       137.19 o                         
  20   8   1         28.36         49.64        27.49 o                         
  21   8   1        144.27        219.66        51.43 o                         
  22   8   1         92.91        238.40        64.21 o                         
  23   8   1       1645.68       1958.81       324.20 o                         
  24   8   1        148.18        213.70        45.80 o                         
 -24   9   1       1252.84        949.13       110.08 o                         
 -23   9   1        231.67        218.52        82.73 o                         
 -22   9   1        860.81       1083.39       133.60 o                         
 -21   9   1         92.30        166.54        84.97 o                         
 -20   9   1        669.60        751.47        79.38 o                         
 -19   9   1        973.20       1123.02        85.84 o                         
 -18   9   1       2778.47       2712.50       255.56 o                         
 -17   9   1        134.45        250.13        59.59 o                         
 -16   9   1         61.36         52.79        30.74 o                         
 -15   9   1        469.40        491.25        32.49 o                         
 -14   9   1       2828.95       2574.71       140.39 o                         
 -13   9   1        997.45       1055.70        88.64 o                         
 -12   9   1       1275.36       1186.59        52.77 o                         
 -11   9   1        310.13        321.62        34.50 o                         
 -10   9   1        114.27        112.31        14.91 o                         
  -9   9   1       1250.31       1214.85        49.79 o                         
  -8   9   1       2101.73       1966.93        70.75 o                         
  -7   9   1       1697.29       1655.17        87.00 o                         
  -6   9   1       1034.99       1177.58        52.89 o                         
  -5   9   1        732.12        818.24        25.52 o                         
  -4   9   1       1214.23       1345.63        44.65 o                         
  -3   9   1       6598.08       6656.31       114.88 o                         
  -2   9   1        753.07        815.59        22.33 o                         
  -1   9   1       2039.95       2060.23        40.86 o                         
   0   9   1          0.27          6.58         2.45 o                         
   1   9   1       2041.65       2066.86        41.86 o                         
   2   9   1        751.96        856.75        29.41 o                         
   3   9   1       6598.82       6857.57       129.62 o                         
   4   9   1       1212.08       1341.66        36.07 o                         
   5   9   1        731.56        803.89        24.90 o                         
   6   9   1       1034.30       1147.96        37.04 o                         
   7   9   1       1697.35       1699.33        47.98 o                         
   8   9   1       2100.99       1990.64        45.73 o                         
   9   9   1       1250.58       1334.97        43.23 o                         
  10   9   1        113.94        105.08        11.24 o                         
  11   9   1        310.25        337.43        39.10 o                         
  12   9   1       1273.28       1234.41        43.41 o                         
  13   9   1        997.94       1144.11        44.03 o                         
  14   9   1       2829.39       2731.96        71.47 o                         
  15   9   1        468.92        503.67        28.36 o                         
  16   9   1         61.48         59.56        13.56 o                         
  17   9   1        134.66        159.05        18.03 o                         
  18   9   1       2776.74       2637.66        85.30 o                         
  19   9   1        973.31       1145.48       105.29 o                         
  20   9   1        670.06        712.28        65.12 o                         
  21   9   1         92.17         79.69        29.63 o                         
  22   9   1        861.00        920.92       302.09 o                         
  23   9   1        231.75        318.11        86.99 o                         
  24   9   1       1252.54       1357.86       261.39 o                         
 -24  10   1        819.26        782.12       137.58 o                         
 -23  10   1        912.60        792.75       104.39 o                         
 -22  10   1        350.86        257.81        58.58 o                         
 -21  10   1         37.67         36.55        82.82 o                         
 -20  10   1        972.77        965.13       191.88 o                         
 -19  10   1       1640.13       1663.37       148.34 o                         
 -18  10   1       2867.26       2866.32       240.76 o                         
 -17  10   1        964.68       1156.10       128.23 o                         
 -16  10   1          1.95         15.15        35.89 o                         
 -15  10   1       1166.03       1060.51        66.79 o                         
 -14  10   1       6364.51       6567.96       217.23 o                         
 -13  10   1       3624.19       3782.30       162.98 o                         
 -12  10   1       3471.35       3453.81       120.64 o                         
 -11  10   1         47.93         68.91        13.16 o                         
 -10  10   1       1706.89       1675.63        53.92 o                         
  -9  10   1       4841.59       4773.28       127.24 o                         
  -8  10   1      14132.00      13802.35       338.67 o                         
  -7  10   1       1729.99       1732.16        79.19 o                         
  -6  10   1       3221.36       3304.24        84.54 o                         
  -5  10   1       1576.03       1565.42        44.23 o                         
  -4  10   1       7948.34       7933.45       133.20 o                         
  -3  10   1       8553.10       8824.90       139.34 o                         
  -2  10   1      39486.27      41293.55       701.27 o                         
  -1  10   1       1671.19       1802.95        37.04 o                         
   0  10   1         14.10         14.26         6.36 o                         
   1  10   1       1673.37       1784.87        37.10 o                         
   2  10   1      39481.47      41301.43       734.75 o                         
   3  10   1       8553.53       9149.86       160.30 o                         
   4  10   1       7953.92       7945.65       129.33 o                         
   5  10   1       1575.66       1584.23        33.55 o                         
   6  10   1       3222.52       3362.03        69.79 o                         
   7  10   1       1729.57       1739.18        43.25 o                         
   8  10   1      14132.70      14124.81       238.31 o                         
   9  10   1       4840.85       4775.27        97.58 o                         
  10  10   1       1707.97       1717.28        59.47 o                         
  11  10   1         47.86         45.07        12.01 o                         
  12  10   1       3473.74       3442.15        91.83 o                         
  13  10   1       3625.26       3545.77        92.07 o                         
  14  10   1       6365.58       6305.24       142.92 o                         
  15  10   1       1165.85       1062.22        40.82 o                         
  16  10   1          1.96         -8.70        10.15 o                         
  17  10   1        964.12       1053.97        75.21 o                         
  18  10   1       2868.17       2827.56        85.47 o                         
  19  10   1       1640.99       1787.95        70.09 o                         
  20  10   1        973.19       1044.22        81.50 o                         
  21  10   1         37.66         20.53        45.05 o                         
  22  10   1        351.25        262.98        93.45 o                         
  23  10   1        912.84        970.27       119.81 o                         
  24  10   1        819.04       1024.39       139.12 o                         
 -24  11   1        555.93        520.95        96.91 o                         
 -23  11   1       1315.38       1162.74       159.70 o                         
 -22  11   1        153.43        242.16        61.99 o                         
 -21  11   1         10.51         58.24        49.99 o                         
 -20  11   1        577.70        479.54        65.72 o                         
 -19  11   1       3242.94       3306.56       183.18 o                         
 -18  11   1        775.32        940.35        88.44 o                         
 -17  11   1       3627.22       3491.33       264.51 o                         
 -16  11   1         33.32         53.36        20.97 o                         
 -15  11   1       1589.40       1632.86       152.86 o                         
 -14  11   1       1518.94       1720.36        99.10 o                         
 -13  11   1      15344.76      16423.78       468.52 o                         
 -12  11   1       1281.85       1347.89       136.75 o                         
 -11  11   1       1661.06       1761.64        95.51 o                         
 -10  11   1       2013.14       1935.21       119.26 o                         
  -9  11   1      18485.48      18069.30       397.75 o                         
  -8  11   1       4061.62       4195.59       126.04 o                         
  -7  11   1      23284.60      23844.60       472.50 o                         
  -6  11   1       2330.64       2393.36        52.82 o                         
  -5  11   1       1424.35       1475.99        37.25 o                         
  -4  11   1       5678.63       5685.88        96.78 o                         
  -3  11   1      46823.82      46851.27       692.71 o                         
  -2  11   1       6694.78       6961.20       111.32 o                         
  -1  11   1      18084.59      18227.96       271.13 o                         
   0  11   1       3499.39       3340.58        61.61 o                         
   1  11   1      18084.03      18630.71       280.45 o                         
   2  11   1       6695.71       6879.50       115.05 o                         
   3  11   1      46823.27      48099.79       692.78 o                         
   4  11   1       5678.17       5808.52        98.25 o                         
   5  11   1       1424.54       1508.14        37.21 o                         
   6  11   1       2330.71       2401.58        54.72 o                         
   7  11   1      23286.59      23162.58       385.38 o                         
   8  11   1       4060.52       4277.68        87.35 o                         
   9  11   1      18485.93      17819.25       313.44 o                         
  10  11   1       2012.96       1894.65        52.54 o                         
  11  11   1       1662.33       1679.73        51.43 o                         
  12  11   1       1280.98       1251.07        43.49 o                         
  13  11   1      15342.26      15263.89       307.58 o                         
  14  11   1       1519.43       1669.85        62.90 o                         
  15  11   1       1589.94       1539.86        46.65 o                         
  16  11   1         33.25         20.95        11.30 o                         
  17  11   1       3629.41       3563.38       135.35 o                         
  18  11   1        775.85        877.83        40.48 o                         
  19  11   1       3241.73       3322.69       108.20 o                         
  20  11   1        577.43        526.22        50.56 o                         
  21  11   1         10.53         22.60        22.51 o                         
  22  11   1        153.32        213.37        42.79 o                         
  23  11   1       1315.33       1202.44       149.92 o                         
  24  11   1        555.85        688.87       135.59 o                         
 -24  12   1       1833.28       1664.49       187.84 o                         
 -23  12   1         83.92        104.23        63.54 o                         
 -22  12   1       1515.45       1681.54       241.53 o                         
 -21  12   1        256.46        336.57        60.39 o                         
 -20  12   1       1305.99       1293.49       127.86 o                         
 -19  12   1        737.89        829.63        88.31 o                         
 -18  12   1       6646.45       6976.33       308.35 o                         
 -17  12   1        338.80        420.09        63.03 o                         
 -16  12   1        702.75        809.90       185.94 o                         
 -15  12   1        596.12        607.93        61.37 o                         
 -14  12   1       9670.10       9593.23       288.57 o                         
 -13  12   1       2033.88       2277.13       143.23 o                         
 -12  12   1      13418.45      13240.59       374.02 o                         
 -11  12   1       2192.25       2271.00       121.36 o                         
 -10  12   1        979.08       1050.59        75.22 o                         
  -9  12   1       4551.61       4710.88       112.87 o                         
  -8  12   1      44857.11      45324.31      1014.11 o                         
  -7  12   1       4256.96       4541.73       114.82 o                         
  -6  12   1       8551.25       8550.88       159.13 o                         
  -5  12   1       3590.91       3651.88        68.45 o                         
  -4  12   1      30796.85      31539.19       468.62 o                         
  -3  12   1       5951.77       5826.04        92.05 o                         
  -2  12   1      39545.06      39045.63       599.21 o                         
  -1  12   1       5227.28       5332.87        88.65 o                         
   0  12   1        735.01        755.55        23.08 o                         
   1  12   1       5224.17       5267.85        93.59 o                         
   2  12   1      39546.68      39708.14       579.05 o                         
   3  12   1       5954.32       6035.46       101.58 o                         
   4  12   1      30796.28      31935.82       487.44 o                         
   5  12   1       3590.52       3485.02        68.55 o                         
   6  12   1       8549.22       8358.34       145.73 o                         
   7  12   1       4258.30       4508.51        91.52 o                         
   8  12   1      44859.23      44875.21       715.34 o                         
   9  12   1       4552.13       4639.94       102.61 o                         
  10  12   1        979.76        994.08        31.20 o                         
  11  12   1       2191.23       2238.22        66.40 o                         
  12  12   1      13419.35      12976.58       249.05 o                         
  13  12   1       2033.12       2152.71        67.31 o                         
  14  12   1       9668.91       9466.86       191.06 o                         
  15  12   1        595.99        650.33        35.55 o                         
  16  12   1        702.37        681.20        32.24 o                         
  17  12   1        338.57        421.32        36.33 o                         
  18  12   1       6647.24       6704.91       145.78 o                         
  19  12   1        738.75        861.94       102.29 o                         
  20  12   1       1305.87       1310.06       127.73 o                         
  21  12   1        256.19        225.27        44.17 o                         
  22  12   1       1515.43       1455.69       176.50 o                         
  23  12   1         83.89        307.83       106.97 o                         
  24  12   1       1833.26       1975.89       318.84 o                         
 -24  13   1        100.25        207.40        96.76 o                         
 -23  13   1       2073.05       2192.71       147.10 o                         
 -22  13   1        312.69        353.66        64.12 o                         
 -21  13   1        157.97        256.60        78.71 o                         
 -20  13   1        245.17        270.12        49.40 o                         
 -19  13   1       3236.12       3345.64       195.76 o                         
 -18  13   1        648.30        768.17        65.34 o                         
 -17  13   1       4766.65       4582.96       179.70 o                         
 -16  13   1       1156.12       1062.20        72.88 o                         
 -15  13   1        945.83       1064.29       125.69 o                         
 -14  13   1        544.04        563.01        49.00 o                         
 -13  13   1      16692.06      16751.98       530.77 o                         
 -12  13   1       2759.93       2708.46       202.77 o                         
 -11  13   1       2278.15       2513.48       113.50 o                         
 -10  13   1       1130.53       1172.20        79.20 o                         
  -9  13   1      14347.03      14699.04       385.65 o                         
  -8  13   1       4378.85       4687.19       158.73 o                         
  -7  13   1      28170.64      28808.41       563.04 o                         
  -6  13   1       1426.51       1468.73        35.30 o                         
  -5  13   1        576.71        665.59        19.20 o                         
  -4  13   1       3200.79       3266.57        59.31 o                         
  -3  13   1      49139.93      48379.63       653.49 o                         
  -2  13   1       5748.09       5651.13       104.86 o                         
  -1  13   1      15164.73      15665.12       226.87 o                         
   0  13   1       4431.45       4284.54        75.05 o                         
   1  13   1      15164.20      15506.90       242.28 o                         
   2  13   1       5747.18       5718.45        95.16 o                         
   3  13   1      49139.39      49387.30       692.03 o                         
   4  13   1       3199.95       3204.49        62.37 o                         
   5  13   1        576.24        632.15        21.69 o                         
   6  13   1       1426.12       1415.71        47.60 o                         
   7  13   1      28165.85      27523.18       476.17 o                         
   8  13   1       4380.34       4510.79        94.29 o                         
   9  13   1      14348.84      13916.49       258.44 o                         
  10  13   1       1129.64       1115.49        33.79 o                         
  11  13   1       2277.58       2232.34        67.59 o                         
  12  13   1       2760.92       2675.31        68.79 o                         
  13  13   1      16690.66      16049.60       330.02 o                         
  14  13   1        543.66        599.96        38.52 o                         
  15  13   1        946.12        974.52        45.40 o                         
  16  13   1       1156.37       1103.97        51.42 o                         
  17  13   1       4765.18       4631.55       109.87 o                         
  18  13   1        648.25        723.78        57.66 o                         
  19  13   1       3236.34       3073.84       108.53 o                         
  20  13   1        244.90        257.08        24.86 o                         
  21  13   1        157.90        224.95        67.91 o                         
  22  13   1        312.65        373.78        90.52 o                         
  23  13   1       2072.23       1957.67       294.30 o                         
  24  13   1        100.30        304.41       100.70 o                         
 -23  14   1        313.35        319.86        88.60 o                         
 -22  14   1        896.22        837.38       100.27 o                         
 -21  14   1        297.19        279.69        63.03 o                         
 -20  14   1        316.68        235.14        51.69 o                         
 -19  14   1        275.58        417.28        69.39 o                         
 -18  14   1       3066.23       3266.30       203.97 o                         
 -17  14   1       1558.07       1596.30        92.61 o                         
 -16  14   1       1064.91       1092.00        88.20 o                         
 -15  14   1        414.46        469.53        56.96 o                         
 -14  14   1       4167.43       4149.35       178.13 o                         
 -13  14   1       1446.34       1645.77       116.86 o                         
 -12  14   1      10233.32      10710.46       325.85 o                         
 -11  14   1       2461.71       2420.29       163.12 o                         
 -10  14   1        582.53        538.08        35.92 o                         
  -9  14   1       1170.13       1262.50        93.87 o                         
  -8  14   1      21133.68      21311.69       468.82 o                         
  -7  14   1       2643.44       2707.09        71.19 o                         
  -6  14   1       8614.61       8621.03       160.62 o                         
  -5  14   1       3337.57       3271.13        63.11 o                         
  -4  14   1      17132.81      17341.48       259.33 o                         
  -3  14   1       1612.03       1577.04        33.07 o                         
  -2  14   1      29307.17      28771.17       425.07 o                         
  -1  14   1       4064.15       4096.02        71.18 o                         
   0  14   1        734.48        782.74        32.42 o                         
   1  14   1       4062.74       4067.59        78.40 o                         
   2  14   1      29309.39      28781.12       418.36 o                         
   3  14   1       1613.18       1564.04        35.51 o                         
   4  14   1      17132.07      17415.75       269.64 o                         
   5  14   1       3337.37       3284.44        63.18 o                         
   6  14   1       8615.07       8355.39       153.22 o                         
   7  14   1       2644.34       2626.44        61.66 o                         
   8  14   1      21130.72      21056.22       354.89 o                         
   9  14   1       1170.58       1155.20        44.58 o                         
  10  14   1        582.60        615.40        39.50 o                         
  11  14   1       2461.64       2401.40        70.84 o                         
  12  14   1      10232.44      10158.95       226.51 o                         
  13  14   1       1447.54       1562.22        49.62 o                         
  14  14   1       4166.80       4199.59       117.21 o                         
  15  14   1        414.65        461.39        28.13 o                         
  16  14   1       1064.55       1088.91        53.66 o                         
  17  14   1       1558.58       1518.89        51.69 o                         
  18  14   1       3066.17       3032.92        94.90 o                         
  19  14   1        275.29        302.06        26.67 o                         
  20  14   1        316.61        292.27        50.34 o                         
  21  14   1        297.22        233.34        78.94 o                         
  22  14   1        895.62        724.88       251.19 o                         
  23  14   1        313.26        359.98       120.12 o                         
 -23  15   1        912.54       1237.93       149.97 o                         
 -22  15   1       1012.57        924.32       145.19 o                         
 -21  15   1        727.94        699.56        84.99 o                         
 -20  15   1        364.92        315.22        58.47 o                         
 -19  15   1       1353.17       1343.47        89.93 o                         
 -18  15   1       1363.11       1487.68        98.52 o                         
 -17  15   1       2141.47       2165.12       142.56 o                         
 -16  15   1        749.40        824.94       103.19 o                         
 -15  15   1         26.93         25.52        24.16 o                         
 -14  15   1        518.36        606.36        56.43 o                         
 -13  15   1       3718.70       4021.00       140.68 o                         
 -12  15   1       2941.99       2623.64       120.54 o                         
 -11  15   1       2031.80       2119.93       112.15 o                         
 -10  15   1        310.15        305.92        22.98 o                         
  -9  15   1       1144.46       1168.54        65.49 o                         
  -8  15   1       2137.75       2178.86       106.39 o                         
  -7  15   1      11205.54      11278.71       246.85 o                         
  -6  15   1       1983.36       1910.68        43.32 o                         
  -5  15   1        464.99        506.88        23.12 o                         
  -4  15   1        331.75        353.46        16.54 o                         
  -3  15   1      16291.38      15834.48       232.09 o                         
  -2  15   1       1640.89       1577.39        34.55 o                         
  -1  15   1       6916.03       6987.75       112.42 o                         
   0  15   1       2150.16       2173.23        45.26 o                         
   1  15   1       6914.96       6805.42       118.31 o                         
   2  15   1       1640.86       1593.13        40.68 o                         
   3  15   1      16293.06      16124.11       241.51 o                         
   4  15   1        330.96        368.10        16.48 o                         
   5  15   1        465.46        485.47        22.09 o                         
   6  15   1       1984.74       1948.06        43.23 o                         
   7  15   1      11203.38      11096.00       248.74 o                         
   8  15   1       2137.30       2084.18        56.17 o                         
   9  15   1       1144.23       1124.45        40.95 o                         
  10  15   1        309.73        348.52        26.70 o                         
  11  15   1       2030.86       1999.76        56.16 o                         
  12  15   1       2942.37       2862.47        78.52 o                         
  13  15   1       3718.52       3657.81        99.52 o                         
  14  15   1        518.43        510.01        34.50 o                         
  15  15   1         26.90         35.19        15.11 o                         
  16  15   1        749.34        740.55        39.30 o                         
  17  15   1       2140.46       2062.26        61.97 o                         
  18  15   1       1362.08       1332.88        71.26 o                         
  19  15   1       1353.06       1368.68        75.22 o                         
  20  15   1        365.15        405.68        69.11 o                         
  21  15   1        727.40        787.73       123.92 o                         
  22  15   1       1012.98        972.59       307.57 o                         
  23  15   1        913.32        834.42       445.98 o                         
 -23  16   1       1437.17       1288.86       470.92 o                         
 -22  16   1        209.07        182.21        94.20 o                         
 -21  16   1         68.93         58.78        46.38 o                         
 -20  16   1        291.82        324.33        64.48 o                         
 -19  16   1       1353.77       1232.82        94.71 o                         
 -18  16   1        566.87        649.32        79.45 o                         
 -17  16   1       1304.34       1263.15        85.61 o                         
 -16  16   1        597.77        656.80       105.73 o                         
 -15  16   1        158.07        117.02        62.00 o                         
 -14  16   1        213.46        290.60        38.40 o                         
 -13  16   1       2591.68       2616.17       195.25 o                         
 -12  16   1       1267.80       1279.44        99.07 o                         
 -11  16   1        158.49        170.51        25.82 o                         
 -10  16   1         43.51         29.54        16.00 o                         
  -9  16   1       1223.70       1182.50        54.51 o                         
  -8  16   1        384.48        408.78        33.25 o                         
  -7  16   1        334.15        356.00        17.04 o                         
  -6  16   1        844.27        872.08        38.14 o                         
  -5  16   1        217.90        252.20        14.55 o                         
  -4  16   1        304.80        317.86        14.89 o                         
  -3  16   1        250.83        296.33        18.05 o                         
  -2  16   1       2972.39       2939.49        54.29 o                         
  -1  16   1        320.12        338.94        15.77 o                         
   0  16   1        306.60        364.55        17.82 o                         
   1  16   1        320.47        383.66        18.42 o                         
   2  16   1       2973.51       2921.22        57.92 o                         
   3  16   1        251.30        297.63        18.08 o                         
   4  16   1        304.12        318.54        19.48 o                         
   5  16   1        218.23        256.27        16.13 o                         
   6  16   1        845.57        896.72        28.54 o                         
   7  16   1        333.38        386.50        20.31 o                         
   8  16   1        383.25        406.23        26.43 o                         
   9  16   1       1225.02       1259.37        53.73 o                         
  10  16   1         43.59         64.92        16.64 o                         
  11  16   1        159.31        180.79        21.34 o                         
  12  16   1       1269.25       1280.82        46.34 o                         
  13  16   1       2592.03       2391.79        72.36 o                         
  14  16   1        213.39        250.14        20.25 o                         
  15  16   1        157.95        141.34        18.07 o                         
  16  16   1        598.51        541.49        56.52 o                         
  17  16   1       1304.18       1342.95       122.64 o                         
  18  16   1        566.81        668.85        73.05 o                         
  19  16   1       1354.63       1387.92       148.40 o                         
  20  16   1        291.63        328.93       100.77 o                         
  21  16   1         69.16        207.32       174.26 o                         
  22  16   1        209.35        295.71       107.55 o                         
  23  16   1       1436.50       1278.46       294.96 o                         
 -23  17   1         57.32        235.98       213.36 o                         
 -22  17   1        663.31        529.36       106.60 o                         
 -21  17   1        198.36        144.52        50.21 o                         
 -20  17   1        539.41        497.81        74.97 o                         
 -19  17   1        429.50        436.22        62.74 o                         
 -18  17   1       1726.78       1533.91        89.75 o                         
 -17  17   1         25.62         37.00        27.46 o                         
 -16  17   1          8.48        -30.18        31.56 o                         
 -15  17   1        615.77        678.55        88.48 o                         
 -14  17   1       1918.73       1956.10       117.47 o                         
 -13  17   1        478.36        544.23        70.85 o                         
 -12  17   1        162.53        172.50        31.07 o                         
 -11  17   1        559.55        595.55        53.48 o                         
 -10  17   1        120.59        148.65        24.42 o                         
  -9  17   1        654.69        766.19        68.76 o                         
  -8  17   1       1303.00       1328.77        68.80 o                         
  -7  17   1        606.06        647.68        33.90 o                         
  -6  17   1       1735.27       1741.98        52.14 o                         
  -5  17   1        738.82        771.31        23.64 o                         
  -4  17   1       2117.86       2045.15        43.45 o                         
  -3  17   1       3116.43       3099.96        57.21 o                         
  -2  17   1        440.15        488.15        19.72 o                         
  -1  17   1        474.14        539.61        21.94 o                         
   0  17   1        310.55        322.59        16.97 o                         
   1  17   1        474.42        547.35        21.59 o                         
   2  17   1        440.21        479.45        21.82 o                         
   3  17   1       3116.76       3198.43        63.62 o                         
   4  17   1       2115.92       2069.79        46.29 o                         
   5  17   1        737.96        756.01        29.41 o                         
   6  17   1       1735.04       1758.11        41.94 o                         
   7  17   1        604.96        621.00        25.36 o                         
   8  17   1       1304.88       1385.74        43.10 o                         
   9  17   1        656.17        690.51        35.81 o                         
  10  17   1        119.98        117.20        20.69 o                         
  11  17   1        559.14        626.22        34.97 o                         
  12  17   1        162.50        161.08        20.76 o                         
  13  17   1        477.49        538.16        36.88 o                         
  14  17   1       1917.81       1782.78        55.77 o                         
  15  17   1        615.82        640.24        32.04 o                         
  16  17   1          8.48         -0.44        14.68 o                         
  17  17   1         25.54         35.30        26.38 o                         
  18  17   1       1726.71       1789.06       148.18 o                         
  19  17   1        429.33        513.17        79.86 o                         
  20  17   1        539.18        476.89       101.15 o                         
  21  17   1        198.36        194.90       128.44 o                         
  22  17   1        663.63        602.45       132.96 o                         
  23  17   1         57.25        128.60        92.02 o                         
 -22  18   1         17.83         88.14        73.23 o                         
 -21  18   1        149.63        114.89        69.28 o                         
 -20  18   1       1011.43       1150.41       112.82 o                         
 -19  18   1       1225.79       1235.64       165.35 o                         
 -18  18   1        674.19        713.26        68.65 o                         
 -17  18   1        270.64        240.76        40.48 o                         
 -16  18   1         57.83         61.03        25.93 o                         
 -15  18   1       1151.18       1243.47       145.35 o                         
 -14  18   1       3087.14       3285.06       151.12 o                         
 -13  18   1       1236.16       1152.25        81.30 o                         
 -12  18   1       1652.07       1732.15       128.66 o                         
 -11  18   1         13.45         13.66        17.60 o                         
 -10  18   1       2292.58       2216.64       141.12 o                         
  -9  18   1       3074.31       3085.82       113.61 o                         
  -8  18   1       5232.50       5173.74       136.54 o                         
  -7  18   1        439.64        444.61        26.62 o                         
  -6  18   1        989.41       1047.61        29.67 o                         
  -5  18   1       2488.90       2425.95        57.74 o                         
  -4  18   1       4710.01       4743.89        82.87 o                         
  -3  18   1        663.09        697.99        22.28 o                         
  -2  18   1       9514.00       9528.29       150.22 o                         
  -1  18   1       1150.47       1122.48        38.72 o                         
   0  18   1        119.54        108.15         9.99 o                         
   1  18   1       1150.33       1117.65        38.93 o                         
   2  18   1       9514.18       9747.54       167.60 o                         
   3  18   1        662.91        709.10        26.37 o                         
   4  18   1       4710.70       4707.94        90.42 o                         
   5  18   1       2488.93       2446.93        55.34 o                         
   6  18   1        990.18       1033.53        30.12 o                         
   7  18   1        439.10        455.11        24.51 o                         
   8  18   1       5229.47       5479.41       132.18 o                         
   9  18   1       3073.74       3034.35        74.98 o                         
  10  18   1       2293.58       2402.76        72.16 o                         
  11  18   1         13.58         13.99        11.45 o                         
  12  18   1       1652.62       1702.75        52.35 o                         
  13  18   1       1235.59       1255.93        46.71 o                         
  14  18   1       3086.53       3219.52        88.80 o                         
  15  18   1       1151.63       1078.93        58.17 o                         
  16  18   1         57.99         63.91        23.74 o                         
  17  18   1        270.39        323.11        94.96 o                         
  18  18   1        674.08        748.00        92.53 o                         
  19  18   1       1226.11       1137.38       163.12 o                         
  20  18   1       1012.15       1068.78       117.94 o                         
  21  18   1        149.55        268.89       146.60 o                         
  22  18   1         17.95         49.10       167.01 o                         
 -22  19   1          4.21         86.21        67.89 o                         
 -21  19   1         42.77        234.70       106.68 o                         
 -20  19   1        341.69        350.15        76.28 o                         
 -19  19   1       3591.32       3528.20       162.43 o                         
 -18  19   1        857.34        936.51        81.15 o                         
 -17  19   1        999.47       1002.29        78.75 o                         
 -16  19   1        183.53        195.76        36.94 o                         
 -15  19   1       1733.52       1736.53       132.63 o                         
 -14  19   1       2035.30       2041.15       115.50 o                         
 -13  19   1       6828.12       6844.09       219.80 o                         
 -12  19   1        178.42        297.34        40.39 o                         
 -11  19   1        259.07        247.79        32.89 o                         
 -10  19   1       2704.74       2699.80        85.50 o                         
  -9  19   1       7500.30       7486.50       184.27 o                         
  -8  19   1       2382.86       2380.20        67.52 o                         
  -7  19   1      10345.68      10110.04       187.78 o                         
  -6  19   1       2661.89       2568.60        56.41 o                         
  -5  19   1        498.76        555.98        23.03 o                         
  -4  19   1       3462.21       3361.66        78.31 o                         
  -3  19   1      21484.87      21130.04       303.23 o                         
  -2  19   1       2120.67       2075.23        56.52 o                         
  -1  19   1       5968.14       6047.40       102.51 o                         
   0  19   1       3312.35       3469.15        70.27 o                         
   1  19   1       5967.04       6213.71       148.94 o                         
   2  19   1       2122.04       2123.83        47.08 o                         
   3  19   1      21486.54      21769.33       335.03 o                         
   4  19   1       3460.19       3369.51        66.07 o                         
   5  19   1        498.58        580.40        23.46 o                         
   6  19   1       2663.97       2622.75        56.70 o                         
   7  19   1      10344.60      10679.56       198.72 o                         
   8  19   1       2382.49       2378.38        65.46 o                         
   9  19   1       7500.29       7706.57       163.65 o                         
  10  19   1       2704.21       2629.33        73.80 o                         
  11  19   1        259.02        285.46        26.57 o                         
  12  19   1        178.15        199.94        24.14 o                         
  13  19   1       6828.05       6876.08       153.90 o                         
  14  19   1       2035.26       2008.38       171.21 o                         
  15  19   1       1732.99       1799.80       127.88 o                         
  16  19   1        183.66        170.41        32.43 o                         
  17  19   1        999.62        742.95        75.56 o                         
  18  19   1        857.48        742.88       121.95 o                         
  19  19   1       3590.39       3340.09       339.96 o                         
  20  19   1        341.31        351.08        70.79 o                         
  21  19   1         42.94        -48.85        95.11 o                         
  22  19   1          4.16        -68.04       152.68 o                         
 -22  20   1        724.11        714.70       127.61 o                         
 -21  20   1        286.42        191.21        89.29 o                         
 -20  20   1        800.20        906.78       100.07 o                         
 -19  20   1        567.71        629.72        87.99 o                         
 -18  20   1       4498.92       4568.51       176.23 o                         
 -17  20   1        355.04        318.13        48.24 o                         
 -16  20   1        270.84        322.20        43.49 o                         
 -15  20   1       1739.92       1812.72        94.51 o                         
 -14  20   1       6268.73       6256.37       317.60 o                         
 -13  20   1        858.34       1088.19        93.84 o                         
 -12  20   1       8328.21       8241.21       246.13 o                         
 -11  20   1       1313.78       1262.70       106.80 o                         
 -10  20   1       1982.84       1923.48        68.05 o                         
  -9  20   1       2537.79       2604.20        82.18 o                         
  -8  20   1      18171.19      18240.29       333.11 o                         
  -7  20   1       1764.90       1894.79        47.26 o                         
  -6  20   1       3366.82       3383.35        74.49 o                         
  -5  20   1       4781.62       4641.57        84.80 o                         
  -4  20   1      10300.53      10241.93       176.14 o                         
  -3  20   1       2255.54       2348.39        56.95 o                         
  -2  20   1      22796.06      22536.70       350.15 o                         
  -1  20   1       4764.12       4509.27        83.01 o                         
   0  20   1        310.95        419.30        23.17 o                         
   1  20   1       4764.68       4626.84        85.63 o                         
   2  20   1      22798.29      22959.15       350.14 o                         
   3  20   1       2254.13       2310.94        55.09 o                         
   4  20   1      10299.41      10453.54       169.62 o                         
   5  20   1       4783.27       4564.92        92.89 o                         
   6  20   1       3367.08       3408.38       104.11 o                         
   7  20   1       1764.35       1844.28        48.74 o                         
   8  20   1      18170.79      17746.60       354.68 o                         
   9  20   1       2537.42       2753.49        72.10 o                         
  10  20   1       1982.79       1948.29        56.27 o                         
  11  20   1       1314.01       1317.43        57.49 o                         
  12  20   1       8330.73       8557.59       194.65 o                         
  13  20   1        858.90       1011.80        76.68 o                         
  14  20   1       6268.80       5946.52       207.70 o                         
  15  20   1       1740.31       1800.12       105.83 o                         
  16  20   1        271.32        245.44        51.81 o                         
  17  20   1        354.76        387.85        83.85 o                         
  18  20   1       4498.32       4339.54       227.65 o                         
  19  20   1        567.82        621.11        96.03 o                         
  20  20   1        800.61        850.32       107.23 o                         
  21  20   1        286.61        441.21       106.57 o                         
  22  20   1        724.85        792.27       201.11 o                         
 -22  21   1        350.46        356.46       462.74 o                         
 -21  21   1         98.91        211.59       137.57 o                         
 -20  21   1        401.14        323.18       185.36 o                         
 -19  21   1       2321.95       2098.19       123.98 o                         
 -18  21   1        324.99        537.52       132.17 o                         
 -17  21   1       2588.18       2532.27       126.53 o                         
 -16  21   1       1236.89       1278.49       162.29 o                         
 -15  21   1        431.62        429.73        57.21 o                         
 -14  21   1       1015.17       1073.13       108.59 o                         
 -13  21   1       9207.57       9668.37       330.02 o                         
 -12  21   1        853.42        922.76        61.93 o                         
 -11  21   1       2931.48       2866.92       102.63 o                         
 -10  21   1       3698.84       3665.72       134.32 o                         
  -9  21   1      10261.85      10012.15       233.51 o                         
  -8  21   1       1257.44       1427.88        50.44 o                         
  -7  21   1      15815.14      15623.77       271.71 o                         
  -6  21   1       6043.80       5848.00       121.84 o                         
  -5  21   1       1827.91       1826.23        60.12 o                         
  -4  21   1       2861.37       2831.22        82.82 o                         
  -3  21   1      20939.77      20915.80       362.83 o                         
  -2  21   1       2342.59       2375.06        54.59 o                         
  -1  21   1       7938.44       7958.28       139.77 o                         
   0  21   1       3735.76       3835.83        83.67 o                         
   1  21   1       7938.22       8029.10       148.73 o                         
   2  21   1       2342.48       2446.98        54.81 o                         
   3  21   1      20938.82      20814.75       317.77 o                         
   4  21   1       2864.83       2887.87        75.52 o                         
   5  21   1       1827.47       1852.17        46.07 o                         
   6  21   1       6042.53       5696.63       117.05 o                         
   7  21   1      15819.51      15552.58       280.07 o                         
   8  21   1       1257.56       1395.01        59.56 o                         
   9  21   1      10260.43       9928.46       196.64 o                         
  10  21   1       3698.51       3517.60        86.50 o                         
  11  21   1       2931.15       2921.31        80.32 o                         
  12  21   1        853.06        950.54        64.45 o                         
  13  21   1       9210.14       8843.17       208.87 o                         
  14  21   1       1015.75        988.46        53.02 o                         
  15  21   1        431.80        497.81        49.23 o                         
  16  21   1       1236.34       1363.86       133.80 o                         
  17  21   1       2588.44       2217.15       133.81 o                         
  18  21   1        325.05        384.50        69.03 o                         
  19  21   1       2322.36       2409.25       247.91 o                         
  20  21   1        401.13        578.67       199.62 o                         
  21  21   1         98.93        270.17       158.45 o                         
  22  21   1        350.55        340.98       172.39 o                         
 -21  22   1        229.92        498.50       106.86 o                         
 -20  22   1        217.21        540.33       271.55 o                         
 -19  22   1        149.22         55.89        41.71 o                         
 -18  22   1       3046.81       2916.63       165.74 o                         
 -17  22   1       1107.46       1172.69        85.80 o                         
 -16  22   1        336.16        265.61        41.90 o                         
 -15  22   1        733.29        770.75        85.98 o                         
 -14  22   1       2606.06       2774.27       173.51 o                         
 -13  22   1       1156.98       1352.09       143.50 o                         
 -12  22   1       5066.40       4911.67       215.92 o                         
 -11  22   1       3022.70       2733.86       126.06 o                         
 -10  22   1         27.32         39.06        16.81 o                         
  -9  22   1        749.60        784.11        43.10 o                         
  -8  22   1      12681.82      12360.51       238.95 o                         
  -7  22   1       2612.41       2639.44        92.62 o                         
  -6  22   1       4526.77       4412.11        95.92 o                         
  -5  22   1       2674.09       2575.81        70.97 o                         
  -4  22   1       7638.33       7441.97       142.30 o                         
  -3  22   1       2850.82       2848.47        64.44 o                         
  -2  22   1      17708.21      16867.09       308.02 o                         
  -1  22   1       4068.91       3832.38        79.57 o                         
   0  22   1         93.02        169.71        15.61 o                         
   1  22   1       4069.55       3813.06        79.03 o                         
   2  22   1      17705.12      17508.88       313.18 o                         
   3  22   1       2850.53       2889.71        87.83 o                         
   4  22   1       7639.58       7344.90       138.25 o                         
   5  22   1       2673.66       2574.96        80.14 o                         
   6  22   1       4527.20       4327.05        99.90 o                         
   7  22   1       2612.30       2634.12        65.02 o                         
   8  22   1      12683.67      12168.49       250.39 o                         
   9  22   1        750.40        858.95        56.32 o                         
  10  22   1         27.23         31.85        12.07 o                         
  11  22   1       3023.43       2947.27       107.48 o                         
  12  22   1       5064.87       4776.03       137.91 o                         
  13  22   1       1156.76       1240.07        53.17 o                         
  14  22   1       2606.48       2605.22       110.08 o                         
  15  22   1        733.11        728.97        76.19 o                         
  16  22   1        336.00        259.87        44.67 o                         
  17  22   1       1107.85       1222.83        97.12 o                         
  18  22   1       3047.73       2904.65       195.57 o                         
  19  22   1        148.94        141.39        75.59 o                         
  20  22   1        216.91        525.82       182.98 o                         
  21  22   1        229.98        208.83        81.50 o                         
 -21  23   1        370.10        369.35       174.84 o                         
 -20  23   1         14.78        -69.52        76.92 o                         
 -19  23   1        367.77        409.12       123.21 o                         
 -18  23   1        953.19        927.58       106.75 o                         
 -17  23   1       2210.57       2293.29       116.68 o                         
 -16  23   1       1025.68       1077.68       117.48 o                         
 -15  23   1        118.28        148.15        35.48 o                         
 -14  23   1         80.36         57.26        36.92 o                         
 -13  23   1       3308.76       2945.22       122.27 o                         
 -12  23   1       2334.84       2396.29       113.71 o                         
 -11  23   1       1955.72       1885.01        82.55 o                         
 -10  23   1        846.03        878.22        65.46 o                         
  -9  23   1       1207.63       1254.88        52.81 o                         
  -8  23   1        693.25        815.88        38.01 o                         
  -7  23   1       6881.48       6629.21       135.31 o                         
  -6  23   1       2454.89       2365.22        58.41 o                         
  -5  23   1        928.35        944.71        40.40 o                         
  -4  23   1       1693.44       1676.06        74.61 o                         
  -3  23   1       7716.23       7658.52       149.56 o                         
  -2  23   1       1274.68       1303.04        44.82 o                         
  -1  23   1       5078.10       4981.25       109.59 o                         
   0  23   1       5634.24       5349.95       112.94 o                         
   1  23   1       5077.04       4955.04       107.17 o                         
   2  23   1       1273.93       1377.93        59.79 o                         
   3  23   1       7716.03       7516.18       149.81 o                         
   4  23   1       1692.94       1588.03        49.88 o                         
   5  23   1        928.54        952.89        46.83 o                         
   6  23   1       2453.95       2374.57        65.11 o                         
   7  23   1       6880.88       6889.53       142.93 o                         
   8  23   1        693.15        707.55        32.55 o                         
   9  23   1       1208.31       1245.10        48.04 o                         
  10  23   1        846.01        867.89        49.77 o                         
  11  23   1       1954.61       1926.47        71.62 o                         
  12  23   1       2333.76       2157.49        83.14 o                         
  13  23   1       3308.40       3353.10        99.65 o                         
  14  23   1         80.57        107.24        36.43 o                         
  15  23   1        118.27        111.19        34.56 o                         
  16  23   1       1025.98       1289.81       168.72 o                         
  17  23   1       2210.54       2072.31       129.36 o                         
  18  23   1        952.77        732.46       105.35 o                         
  19  23   1        367.57        382.49        77.85 o                         
  20  23   1         14.77         82.55        72.11 o                         
  21  23   1        369.68        362.23       124.27 o                         
 -20  24   1        356.95        280.51        82.30 o                         
 -19  24   1        624.91        576.35       279.86 o                         
 -18  24   1        563.43        657.26        87.11 o                         
 -17  24   1        998.31       1034.27        96.51 o                         
 -16  24   1        965.57        939.52       104.87 o                         
 -15  24   1        194.74        142.39        59.11 o                         
 -14  24   1        155.75        140.15        33.02 o                         
 -13  24   1        649.79        618.15        54.91 o                         
 -12  24   1       1461.82       1588.93        96.63 o                         
 -11  24   1        569.51        597.56        55.12 o                         
 -10  24   1        132.33        130.13        18.87 o                         
  -9  24   1        213.51        260.42        26.04 o                         
  -8  24   1        624.27        676.05        35.74 o                         
  -7  24   1        712.76        747.67        35.72 o                         
  -6  24   1       1315.36       1398.93        51.90 o                         
  -5  24   1        434.69        470.02        30.12 o                         
  -4  24   1        347.54        407.30        27.32 o                         
  -3  24   1        123.50        134.24        15.04 o                         
  -2  24   1       2151.86       2152.16        56.09 o                         
  -1  24   1        378.53        412.72        24.19 o                         
   0  24   1         59.03         67.85        17.14 o                         
   1  24   1        378.09        387.67        23.88 o                         
   2  24   1       2153.25       2131.50        63.42 o                         
   3  24   1        123.66        137.31        20.69 o                         
   4  24   1        346.86        362.29        26.93 o                         
   5  24   1        434.75        469.98        45.00 o                         
   6  24   1       1315.54       1398.40        61.44 o                         
   7  24   1        711.77        703.85        36.43 o                         
   8  24   1        624.15        670.20        32.03 o                         
   9  24   1        213.83        251.72        31.43 o                         
  10  24   1        132.58        112.87        35.33 o                         
  11  24   1        569.67        576.69        32.63 o                         
  12  24   1       1461.83       1572.50        73.12 o                         
  13  24   1        649.34        694.56        43.25 o                         
  14  24   1        155.66        160.38        35.71 o                         
  15  24   1        194.64        137.10        56.80 o                         
  16  24   1        965.30        881.48       137.34 o                         
  17  24   1        998.28        912.23        85.90 o                         
  18  24   1        563.56        627.81        87.66 o                         
  19  24   1        625.17        450.25        78.03 o                         
  20  24   1        357.02        590.20       138.55 o                         
 -20  25   1        316.68        298.91       124.01 o                         
 -19  25   1        279.33        341.43        78.88 o                         
 -18  25   1        937.00        909.81        81.67 o                         
 -17  25   1        226.52        137.45        48.26 o                         
 -16  25   1         33.25         49.05        37.51 o                         
 -15  25   1        489.51        482.49        55.86 o                         
 -14  25   1        960.25       1023.92       134.50 o                         
 -13  25   1        134.26        159.29        43.98 o                         
 -12  25   1        449.57        397.94        51.09 o                         
 -11  25   1        275.94        298.80        36.59 o                         
 -10  25   1        158.44        156.66        20.07 o                         
  -9  25   1        652.27        746.32        41.13 o                         
  -8  25   1        683.10        713.45        47.12 o                         
  -7  25   1         58.61         99.51        14.68 o                         
  -6  25   1        119.21        133.96        16.98 o                         
  -5  25   1        118.26        130.37        17.29 o                         
  -4  25   1        448.50        508.55        32.25 o                         
  -3  25   1        470.41        539.12        28.29 o                         
  -2  25   1        180.89        192.73        17.68 o                         
  -1  25   1         71.27         79.30        14.49 o                         
   0  25   1         32.83         28.50         9.76 o                         
   1  25   1         71.24         90.23        14.00 o                         
   2  25   1        181.04        222.67        19.09 o                         
   3  25   1        470.64        530.83        30.31 o                         
   4  25   1        448.41        530.45        30.33 o                         
   5  25   1        117.99        133.36        17.06 o                         
   6  25   1        119.29        125.29        18.77 o                         
   7  25   1         58.50         65.61        15.94 o                         
   8  25   1        683.91        665.32        39.84 o                         
   9  25   1        653.14        642.63        32.03 o                         
  10  25   1        158.11        187.05        26.57 o                         
  11  25   1        275.39        307.89        42.30 o                         
  12  25   1        449.74        460.16        51.00 o                         
  13  25   1        134.18         79.03        19.51 o                         
  14  25   1        960.37        868.30        76.38 o                         
  15  25   1        489.83        389.31        56.83 o                         
  16  25   1         33.30          4.51        59.12 o                         
  17  25   1        226.26        143.91        59.59 o                         
  18  25   1        937.53        663.12       104.48 o                         
  19  25   1        279.28        303.96        60.88 o                         
  20  25   1        316.50        355.15        80.90 o                         
 -20  26   1        745.06        573.70       162.45 o                         
 -19  26   1        918.20        885.76       150.41 o                         
 -18  26   1        390.59        358.33        83.89 o                         
 -17  26   1        131.81        142.95        47.46 o                         
 -16  26   1        207.34        210.87        76.10 o                         
 -15  26   1        836.03        688.15       123.84 o                         
 -14  26   1       1608.08       1604.95        84.35 o                         
 -13  26   1        801.32        811.22        62.57 o                         
 -12  26   1        257.41        246.17        35.15 o                         
 -11  26   1        113.22        110.25        22.23 o                         
 -10  26   1        820.75        822.44        44.00 o                         
  -9  26   1       1192.88       1184.40        51.99 o                         
  -8  26   1       2163.45       2161.01        82.15 o                         
  -7  26   1        448.59        469.98        32.14 o                         
  -6  26   1        233.36        253.05        23.89 o                         
  -5  26   1        857.18        953.55        51.69 o                         
  -4  26   1       1948.74       1923.36        59.78 o                         
  -3  26   1       1233.41       1264.19        43.59 o                         
  -2  26   1       3756.24       3689.70       113.69 o                         
  -1  26   1       1021.44       1091.45        40.78 o                         
   0  26   1         32.63         50.66        15.90 o                         
   1  26   1       1021.18       1080.02        40.29 o                         
   2  26   1       3755.35       3654.14       127.32 o                         
   3  26   1       1233.37       1288.30        45.10 o                         
   4  26   1       1949.94       2061.57        62.94 o                         
   5  26   1        857.30        866.49        41.37 o                         
   6  26   1        233.65        268.86        24.38 o                         
   7  26   1        448.54        463.77        38.80 o                         
   8  26   1       2163.12       2227.29        66.53 o                         
   9  26   1       1192.56       1164.44        50.68 o                         
  10  26   1        820.88        891.76        49.48 o                         
  11  26   1        113.42        103.76        36.80 o                         
  12  26   1        257.34        255.83        43.06 o                         
  13  26   1        801.91        783.53        48.68 o                         
  14  26   1       1608.21       1596.17        78.89 o                         
  15  26   1        835.70        710.47        76.09 o                         
  16  26   1        207.36        104.08        43.42 o                         
  17  26   1        131.75        123.06        54.74 o                         
  18  26   1        390.52        421.46       123.31 o                         
  19  26   1        918.11        849.10        97.42 o                         
  20  26   1        745.18        535.50       125.23 o                         
 -19  27   1       1586.94       1501.71       198.43 o                         
 -18  27   1        273.11        354.11        77.81 o                         
 -17  27   1        378.76        364.08        79.59 o                         
 -16  27   1        326.54        296.31        47.03 o                         
 -15  27   1       1318.11       1375.33        94.24 o                         
 -14  27   1       1023.41        960.43        75.21 o                         
 -13  27   1       3196.27       3214.70       141.68 o                         
 -12  27   1        188.35        242.01        36.13 o                         
 -11  27   1        199.14        221.21        24.34 o                         
 -10  27   1       2194.93       2147.31        80.37 o                         
  -9  27   1       3353.76       3226.24        99.94 o                         
  -8  27   1       1052.13       1101.04        50.61 o                         
  -7  27   1       3477.88       3434.58       112.48 o                         
  -6  27   1       1980.56       2016.88        65.44 o                         
  -5  27   1        771.34        776.63        44.57 o                         
  -4  27   1       2823.80       2816.46        77.13 o                         
  -3  27   1       7149.13       7355.10       160.77 o                         
  -2  27   1       1160.38       1275.98        40.20 o                         
  -1  27   1       2764.76       2861.86        93.21 o                         
   0  27   1       3252.52       3090.75        82.08 o                         
   1  27   1       2764.24       2879.44        82.45 o                         
   2  27   1       1160.71       1287.85        45.51 o                         
   3  27   1       7148.53       7093.02       145.59 o                         
   4  27   1       2823.05       2835.34        88.32 o                         
   5  27   1        771.92        895.54        53.78 o                         
   6  27   1       1980.75       2105.23        68.08 o                         
   7  27   1       3477.29       3467.47        92.32 o                         
   8  27   1       1051.95       1139.28        57.08 o                         
   9  27   1       3353.74       3359.38       116.53 o                         
  10  27   1       2194.70       2194.86        85.18 o                         
  11  27   1        198.77        232.27        30.29 o                         
  12  27   1        188.14        122.90        67.45 o                         
  13  27   1       3195.46       3327.64       116.03 o                         
  14  27   1       1023.06       1041.30        58.07 o                         
  15  27   1       1318.53       1060.87       112.48 o                         
  16  27   1        326.62        334.09       128.69 o                         
  17  27   1        378.70        385.40        70.24 o                         
  18  27   1        273.37        224.01        58.87 o                         
  19  27   1       1586.38       1374.41       512.48 o                         
 -19  28   1        492.35        370.17       120.40 o                         
 -18  28   1       2496.76       2605.19       182.68 o                         
 -17  28   1        301.46        279.20        71.46 o                         
 -16  28   1        103.14         69.64        53.65 o                         
 -15  28   1       1424.47       1254.66       113.11 o                         
 -14  28   1       3222.88       3071.37       130.92 o                         
 -13  28   1        464.19        530.89        51.98 o                         
 -12  28   1       3491.61       3565.52       131.06 o                         
 -11  28   1       1948.80       1860.47        70.48 o                         
 -10  28   1       1134.93       1146.16        49.82 o                         
  -9  28   1       1846.10       1898.34       101.75 o                         
  -8  28   1       7466.90       7443.26       178.68 o                         
  -7  28   1       1050.22       1081.20        49.50 o                         
  -6  28   1       1474.21       1552.27        55.81 o                         
  -5  28   1       4476.43       4514.40       114.16 o                         
  -4  28   1       4390.36       4479.52       109.58 o                         
  -3  28   1        982.25       1158.15        47.10 o                         
  -2  28   1       7951.44       7788.13       175.92 o                         
  -1  28   1       3574.31       3564.17        87.82 o                         
   0  28   1        403.04        460.46        30.61 o                         
   1  28   1       3574.72       3576.57        98.61 o                         
   2  28   1       7952.74       8061.57       159.52 o                         
   3  28   1        981.96       1151.48        46.15 o                         
   4  28   1       4388.59       4672.94       150.29 o                         
   5  28   1       4476.57       4367.18       107.96 o                         
   6  28   1       1473.47       1517.17        53.46 o                         
   7  28   1       1050.05       1084.17        82.18 o                         
   8  28   1       7466.69       7343.97       176.23 o                         
   9  28   1       1845.29       1817.30        67.47 o                         
  10  28   1       1134.46       1271.32       106.63 o                         
  11  28   1       1949.10       1860.87       100.10 o                         
  12  28   1       3491.40       3695.38       148.29 o                         
  13  28   1        464.19        529.07        62.82 o                         
  14  28   1       3222.47       3121.16       140.19 o                         
  15  28   1       1424.39       1304.16       117.48 o                         
  16  28   1        103.18         58.24        46.27 o                         
  17  28   1        301.39        358.63       195.35 o                         
  18  28   1       2496.14       2610.54       227.00 o                         
  19  28   1        492.23        380.76        99.07 o                         
 -18  29   1         57.64        -32.30       113.21 o                         
 -17  29   1       1311.02       1474.29       158.70 o                         
 -16  29   1       1354.12       1375.66       132.70 o                         
 -15  29   1        301.81        383.73        52.78 o                         
 -14  29   1        898.56        787.87        76.87 o                         
 -13  29   1       4553.85       4458.63       177.10 o                         
 -12  29   1        639.06        715.44        63.22 o                         
 -11  29   1       1415.08       1420.69        66.70 o                         
 -10  29   1       3403.77       3185.03       103.68 o                         
  -9  29   1       4674.35       4681.51       168.21 o                         
  -8  29   1        353.40        409.56        40.77 o                         
  -7  29   1       6105.73       5943.41       143.00 o                         
  -6  29   1       4341.05       4447.92       111.87 o                         
  -5  29   1        826.09        997.57        47.42 o                         
  -4  29   1       1893.32       1870.45        89.24 o                         
  -3  29   1       8827.28       9010.21       209.07 o                         
  -2  29   1        765.06        812.88        47.01 o                         
  -1  29   1       3352.50       3295.11       173.76 o                         
   0  29   1       4244.92       4288.25       107.43 o                         
   1  29   1       3353.28       3451.86       103.99 o                         
   2  29   1        765.58        860.02        52.93 o                         
   3  29   1       8825.47       8776.08       200.28 o                         
   4  29   1       1894.59       1972.58        67.03 o                         
   5  29   1        826.00        995.86        53.77 o                         
   6  29   1       4341.10       4267.57       113.64 o                         
   7  29   1       6108.23       6095.41       217.59 o                         
   8  29   1        353.40        394.68        36.05 o                         
   9  29   1       4672.26       4743.81       128.93 o                         
  10  29   1       3403.40       3310.24       106.64 o                         
  11  29   1       1414.92       1335.41        67.11 o                         
  12  29   1        639.56        637.54        48.58 o                         
  13  29   1       4554.22       4498.58       146.67 o                         
  14  29   1        898.89        963.98        72.98 o                         
  15  29   1        302.07        246.01        60.74 o                         
  16  29   1       1353.44       1243.03       114.60 o                         
  17  29   1       1310.85       1304.85       115.36 o                         
  18  29   1         57.60        128.12        86.80 o                         
 -18  30   1       1896.07       1633.90       213.96 o                         
 -17  30   1        869.40        786.88       107.56 o                         
 -16  30   1        197.83        265.87        69.53 o                         
 -15  30   1        615.90        642.24        91.94 o                         
 -14  30   1       1301.48       1256.24       125.92 o                         
 -13  30   1        462.37        441.91        54.91 o                         
 -12  30   1       2677.08       2729.76       120.88 o                         
 -11  30   1       2004.89       1867.58        92.16 o                         
 -10  30   1          9.87         30.35        25.67 o                         
  -9  30   1        968.53       1054.53        68.45 o                         
  -8  30   1       6043.93       5943.87       192.91 o                         
  -7  30   1       1477.50       1592.87        95.97 o                         
  -6  30   1       2103.70       2257.81        83.86 o                         
  -5  30   1       2835.28       2982.26       122.97 o                         
  -4  30   1       3397.15       3414.82       177.97 o                         
  -3  30   1        756.43        944.61        57.33 o                         
  -2  30   1       7326.90       7851.73       212.12 o                         
  -1  30   1       2705.92       2784.17        86.10 o                         
   0  30   1          3.05         18.57        13.33 o                         
   1  30   1       2706.53       2674.50        79.21 o                         
   2  30   1       7325.27       7375.91       216.32 o                         
   3  30   1        756.61        849.42        50.95 o                         
   4  30   1       3396.78       3475.04       162.52 o                         
   5  30   1       2835.45       2946.64        99.21 o                         
   6  30   1       2104.54       2158.83       131.68 o                         
   7  30   1       1478.08       1538.86       102.66 o                         
   8  30   1       6044.47       6051.78       145.15 o                         
   9  30   1        968.90        983.28        46.40 o                         
  10  30   1          9.87         41.40        20.86 o                         
  11  30   1       2005.58       2017.81        93.89 o                         
  12  30   1       2676.49       2700.65       119.48 o                         
  13  30   1        462.26        570.28        89.24 o                         
  14  30   1       1301.60       1300.85       119.55 o                         
  15  30   1        615.78        574.30       124.90 o                         
  16  30   1        197.79        241.82        72.97 o                         
  17  30   1        870.00        917.20       264.32 o                         
  18  30   1       1896.72       1824.80       173.11 o                         
 -17  31   1       1362.39       1521.06       204.59 o                         
 -16  31   1       1017.00        789.42       189.81 o                         
 -15  31   1         19.39        -47.32        65.12 o                         
 -14  31   1         23.76         37.86        36.48 o                         
 -13  31   1       1672.77       1542.46       112.52 o                         
 -12  31   1       1629.45       1580.99       174.60 o                         
 -11  31   1       1138.79       1186.80       143.31 o                         
 -10  31   1        876.83        875.01        56.89 o                         
  -9  31   1        719.98        832.40        55.62 o                         
  -8  31   1        192.13        214.33        27.62 o                         
  -7  31   1       3412.85       3528.02       125.53 o                         
  -6  31   1       1441.91       1425.26        63.58 o                         
  -5  31   1        400.05        378.50        37.82 o                         
  -4  31   1       1530.68       1531.45        84.87 o                         
  -3  31   1       3319.46       3543.63       169.89 o                         
  -2  31   1        366.70        424.55        41.09 o                         
  -1  31   1       1804.41       1887.58        70.65 o                         
   0  31   1       5570.35       5472.13       176.78 o                         
   1  31   1       1804.11       1788.90       115.88 o                         
   2  31   1        366.15        442.69        48.63 o                         
   3  31   1       3319.35       3425.65       153.28 o                         
   4  31   1       1530.28       1517.33        65.01 o                         
   5  31   1        399.95        369.26        50.56 o                         
   6  31   1       1441.93       1413.92        95.05 o                         
   7  31   1       3413.53       3547.46       108.96 o                         
   8  31   1        192.27        225.89        25.27 o                         
   9  31   1        720.16        728.26        45.31 o                         
  10  31   1        877.55        861.99        91.50 o                         
  11  31   1       1138.50       1163.30        74.63 o                         
  12  31   1       1629.26       1647.11       134.84 o                         
  13  31   1       1673.34       1619.96       134.94 o                         
  14  31   1         23.68         76.51       155.00 o                         
  15  31   1         19.37        -14.90        46.57 o                         
  16  31   1       1018.03        964.62       155.45 o                         
  17  31   1       1362.40       1359.44       153.07 o                         
 -16  32   1       1047.65       1035.15       187.72 o                         
 -15  32   1         58.77         99.68        73.76 o                         
 -14  32   1        123.45        158.14       115.29 o                         
 -13  32   1        188.93        150.70        46.06 o                         
 -12  32   1        889.90        976.77       104.51 o                         
 -11  32   1        692.07        669.20        53.57 o                         
 -10  32   1        169.88        235.81        35.73 o                         
  -9  32   1         68.44         82.23        37.93 o                         
  -8  32   1        551.32        639.88        74.10 o                         
  -7  32   1        447.04        462.86        93.98 o                         
  -6  32   1       1007.24       1022.09        65.81 o                         
  -5  32   1       1028.85       1046.82       110.61 o                         
  -4  32   1        123.47        124.38        24.57 o                         
  -3  32   1        176.08        177.73        27.78 o                         
  -2  32   1       1754.77       1837.78        85.77 o                         
  -1  32   1        572.37        648.71        52.70 o                         
   0  32   1        585.87        681.02        46.75 o                         
   1  32   1        571.94        636.39        60.52 o                         
   2  32   1       1756.12       1840.74        64.51 o                         
   3  32   1        176.21        146.23        31.00 o                         
   4  32   1        123.38        135.69        26.76 o                         
   5  32   1       1028.83       1051.61        53.28 o                         
   6  32   1       1007.02       1015.87        85.48 o                         
   7  32   1        446.60        465.42        65.47 o                         
   8  32   1        551.83        548.60        43.26 o                         
   9  32   1         68.44         55.39        33.12 o                         
  10  32   1        169.78        246.12        31.44 o                         
  11  32   1        691.82        661.58        52.93 o                         
  12  32   1        890.40       1007.60       141.91 o                         
  13  32   1        188.44        181.81        35.43 o                         
  14  32   1        123.51         73.14        41.40 o                         
  15  32   1         58.61        -49.90        49.90 o                         
  16  32   1       1047.52        921.20        98.38 o                         
 -16  33   1         48.49         26.30        70.19 o                         
 -15  33   1        310.46        265.32        79.48 o                         
 -14  33   1        360.36        325.01        66.86 o                         
 -13  33   1          6.31          2.02       100.79 o                         
 -12  33   1        320.23        289.44        49.60 o                         
 -11  33   1        297.80        289.68        50.99 o                         
 -10  33   1        109.15        137.95        36.14 o                         
  -9  33   1        193.51        178.52        40.27 o                         
  -8  33   1         93.67         73.54        47.28 o                         
  -7  33   1        156.85        169.85        39.00 o                         
  -6  33   1         53.55         54.42        28.09 o                         
  -5  33   1        110.82         60.51        22.15 o                         
  -4  33   1         19.77          7.41        17.54 o                         
  -3  33   1          5.45         10.77        19.96 o                         
  -2  33   1         98.46        141.12        26.11 o                         
  -1  33   1          5.39         46.76        28.86 o                         
   0  33   1          2.11        -16.68        17.74 o                         
   1  33   1          5.36         17.90        19.11 o                         
   2  33   1         98.35        144.68        24.05 o                         
   3  33   1          5.47         19.59        30.62 o                         
   4  33   1         19.81         31.65        16.25 o                         
   5  33   1        110.86         89.06        28.31 o                         
   6  33   1         53.56         42.82        21.35 o                         
   7  33   1        156.76        138.76        30.65 o                         
   8  33   1         93.49         68.42        35.08 o                         
   9  33   1        193.48        177.44        28.31 o                         
  10  33   1        109.00        100.56        27.95 o                         
  11  33   1        297.49        295.88        73.24 o                         
  12  33   1        319.96        309.58        66.18 o                         
  13  33   1          6.31         -7.33        63.63 o                         
  14  33   1        360.48        369.24        54.38 o                         
  15  33   1        310.88        171.95        54.75 o                         
  16  33   1         48.47        -75.51        92.89 o                         
 -15  34   1        236.49        132.35       106.96 o                         
 -14  34   1        849.25        776.43       100.56 o                         
 -13  34   1        513.27        434.76       147.10 o                         
 -12  34   1         10.36         16.45        64.64 o                         
 -11  34   1        107.62        107.16        28.98 o                         
 -10  34   1        351.95        284.19        43.14 o                         
  -9  34   1        929.68        842.38        68.69 o                         
  -8  34   1        722.46        784.83        59.70 o                         
  -7  34   1         66.88         60.90        27.87 o                         
  -6  34   1         23.27         -4.40        19.88 o                         
  -5  34   1        393.41        368.56        39.28 o                         
  -4  34   1        710.31        690.36        69.54 o                         
  -3  34   1        442.63        484.97        64.23 o                         
  -2  34   1       1099.82       1152.67        66.24 o                         
  -1  34   1        453.12        485.38        60.47 o                         
   0  34   1         53.68         90.59        24.84 o                         
   1  34   1        453.16        479.54        41.46 o                         
   2  34   1       1099.13       1138.23        55.15 o                         
   3  34   1        442.52        474.66        44.26 o                         
   4  34   1        710.84        718.78        52.22 o                         
   5  34   1        393.73        317.79        37.12 o                         
   6  34   1         23.35         51.31        23.89 o                         
   7  34   1         66.90         69.62        39.66 o                         
   8  34   1        722.92        766.45        72.96 o                         
   9  34   1        929.40       1007.38        86.67 o                         
  10  34   1        351.25        272.59        58.20 o                         
  11  34   1        107.99         62.33        34.35 o                         
  12  34   1         10.31         18.30        64.12 o                         
  13  34   1        513.78        493.83        66.74 o                         
  14  34   1        849.81        697.04        73.47 o                         
  15  34   1        236.39        182.30        78.39 o                         
 -14  35   1        603.94        588.68        87.91 o                         
 -13  35   1       1274.98       1039.39       136.03 o                         
 -12  35   1        222.53        221.09        57.30 o                         
 -11  35   1        150.60        201.44        32.78 o                         
 -10  35   1       1160.22       1148.36        73.39 o                         
  -9  35   1       1439.78       1495.08       105.41 o                         
  -8  35   1        345.16        335.45        48.15 o                         
  -7  35   1       1240.60       1253.20        90.12 o                         
  -6  35   1        672.59        566.52        46.36 o                         
  -5  35   1        822.07        890.49        62.21 o                         
  -4  35   1       1777.86       1826.17        83.21 o                         
  -3  35   1       2105.95       2128.56        94.46 o                         
  -2  35   1        345.77        400.55        51.24 o                         
  -1  35   1        796.31        827.05        62.35 o                         
   0  35   1       3664.64       3354.14       136.86 o                         
   1  35   1        796.20        864.10        60.14 o                         
   2  35   1        345.25        391.34        52.96 o                         
   3  35   1       2105.29       2081.59       111.32 o                         
   4  35   1       1777.36       1796.01        80.01 o                         
   5  35   1        822.39        923.29        83.23 o                         
   6  35   1        672.69        660.55        54.17 o                         
   7  35   1       1241.32       1249.60        76.08 o                         
   8  35   1        345.13        401.36        44.90 o                         
   9  35   1       1439.55       1512.75        81.56 o                         
  10  35   1       1161.19       1084.44       100.35 o                         
  11  35   1        150.48        200.27        66.20 o                         
  12  35   1        222.39        258.07        44.58 o                         
  13  35   1       1275.34       1071.53       141.35 o                         
  14  35   1        603.46        468.31        64.01 o                         
 -13  36   1        362.67        258.91       170.41 o                         
 -12  36   1        934.79        823.90       150.44 o                         
 -11  36   1       1748.28       1611.25        85.08 o                         
 -10  36   1        838.28        782.28        61.36 o                         
  -9  36   1       1752.82       1623.71        85.45 o                         
  -8  36   1       2610.41       2254.59       106.03 o                         
  -7  36   1        646.12        684.33        61.63 o                         
  -6  36   1        670.94        631.61        51.61 o                         
  -5  36   1       3731.73       3479.09       125.84 o                         
  -4  36   1       1492.68       1424.01        94.73 o                         
  -3  36   1        554.62        606.37        68.77 o                         
  -2  36   1       3155.43       2980.28       156.43 o                         
  -1  36   1       1996.71       1939.27       115.20 o                         
   0  36   1       1014.49       1205.26        84.17 o                         
   1  36   1       1996.45       1923.90        80.70 o                         
   2  36   1       3157.14       3269.18       117.87 o                         
   3  36   1        555.56        591.95       107.45 o                         
   4  36   1       1492.39       1403.32        93.59 o                         
   5  36   1       3730.90       3612.32       123.84 o                         
   6  36   1        670.35        758.52        68.67 o                         
   7  36   1        646.25        647.83        76.70 o                         
   8  36   1       2610.81       2454.27       102.95 o                         
   9  36   1       1753.37       1798.11       146.28 o                         
  10  36   1        838.35        773.51        84.00 o                         
  11  36   1       1747.65       1954.65       138.69 o                         
  12  36   1        935.06        836.34        83.75 o                         
  13  36   1        362.46        386.73        67.32 o                         
 -13  37   1       1725.92       1122.22       224.44 o                         
 -12  37   1        692.90        583.51       107.67 o                         
 -11  37   1        558.03        470.06        92.17 o                         
 -10  37   1       2194.52       2111.78       100.41 o                         
  -9  37   1       1706.10       1645.36        88.53 o                         
  -8  37   1        377.95        388.28        73.19 o                         
  -7  37   1       2827.83       2876.74       203.97 o                         
  -6  37   1       3101.89       2822.79       147.94 o                         
  -5  37   1        332.88        280.43        40.96 o                         
  -4  37   1       1969.30       1941.58        97.89 o                         
  -3  37   1       3694.70       3361.21       135.84 o                         
  -2  37   1        961.43        973.26        76.71 o                         
  -1  37   1       1310.57       1348.79        90.92 o                         
   0  37   1       2978.60       2765.59       179.75 o                         
   1  37   1       1309.92       1352.95        82.32 o                         
   2  37   1        961.62        864.57        66.48 o                         
   3  37   1       3695.53       3723.60       161.94 o                         
   4  37   1       1969.31       1844.28        81.89 o                         
   5  37   1        332.69        260.98        44.00 o                         
   6  37   1       3101.89       3042.92       124.25 o                         
   7  37   1       2826.98       2791.02       120.41 o                         
   8  37   1        377.77        415.86        47.01 o                         
   9  37   1       1706.59       1672.66       132.21 o                         
  10  37   1       2194.05       2128.34       169.02 o                         
  11  37   1        557.91        447.85        60.16 o                         
  12  37   1        692.95        652.13       175.94 o                         
 -11  38   1       2055.70       1626.11       149.55 o                         
 -10  38   1        209.43        119.36        58.25 o                         
  -9  38   1        495.74        450.61        54.43 o                         
  -8  38   1       2700.08       2638.70       139.76 o                         
  -7  38   1        671.13        565.31        74.17 o                         
  -6  38   1        983.31        876.04        80.48 o                         
  -5  38   1       2921.26       2662.37       123.40 o                         
  -4  38   1       1415.71       1422.47        92.30 o                         
  -3  38   1        314.43        344.72        48.49 o                         
  -2  38   1       2633.19       2627.21       128.62 o                         
  -1  38   1       2170.60       2094.28       110.57 o                         
   0  38   1        353.64        472.59        57.85 o                         
   1  38   1       2170.24       2059.65       117.97 o                         
   2  38   1       2634.08       2681.45       140.30 o                         
   3  38   1        314.59        413.75        45.97 o                         
   4  38   1       1414.80       1483.59        91.53 o                         
   5  38   1       2921.04       2808.50       134.29 o                         
   6  38   1        983.25       1052.34        90.24 o                         
   7  38   1        670.83        765.03        62.25 o                         
   8  38   1       2699.36       2976.18       171.58 o                         
   9  38   1        495.84        522.82        67.80 o                         
  10  38   1        209.59        264.11        50.70 o                         
  11  38   1       2055.48       2011.17       119.96 o                         
  12  38   1       1629.85       1953.21       290.95 o                         
 -10  39   1        957.03        772.30        74.66 o                         
  -9  39   1        316.38        352.30        47.43 o                         
  -8  39   1         60.63         28.93        31.53 o                         
  -7  39   1       1294.10       1164.32       141.80 o                         
  -6  39   1       1562.53       1674.42       173.33 o                         
  -5  39   1         75.37        111.54        38.10 o                         
  -4  39   1        880.05       1008.45       124.71 o                         
  -3  39   1       1591.73       1610.51        98.64 o                         
  -2  39   1        297.50        351.73        47.35 o                         
  -1  39   1        780.69        783.37        74.77 o                         
   0  39   1       2196.87       2190.75       117.01 o                         
   1  39   1        780.90        692.72        70.05 o                         
   2  39   1        297.76        210.75        47.94 o                         
   3  39   1       1591.89       1664.73       113.84 o                         
   4  39   1        879.89        973.61        82.85 o                         
   5  39   1         75.64        105.28        36.97 o                         
   6  39   1       1562.83       1743.45       131.12 o                         
   7  39   1       1293.68       1260.62        97.14 o                         
   8  39   1         60.63         87.88        70.74 o                         
   9  39   1        316.21        303.50        53.72 o                         
  10  39   1        956.66        901.84       127.58 o                         
  -9  40   1         73.90        100.25        40.86 o                         
  -8  40   1        322.77        298.44        52.17 o                         
  -7  40   1        153.03        213.17        42.69 o                         
  -6  40   1        423.33        393.43        80.32 o                         
  -5  40   1        652.16        662.72       113.58 o                         
  -4  40   1         81.53        147.73        48.51 o                         
  -3  40   1        107.47        110.87        43.03 o                         
  -2  40   1        572.58        572.33        75.19 o                         
  -1  40   1        719.70        815.58        79.19 o                         
   0  40   1         66.94         82.74        35.18 o                         
   1  40   1        720.05        738.54        81.59 o                         
   2  40   1        572.97        596.93        86.58 o                         
   3  40   1        107.30         95.60        64.66 o                         
   4  40   1         81.40         89.57        36.57 o                         
   5  40   1        652.33        747.26        85.81 o                         
   6  40   1        423.36        383.75        71.75 o                         
   7  40   1        152.98        134.28        50.10 o                         
   8  40   1        322.95        222.02        52.22 o                         
   9  40   1         73.83         67.18        39.63 o                         
  -7  41   1         78.21         73.10        34.75 o                         
  -6  41   1         55.03         11.20        32.45 o                         
  -5  41   1        102.36        147.61        40.77 o                         
  -4  41   1          2.14        112.27        61.08 o                         
  -3  41   1         40.72         67.28        37.12 o                         
  -2  41   1         18.97         19.66        34.69 o                         
  -1  41   1         31.38         87.93        38.68 o                         
   0  41   1         85.58         78.75        36.74 o                         
   1  41   1         31.42         11.81        34.28 o                         
   2  41   1         18.91         -4.49        33.68 o                         
   3  41   1         40.68         29.95        35.96 o                         
   4  41   1          2.14         22.42        34.53 o                         
   5  41   1        102.23         25.55        34.66 o                         
   6  41   1         55.08         68.99        38.36 o                         
   7  41   1         78.42        162.29        42.74 o                         
  -5  42   1        223.80        194.48        47.39 o                         
  -4  42   1        165.28        163.47        42.79 o                         
  -3  42   1        117.96         92.24        56.96 o                         
  -2  42   1        124.15         75.50        38.72 o                         
  -1  42   1        195.17        134.30        75.99 o                         
   0  42   1         10.55          5.42        30.97 o                         
   1  42   1        195.16        176.16        48.05 o                         
   2  42   1        124.23         76.85        37.43 o                         
   3  42   1        117.86         73.36        37.92 o                         
   4  42   1        165.11        166.80        39.57 o                         
   5  42   1        223.85        163.95        67.81 o                         
  -2  43   1         77.26         74.89        50.99 o                         
  -1  43   1        181.99        164.13        55.99 o                         
   0  43   1       1418.14       1176.07       118.00 o                         
   1  43   1        182.12        174.92        66.09 o                         
   2  43   1         77.20        115.61        55.58 o                         
   0   0   2      65543.22      65220.69      1914.72 o                         
   1   0   2      29427.18      29975.27       435.83 o                         
   2   0   2      10436.84      10577.56       169.25 o                         
   3   0   2        187.45        288.56        16.79 o                         
   4   0   2      59924.94      59846.11       934.32 o                         
   5   0   2      56297.44      59405.86       929.25 o                         
   6   0   2      13440.02      12353.32       220.19 o                         
   7   0   2       1323.67       1223.89        33.27 o                         
   8   0   2        492.40        490.05        24.67 o                         
   9   0   2       3748.92       3834.72       104.26 o                         
  10   0   2      12919.16      12654.82       237.85 o                         
  11   0   2      14695.92      14230.26       281.40 o                         
  12   0   2       9437.20       8843.67       196.40 o                         
  13   0   2         87.12        120.52        17.03 o                         
  14   0   2       4096.02       3914.60       138.70 o                         
  15   0   2       4138.63       4165.20       104.62 o                         
  16   0   2       8187.01       7948.03       184.36 o                         
  17   0   2       1460.01       1505.60        61.41 o                         
  18   0   2         16.28         34.62        23.35 o                         
  19   0   2        400.65        423.25        39.67 o                         
  20   0   2       2626.22       2735.74       113.30 o                         
  21   0   2       1253.46       1627.38       150.44 o                         
  22   0   2       1220.70       1423.99       110.64 o                         
  23   0   2         58.03         64.65        53.40 o                         
  24   0   2        188.73        181.21        82.55 o                         
 -24   1   2         92.79         74.74        62.17 o                         
 -23   1   2         81.95         61.13        56.19 o                         
 -22   1   2        640.55        558.52        73.79 o                         
 -21   1   2       3738.98       3971.51       274.37 o                         
 -20   1   2       1100.67       1250.72        93.74 o                         
 -19   1   2        729.21        752.65        55.46 o                         
 -18   1   2         83.03         85.93        22.06 o                         
 -17   1   2       2524.03       2377.39        74.12 o                         
 -16   1   2       2979.13       2902.44        82.07 o                         
 -15   1   2       8919.36       8745.25       187.95 o                         
 -14   1   2       1592.77       1570.40        74.84 o                         
 -13   1   2         40.91         72.29        17.08 o                         
 -12   1   2       3446.89       3324.87        91.46 o                         
 -11   1   2      17351.56      16454.60       359.77 o                         
 -10   1   2       5191.17       5378.21       115.59 o                         
  -9   1   2      15530.65      15249.78       297.43 o                         
  -8   1   2        771.82        814.07        33.98 o                         
  -7   1   2       8806.94       8893.03       168.53 o                         
  -6   1   2      11451.52      12262.55       225.13 o                         
  -5   1   2      53166.85      54042.04       840.11 o                         
  -4   1   2      10992.07      11434.09       208.33 o                         
  -3   1   2       1629.36       1497.76        35.76 o                         
  -2   1   2       1350.07       1417.06        35.07 o                         
  -1   1   2      39027.73      37992.04       581.81 o                         
   0   1   2      20995.76      21077.88       324.57 o                         
   1   1   2      39027.03      38701.13       606.28 o                         
   2   1   2       1350.34       1361.41        32.75 o                         
   3   1   2       1630.14       1470.31        37.48 o                         
   4   1   2      10996.24      11499.42       191.85 o                         
   5   1   2      53157.09      52923.16       840.00 o                         
   6   1   2      11445.76      11829.73       208.48 o                         
   7   1   2       8807.88       8898.25       164.81 o                         
   8   1   2        771.69        763.10        39.28 o                         
   9   1   2      15531.67      15271.89       275.73 o                         
  10   1   2       5185.68       5242.27       109.53 o                         
  11   1   2      17344.82      17023.39       309.28 o                         
  12   1   2       3448.98       3314.24        76.93 o                         
  13   1   2         40.89         72.34        13.61 o                         
  14   1   2       1592.16       1599.65        64.77 o                         
  15   1   2       8917.32       8649.44       202.92 o                         
  16   1   2       2979.24       3003.84        92.69 o                         
  17   1   2       2523.72       2486.92        69.51 o                         
  18   1   2         83.21         81.53        16.40 o                         
  19   1   2        729.98        742.71        95.33 o                         
  20   1   2       1101.66       1352.49       148.05 o                         
  21   1   2       3736.54       4165.13       232.40 o                         
  22   1   2        639.94        675.32       120.73 o                         
  23   1   2         82.02         29.57        46.59 o                         
  24   1   2         92.66         23.37        55.47 o                         
 -24   2   2        368.85        306.32        55.34 o                         
 -23   2   2        103.86         -2.09        87.28 o                         
 -22   2   2        723.53        674.23       139.13 o                         
 -21   2   2       2217.64       2379.78       185.24 o                         
 -20   2   2       2075.82       2013.97        91.49 o                         
 -19   2   2        229.83        220.07        30.28 o                         
 -18   2   2         88.14        102.25        26.04 o                         
 -17   2   2       1177.98       1084.59        47.10 o                         
 -16   2   2       4326.57       4136.26       105.12 o                         
 -15   2   2       2388.57       2475.22        71.09 o                         
 -14   2   2       3054.79       2935.09        80.45 o                         
 -13   2   2         27.65         45.40        11.91 o                         
 -12   2   2       3093.13       2937.45        78.27 o                         
 -11   2   2       5087.98       5028.70       129.20 o                         
 -10   2   2      13841.69      13706.35       270.07 o                         
  -9   2   2       3130.76       3006.11        69.59 o                         
  -8   2   2        484.60        465.83        30.24 o                         
  -7   2   2       1242.12       1239.09        49.99 o                         
  -6   2   2      21706.95      21436.67       383.95 o                         
  -5   2   2      10402.33      10240.85       189.97 o                         
  -4   2   2       9974.89       9530.97       182.16 o                         
  -3   2   2        680.90        663.67        32.64 o                         
  -2   2   2       3178.94       3110.12        58.85 o                         
  -1   2   2       7421.08       7221.96       116.84 o                         
   0   2   2      26834.62      26559.20       387.91 o                         
   1   2   2       7421.17       7125.36       129.76 o                         
   2   2   2       3178.77       3096.72        61.94 o                         
   3   2   2        680.80        674.91        33.75 o                         
   4   2   2       9972.73       9774.60       164.69 o                         
   5   2   2      10402.66      10657.85       170.47 o                         
   6   2   2      21709.33      21743.71       343.11 o                         
   7   2   2       1242.20       1264.73        34.18 o                         
   8   2   2        484.21        489.96        25.62 o                         
   9   2   2       3132.19       3077.94        68.36 o                         
  10   2   2      13846.69      13624.72       249.80 o                         
  11   2   2       5084.91       4915.12       100.01 o                         
  12   2   2       3091.77       2918.89        71.98 o                         
  13   2   2         27.60         29.75         9.71 o                         
  14   2   2       3053.62       2849.58        86.05 o                         
  15   2   2       2387.44       2473.74        70.15 o                         
  16   2   2       4327.01       4113.95       114.20 o                         
  17   2   2       1177.67       1198.19        47.47 o                         
  18   2   2         88.27         60.47        28.80 o                         
  19   2   2        229.04        197.28        26.39 o                         
  20   2   2       2076.54       2110.51       112.35 o                         
  21   2   2       2218.14       2407.76       146.78 o                         
  22   2   2        723.28        802.30        92.40 o                         
  23   2   2        103.93        122.76        51.26 o                         
  24   2   2        368.40        304.93        98.79 o                         
 -24   3   2        141.80        128.73       148.27 o                         
 -23   3   2         15.29        -33.90        43.59 o                         
 -22   3   2        544.75        554.92       114.09 o                         
 -21   3   2       1224.14       1424.45       167.05 o                         
 -20   3   2       1028.98       1042.79       101.50 o                         
 -19   3   2        525.68        525.54        39.95 o                         
 -18   3   2         19.02         38.71        36.01 o                         
 -17   3   2        629.05        621.22        49.64 o                         
 -16   3   2       2284.94       2199.43        74.72 o                         
 -15   3   2       3370.94       3225.23        84.52 o                         
 -14   3   2       1017.69        973.42        37.24 o                         
 -13   3   2         86.08         67.07        16.20 o                         
 -12   3   2        846.06        906.07        34.29 o                         
 -11   3   2       6180.90       6166.58       142.99 o                         
 -10   3   2       4255.29       4140.52        96.11 o                         
  -9   3   2       2540.19       2570.10       102.00 o                         
  -8   3   2         32.02         44.67         7.72 o                         
  -7   3   2       1748.58       1756.82        44.90 o                         
  -6   3   2       4762.42       4903.15       100.58 o                         
  -5   3   2      12236.38      12184.74       233.62 o                         
  -4   3   2        572.58        485.50        25.47 o                         
  -3   3   2        478.60        569.29        21.30 o                         
  -2   3   2        161.17        177.59        11.37 o                         
  -1   3   2      11721.97      12006.23       208.42 o                         
   0   3   2       6800.85       6559.38       109.96 o                         
   1   3   2      11722.48      11679.99       186.56 o                         
   2   3   2        160.87        176.09        14.35 o                         
   3   3   2        478.77        611.87        26.11 o                         
   4   3   2        573.59        527.31        20.63 o                         
   5   3   2      12235.18      12364.98       203.92 o                         
   6   3   2       4760.66       4989.96       109.21 o                         
   7   3   2       1749.37       1794.96        63.44 o                         
   8   3   2         32.14         39.25         6.84 o                         
   9   3   2       2540.39       2591.88        66.36 o                         
  10   3   2       4253.40       4090.19        87.54 o                         
  11   3   2       6181.50       5975.78       127.69 o                         
  12   3   2        846.83        796.68        30.72 o                         
  13   3   2         86.01         91.03        14.83 o                         
  14   3   2       1018.45        940.98        35.17 o                         
  15   3   2       3371.35       3174.67        77.86 o                         
  16   3   2       2284.90       2311.25        79.37 o                         
  17   3   2        629.38        650.91        49.10 o                         
  18   3   2         18.99         33.80        18.81 o                         
  19   3   2        525.87        505.69        44.14 o                         
  20   3   2       1028.82       1040.62       110.66 o                         
  21   3   2       1223.82       1357.86       131.18 o                         
  22   3   2        544.75        475.39       159.08 o                         
  23   3   2         15.33         42.75        40.18 o                         
  24   3   2        141.63         94.39        47.74 o                         
 -24   4   2         74.97         92.53       202.28 o                         
 -23   4   2         37.90         60.81        31.54 o                         
 -22   4   2        662.73        612.93       132.51 o                         
 -21   4   2       1987.78       2099.00       203.34 o                         
 -20   4   2        325.32        351.26        65.98 o                         
 -19   4   2        559.97        591.54        51.11 o                         
 -18   4   2         48.21         35.43        22.66 o                         
 -17   4   2        779.49        762.74        69.23 o                         
 -16   4   2        962.18       1023.65        54.76 o                         
 -15   4   2       3289.28       3039.52        84.04 o                         
 -14   4   2        360.40        381.71        23.75 o                         
 -13   4   2         97.70        112.44        18.83 o                         
 -12   4   2        657.48        683.68        41.82 o                         
 -11   4   2       4342.86       4118.83       106.44 o                         
 -10   4   2       2866.33       2809.75       107.58 o                         
  -9   4   2       1309.89       1231.93        51.05 o                         
  -8   4   2        122.85        154.70        14.18 o                         
  -7   4   2        620.31        653.16        23.18 o                         
  -6   4   2       3107.20       3354.40        77.14 o                         
  -5   4   2       3106.80       3389.76        71.12 o                         
  -4   4   2         35.17         32.70         5.84 o                         
  -3   4   2       1215.93       1386.29        33.66 o                         
  -2   4   2        380.02        501.02        22.92 o                         
  -1   4   2        298.52        321.38        18.81 o                         
   0   4   2        432.82        472.58        28.12 o                         
   1   4   2        298.44        366.99        20.13 o                         
   2   4   2        380.09        451.27        23.42 o                         
   3   4   2       1215.57       1361.56        51.92 o                         
   4   4   2         35.23         30.06         8.11 o                         
   5   4   2       3108.92       3266.94        70.81 o                         
   6   4   2       3108.51       3404.61        66.93 o                         
   7   4   2        619.73        639.41        26.28 o                         
   8   4   2        122.89        169.09        17.48 o                         
   9   4   2       1309.41       1218.99        34.02 o                         
  10   4   2       2868.31       2812.67        64.68 o                         
  11   4   2       4344.05       4192.20        96.36 o                         
  12   4   2        656.72        652.60        26.20 o                         
  13   4   2         97.79        101.30        17.14 o                         
  14   4   2        360.58        378.99        29.25 o                         
  15   4   2       3289.84       3128.13        80.55 o                         
  16   4   2        961.96        944.41        41.29 o                         
  17   4   2        779.20        832.15        58.84 o                         
  18   4   2         48.28         60.00        19.46 o                         
  19   4   2        559.89        539.07        64.69 o                         
  20   4   2        325.62        391.32        44.16 o                         
  21   4   2       1987.81       2078.67       171.97 o                         
  22   4   2        662.79        527.65       175.07 o                         
  23   4   2         37.97         47.94        39.43 o                         
  24   4   2         74.99         92.63        60.39 o                         
 -24   5   2        138.15        100.79       123.03 o                         
 -23   5   2        175.01        192.75        57.43 o                         
 -22   5   2       1088.41       1051.46       114.61 o                         
 -21   5   2        826.74        924.56       135.95 o                         
 -20   5   2       1043.54       1096.29        73.72 o                         
 -19   5   2        446.33        472.65        40.76 o                         
 -18   5   2         42.67         41.40        36.37 o                         
 -17   5   2       1184.10       1160.76        89.82 o                         
 -16   5   2       2114.45       2096.17        78.57 o                         
 -15   5   2       1688.52       1644.56        97.64 o                         
 -14   5   2       1157.17       1117.15        39.23 o                         
 -13   5   2         30.07         31.47        15.45 o                         
 -12   5   2       1341.10       1292.14        63.94 o                         
 -11   5   2       4588.38       4662.57       112.88 o                         
 -10   5   2       4604.32       4525.48       102.34 o                         
  -9   5   2       1476.82       1507.63        46.64 o                         
  -8   5   2         65.38         96.50        10.87 o                         
  -7   5   2       2613.31       2485.73        61.48 o                         
  -6   5   2       6182.40       6366.41       177.86 o                         
  -5   5   2       9591.02       9769.00       180.61 o                         
  -4   5   2       1330.44       1477.52        42.58 o                         
  -3   5   2       1809.58       2129.68        49.61 o                         
  -2   5   2       1398.27       1580.48        41.96 o                         
  -1   5   2       2200.09       2136.41        49.70 o                         
   0   5   2       2229.25       2167.17        47.47 o                         
   1   5   2       2200.35       2164.52        47.74 o                         
   2   5   2       1398.82       1548.64        46.44 o                         
   3   5   2       1809.53       2135.04        54.44 o                         
   4   5   2       1331.76       1481.49        43.65 o                         
   5   5   2       9588.49       9825.02       169.50 o                         
   6   5   2       6182.04       6374.98       115.07 o                         
   7   5   2       2613.50       2647.16        58.72 o                         
   8   5   2         65.37         57.22        11.44 o                         
   9   5   2       1476.70       1408.37        50.04 o                         
  10   5   2       4602.51       4373.04       128.52 o                         
  11   5   2       4586.83       4468.82       111.79 o                         
  12   5   2       1341.85       1237.68        46.40 o                         
  13   5   2         30.17         33.37        14.51 o                         
  14   5   2       1157.02       1077.96        46.80 o                         
  15   5   2       1687.89       1706.13        69.74 o                         
  16   5   2       2114.12       1986.37        71.58 o                         
  17   5   2       1184.89       1244.15        51.92 o                         
  18   5   2         42.72         60.20        20.82 o                         
  19   5   2        446.67        479.68        69.06 o                         
  20   5   2       1043.08       1057.32        65.06 o                         
  21   5   2        825.84       1004.36        82.58 o                         
  22   5   2       1088.32       1177.52       266.32 o                         
  23   5   2        175.09        168.56        45.10 o                         
  24   5   2        138.28        100.15        73.71 o                         
 -24   6   2         32.72        -55.28        91.40 o                         
 -23   6   2         77.83         57.51        52.41 o                         
 -22   6   2        702.71        743.83       238.02 o                         
 -21   6   2       1597.42       1593.21       272.32 o                         
 -20   6   2       1401.47       1664.51       157.97 o                         
 -19   6   2        664.69        691.92        59.91 o                         
 -18   6   2        140.70         99.96        68.12 o                         
 -17   6   2       1875.02       1779.20       215.62 o                         
 -16   6   2       3712.88       3624.36       156.14 o                         
 -15   6   2       3086.06       2985.77        99.66 o                         
 -14   6   2       1534.35       1584.54        53.36 o                         
 -13   6   2        348.62        374.59        24.53 o                         
 -12   6   2       2655.93       2689.12        86.19 o                         
 -11   6   2       5273.41       5299.40       141.07 o                         
 -10   6   2      11135.37      11254.82       219.12 o                         
  -9   6   2       1802.06       1930.37        59.24 o                         
  -8   6   2         52.34         71.63        16.23 o                         
  -7   6   2       1706.03       1679.78        51.71 o                         
  -6   6   2      17946.61      17911.63       331.43 o                         
  -5   6   2       8482.99       8780.29       155.91 o                         
  -4   6   2       8461.08       8281.35       152.17 o                         
  -3   6   2        702.97        739.68        24.84 o                         
  -2   6   2       5092.34       5081.80       107.84 o                         
  -1   6   2       7536.38       7315.17       132.53 o                         
   0   6   2      16994.80      16847.45       274.39 o                         
   1   6   2       7537.26       7530.66       133.42 o                         
   2   6   2       5091.95       5073.95        99.68 o                         
   3   6   2        702.06        770.90        28.30 o                         
   4   6   2       8459.14       8162.73       158.58 o                         
   5   6   2       8484.45       8586.89       156.70 o                         
   6   6   2      17944.77      17677.14       313.42 o                         
   7   6   2       1705.80       1678.36        50.05 o                         
   8   6   2         52.29         69.76         8.04 o                         
   9   6   2       1801.18       1753.72        59.33 o                         
  10   6   2      11132.72      10709.30       206.96 o                         
  11   6   2       5276.14       5023.34       123.87 o                         
  12   6   2       2654.56       2563.25        84.05 o                         
  13   6   2        348.27        367.94        25.72 o                         
  14   6   2       1532.96       1541.96        97.14 o                         
  15   6   2       3085.19       2940.49        89.44 o                         
  16   6   2       3712.62       3556.36       101.69 o                         
  17   6   2       1875.12       1760.73        68.28 o                         
  18   6   2        140.59        177.11        24.87 o                         
  19   6   2        664.48        589.46        50.10 o                         
  20   6   2       1400.66       1293.61        80.38 o                         
  21   6   2       1598.06       1743.70       134.20 o                         
  22   6   2        702.76        767.01        96.54 o                         
  23   6   2         77.86        112.31        44.04 o                         
  24   6   2         32.69        -20.25        43.37 o                         
 -24   7   2         64.37         86.46        61.76 o                         
 -23   7   2        171.04        151.37        64.49 o                         
 -22   7   2        954.10       1042.07       128.62 o                         
 -21   7   2       2982.30       3381.23       321.01 o                         
 -20   7   2        935.01       1314.94       174.38 o                         
 -19   7   2        483.77        413.52        72.00 o                         
 -18   7   2        611.91        645.07        75.31 o                         
 -17   7   2       2571.77       2476.60       120.15 o                         
 -16   7   2       2794.08       2907.28       101.76 o                         
 -15   7   2       8166.91       8063.98       211.41 o                         
 -14   7   2        580.57        705.40        59.24 o                         
 -13   7   2         31.76         40.20        23.70 o                         
 -12   7   2       2236.09       2201.47        69.51 o                         
 -11   7   2      14345.94      14232.66       321.41 o                         
 -10   7   2       4620.58       4578.02       106.17 o                         
  -9   7   2      12548.70      12627.52       250.19 o                         
  -8   7   2        557.24        569.40        24.34 o                         
  -7   7   2       6995.83       6873.49       141.93 o                         
  -6   7   2       9267.36       9265.13       193.14 o                         
  -5   7   2      41411.77      41391.46       730.17 o                         
  -4   7   2       2056.76       1895.00        47.76 o                         
  -3   7   2       5208.65       5576.79       111.12 o                         
  -2   7   2       2200.91       2117.23        50.34 o                         
  -1   7   2      45285.95      45540.49       728.05 o                         
   0   7   2      15662.39      15218.05       260.06 o                         
   1   7   2      45285.49      46141.60       753.45 o                         
   2   7   2       2196.94       2204.22        52.16 o                         
   3   7   2       5211.52       5290.80       110.40 o                         
   4   7   2       2055.43       1885.39        55.60 o                         
   5   7   2      41412.57      40773.29       658.65 o                         
   6   7   2       9269.19       8977.58       169.02 o                         
   7   7   2       6994.81       6926.90       138.53 o                         
   8   7   2        557.13        530.24        23.75 o                         
   9   7   2      12550.10      12353.40       210.19 o                         
  10   7   2       4621.89       4671.99       104.79 o                         
  11   7   2      14347.30      14044.28       298.60 o                         
  12   7   2       2235.27       2087.47        69.40 o                         
  13   7   2         31.64          8.89        14.45 o                         
  14   7   2        581.48        599.64        55.42 o                         
  15   7   2       8166.08       7963.75       186.84 o                         
  16   7   2       2793.75       2757.84        86.56 o                         
  17   7   2       2572.48       2521.85        74.46 o                         
  18   7   2        611.43        601.83        47.39 o                         
  19   7   2        483.76        526.12        87.37 o                         
  20   7   2        933.79        918.75        74.80 o                         
  21   7   2       2982.43       3054.87       176.84 o                         
  22   7   2        954.36        969.03       168.34 o                         
  23   7   2        171.05        170.51        45.27 o                         
  24   7   2         64.38         24.67        58.79 o                         
 -24   8   2        178.69        145.19        63.11 o                         
 -23   8   2        147.79        127.09       144.63 o                         
 -22   8   2       1161.00       1452.47       196.71 o                         
 -21   8   2       1152.61       1480.77       131.45 o                         
 -20   8   2       2636.67       2888.73       243.86 o                         
 -19   8   2        359.13        387.93        40.04 o                         
 -18   8   2        221.71        153.74        64.64 o                         
 -17   8   2       1953.61       1806.54       138.41 o                         
 -16   8   2       6432.11       6366.79       254.88 o                         
 -15   8   2       2696.22       2782.75       147.48 o                         
 -14   8   2       3762.05       3537.50       134.71 o                         
 -13   8   2        365.09        370.49        46.02 o                         
 -12   8   2       5603.05       5217.22       175.75 o                         
 -11   8   2       8862.06       8525.23       274.08 o                         
 -10   8   2      19014.00      19257.78       453.22 o                         
  -9   8   2       3518.68       3668.28       104.14 o                         
  -8   8   2       1159.71       1192.24        45.02 o                         
  -7   8   2       3096.12       3117.87        72.96 o                         
  -6   8   2      24092.62      23442.77       428.74 o                         
  -5   8   2      22249.85      22552.12       612.27 o                         
  -4   8   2      38345.21      39560.84       600.28 o                         
  -3   8   2       2459.15       2447.57        52.85 o                         
  -2   8   2       9910.35       9875.37       261.36 o                         
  -1   8   2      18821.79      18980.37       302.89 o                         
   0   8   2      58099.05      57468.25       976.33 o                         
   1   8   2      18824.23      18499.87       325.76 o                         
   2   8   2       9911.73      10094.22       177.96 o                         
   3   8   2       2460.02       2388.30        53.93 o                         
   4   8   2      38344.99      39111.39       631.32 o                         
   5   8   2      22248.74      21983.25       370.58 o                         
   6   8   2      24096.31      23251.56       375.48 o                         
   7   8   2       3096.61       3107.60        67.87 o                         
   8   8   2       1159.91       1135.27        32.22 o                         
   9   8   2       3519.68       3683.55       102.12 o                         
  10   8   2      19013.39      18815.49       393.86 o                         
  11   8   2       8863.12       8762.06       194.29 o                         
  12   8   2       5606.38       5326.98       129.14 o                         
  13   8   2        365.15        325.69        24.56 o                         
  14   8   2       3763.59       3635.23       110.47 o                         
  15   8   2       2697.57       2644.31        80.30 o                         
  16   8   2       6433.29       6145.46       153.92 o                         
  17   8   2       1953.88       2029.69        69.19 o                         
  18   8   2        221.83        248.17        35.59 o                         
  19   8   2        359.26        365.20        34.23 o                         
  20   8   2       2638.56       2762.91       146.26 o                         
  21   8   2       1153.24       1174.15       145.95 o                         
  22   8   2       1160.76       1438.11       189.49 o                         
  23   8   2        147.72        287.53        86.38 o                         
  24   8   2        178.67        230.26       207.10 o                         
 -24   9   2        183.26        297.93        94.79 o                         
 -23   9   2         54.62        150.12       142.67 o                         
 -22   9   2        396.32        459.79        89.58 o                         
 -21   9   2       2217.75       2434.29       188.73 o                         
 -20   9   2       1409.63       1613.30       146.74 o                         
 -19   9   2       1524.18       1597.21       110.98 o                         
 -18   9   2         49.34        -14.09        36.00 o                         
 -17   9   2       2698.91       2616.17       249.00 o                         
 -16   9   2       3104.00       3177.74       149.08 o                         
 -15   9   2       8022.06       7684.85       250.32 o                         
 -14   9   2       2332.27       2284.31        96.25 o                         
 -13   9   2         78.51        142.30        32.58 o                         
 -12   9   2       1566.66       1770.95       128.52 o                         
 -11   9   2      14893.66      14568.89       385.33 o                         
 -10   9   2       7725.43       7641.98       258.26 o                         
  -9   9   2      10513.32      10495.99       241.71 o                         
  -8   9   2       1764.94       1712.77        60.51 o                         
  -7   9   2       6263.93       6099.94       159.83 o                         
  -6   9   2      10032.11       9678.12       182.82 o                         
  -5   9   2      33224.46      32465.08       646.20 o                         
  -4   9   2      11796.93      11845.87       213.54 o                         
  -3   9   2       6946.93       7036.69       124.00 o                         
  -2   9   2       3209.75       3145.68        66.62 o                         
  -1   9   2      37301.07      36669.48       568.52 o                         
   0   9   2      25933.16      25700.57       438.12 o                         
   1   9   2      37303.41      37060.12       613.45 o                         
   2   9   2       3208.22       3082.46        68.86 o                         
   3   9   2       6948.54       7101.41       127.39 o                         
   4   9   2      11798.00      11915.42       255.72 o                         
   5   9   2      33222.66      31804.08       502.68 o                         
   6   9   2      10030.40       9618.85       164.75 o                         
   7   9   2       6264.18       6222.56       117.29 o                         
   8   9   2       1764.84       1655.55        72.79 o                         
   9   9   2      10514.70      10119.00       199.44 o                         
  10   9   2       7723.76       7538.64       179.16 o                         
  11   9   2      14890.88      14144.25       330.16 o                         
  12   9   2       1567.47       1642.64        98.26 o                         
  13   9   2         78.46         85.35        16.82 o                         
  14   9   2       2332.94       2186.53        68.85 o                         
  15   9   2       8022.01       7528.34       173.94 o                         
  16   9   2       3103.44       3079.77       100.14 o                         
  17   9   2       2697.50       2679.68        77.28 o                         
  18   9   2         49.18         53.67        17.02 o                         
  19   9   2       1524.58       1355.45        68.93 o                         
  20   9   2       1410.24       1304.58       104.64 o                         
  21   9   2       2216.99       2403.37       134.53 o                         
  22   9   2        396.17        449.25       103.59 o                         
  23   9   2         54.54         98.15       100.20 o                         
  24   9   2        183.25        150.50        81.19 o                         
 -24  10   2        468.63        446.62        73.75 o                         
 -23  10   2          9.81        -20.98        77.35 o                         
 -22  10   2        608.44        627.63       169.49 o                         
 -21  10   2       1354.25       1588.57       205.49 o                         
 -20  10   2       2433.78       2726.58       154.30 o                         
 -19  10   2        827.72        873.65       110.78 o                         
 -18  10   2         99.23        130.90        27.42 o                         
 -17  10   2        721.40        757.70       106.80 o                         
 -16  10   2       4135.64       4213.95       143.78 o                         
 -15  10   2       3010.01       2914.12       108.14 o                         
 -14  10   2       2650.42       2600.75       117.76 o                         
 -13  10   2        148.31        150.01        31.02 o                         
 -12  10   2       1664.33       1558.08       165.54 o                         
 -11  10   2       4211.09       4434.06       175.52 o                         
 -10  10   2      13193.22      13225.71       335.26 o                         
  -9  10   2       4797.95       4758.56       115.88 o                         
  -8  10   2        870.62        851.82        30.34 o                         
  -7  10   2       1862.23       1909.50        66.94 o                         
  -6  10   2      17686.36      17886.44       316.03 o                         
  -5  10   2      10028.70       9970.00       181.59 o                         
  -4  10   2       8954.65       8710.81       153.28 o                         
  -3  10   2       1571.29       1550.99        41.15 o                         
  -2  10   2       1838.69       1841.06        58.35 o                         
  -1  10   2       6576.50       6607.45       123.37 o                         
   0  10   2      24696.41      24263.72       398.34 o                         
   1  10   2       6576.57       6420.12       123.95 o                         
   2  10   2       1838.33       1804.70        46.84 o                         
   3  10   2       1571.36       1510.63        52.13 o                         
   4  10   2       8953.93       8323.07       170.85 o                         
   5  10   2      10031.19       9931.62       181.93 o                         
   6  10   2      17687.17      17458.20       270.45 o                         
   7  10   2       1861.84       1952.69        46.57 o                         
   8  10   2        870.41        875.43        35.00 o                         
   9  10   2       4798.83       4673.96       106.78 o                         
  10  10   2      13196.43      13067.34       324.29 o                         
  11  10   2       4208.87       4080.24       115.25 o                         
  12  10   2       1663.97       1613.74        92.07 o                         
  13  10   2        147.86        221.30        24.75 o                         
  14  10   2       2651.02       2707.94        89.62 o                         
  15  10   2       3010.41       2924.50        97.88 o                         
  16  10   2       4134.88       3972.57       126.60 o                         
  17  10   2        721.87        694.27        45.08 o                         
  18  10   2         99.15        114.31        23.08 o                         
  19  10   2        827.84        851.43        50.21 o                         
  20  10   2       2434.70       2300.23       172.55 o                         
  21  10   2       1354.72       1318.13       119.10 o                         
  22  10   2        608.23        588.46       279.16 o                         
  23  10   2          9.81        141.93        73.60 o                         
  24  10   2        468.48        552.82        70.21 o                         
 -23  11   2          7.77        159.68       102.63 o                         
 -22  11   2        375.54        347.90        84.12 o                         
 -21  11   2        963.74       1198.53       140.05 o                         
 -20  11   2       1240.03       1345.90       111.22 o                         
 -19  11   2        883.56        975.51        90.30 o                         
 -18  11   2         14.70         33.59        39.45 o                         
 -17  11   2        436.80        433.00        80.24 o                         
 -16  11   2       1693.93       1770.24        86.87 o                         
 -15  11   2       2768.33       2698.12       104.46 o                         
 -14  11   2        914.43       1011.70       107.88 o                         
 -13  11   2        394.39        423.57        72.38 o                         
 -12  11   2        159.45        196.51        37.71 o                         
 -11  11   2       4244.27       3982.27       171.12 o                         
 -10  11   2       4840.36       4540.09       162.43 o                         
  -9  11   2       2787.62       3020.95       119.04 o                         
  -8  11   2        213.53        313.46        22.78 o                         
  -7  11   2       1627.92       1648.48        46.66 o                         
  -6  11   2       3324.03       3405.18        86.02 o                         
  -5  11   2       6652.97       6719.24       135.46 o                         
  -4  11   2       2910.08       2913.04        62.73 o                         
  -3  11   2        623.44        680.22        24.31 o                         
  -2  11   2       1206.58       1330.32        49.44 o                         
  -1  11   2       4074.41       4092.99        84.90 o                         
   0  11   2       4684.62       4582.66        88.97 o                         
   1  11   2       4074.62       4087.56        80.94 o                         
   2  11   2       1207.30       1294.20        44.84 o                         
   3  11   2        622.48        695.70        24.10 o                         
   4  11   2       2909.17       2936.72        59.67 o                         
   5  11   2       6650.28       6574.24       133.11 o                         
   6  11   2       3323.85       3332.83        69.51 o                         
   7  11   2       1628.43       1670.87        44.26 o                         
   8  11   2        213.69        238.50        23.59 o                         
   9  11   2       2786.21       2678.49        83.44 o                         
  10  11   2       4839.06       4495.10       112.75 o                         
  11  11   2       4244.68       4034.99       114.10 o                         
  12  11   2        159.57        173.55        23.08 o                         
  13  11   2        393.92        372.23        38.13 o                         
  14  11   2        914.50        975.03        60.95 o                         
  15  11   2       2768.41       2738.92        92.57 o                         
  16  11   2       1693.81       1657.57        96.01 o                         
  17  11   2        437.18        474.96        61.90 o                         
  18  11   2         14.75         14.66        20.14 o                         
  19  11   2        883.58        936.90        69.39 o                         
  20  11   2       1239.37       1234.72       111.27 o                         
  21  11   2        963.41        953.39       113.69 o                         
  22  11   2        375.81        563.38       112.67 o                         
  23  11   2          7.74        168.07       150.43 o                         
 -23  12   2         95.11         53.51        71.59 o                         
 -22  12   2        307.12        252.74       173.87 o                         
 -21  12   2        885.29        768.14       113.38 o                         
 -20  12   2        657.33        650.93       152.78 o                         
 -19  12   2        509.15        486.70        72.76 o                         
 -18  12   2        176.05        173.81        48.72 o                         
 -17  12   2        394.79        406.73       109.36 o                         
 -16  12   2        747.73        709.26        72.51 o                         
 -15  12   2       1759.93       1824.32        86.25 o                         
 -14  12   2       1101.08       1084.04        86.83 o                         
 -13  12   2        169.70        156.55        37.18 o                         
 -12  12   2        632.02        747.39        65.15 o                         
 -11  12   2       1768.72       1883.06       168.38 o                         
 -10  12   2       2671.16       2711.49       169.42 o                         
  -9  12   2       1485.82       1446.61        73.13 o                         
  -8  12   2        279.87        332.28        31.90 o                         
  -7  12   2        200.64        250.65        19.00 o                         
  -6  12   2       2090.81       2160.69        63.51 o                         
  -5  12   2       1259.27       1364.80        46.14 o                         
  -4  12   2        286.92        248.99        19.58 o                         
  -3  12   2        783.10        805.35        27.86 o                         
  -2  12   2        351.27        362.43        21.68 o                         
  -1  12   2        463.65        526.16        23.62 o                         
   0  12   2        931.78        950.56        35.64 o                         
   1  12   2        463.62        524.99        21.48 o                         
   2  12   2        351.42        383.22        18.36 o                         
   3  12   2        782.58        843.07        27.79 o                         
   4  12   2        287.16        247.56        16.04 o                         
   5  12   2       1260.45       1391.02        45.74 o                         
   6  12   2       2090.92       2194.42        49.66 o                         
   7  12   2        200.31        218.61        11.42 o                         
   8  12   2        279.55        338.23        31.54 o                         
   9  12   2       1485.03       1395.81        51.55 o                         
  10  12   2       2672.41       2613.18        78.13 o                         
  11  12   2       1769.46       1800.01        69.51 o                         
  12  12   2        631.78        554.30        39.58 o                         
  13  12   2        169.88        160.99        22.22 o                         
  14  12   2       1100.65       1088.92        53.73 o                         
  15  12   2       1759.90       1796.37        95.60 o                         
  16  12   2        747.84        723.17        53.62 o                         
  17  12   2        394.81        343.64        43.09 o                         
  18  12   2        176.18        158.02        24.16 o                         
  19  12   2        509.04        463.64        53.19 o                         
  20  12   2        657.25        626.46        57.94 o                         
  21  12   2        885.32        924.27       138.17 o                         
  22  12   2        307.26        324.75       198.12 o                         
  23  12   2         95.13        101.17       101.19 o                         
 -23  13   2        265.93        199.73        68.79 o                         
 -22  13   2        956.47        711.31       241.66 o                         
 -21  13   2        415.81        400.88        88.56 o                         
 -20  13   2        782.42        796.53       149.98 o                         
 -19  13   2        440.84        424.07        58.79 o                         
 -18  13   2        375.01        419.75        58.60 o                         
 -17  13   2        905.30        949.85       125.94 o                         
 -16  13   2       1623.19       1596.15        89.19 o                         
 -15  13   2        964.83       1021.96        53.94 o                         
 -14  13   2        179.28        159.66        43.41 o                         
 -13  13   2        140.92        188.29        33.37 o                         
 -12  13   2       1252.20       1382.85       152.36 o                         
 -11  13   2       2873.86       2873.80       122.24 o                         
 -10  13   2       1982.95       1918.63        89.28 o                         
  -9  13   2        391.14        408.91        41.79 o                         
  -8  13   2        197.11        206.15        15.79 o                         
  -7  13   2       1707.99       1619.07        42.44 o                         
  -6  13   2       2802.76       2740.92        63.84 o                         
  -5  13   2       1131.82       1138.10        33.23 o                         
  -4  13   2        628.85        661.02        31.93 o                         
  -3  13   2        170.25        207.76        13.28 o                         
  -2  13   2        688.72        737.70        28.84 o                         
  -1  13   2        491.27        510.84        24.47 o                         
   0  13   2        987.69       1027.66        36.31 o                         
   1  13   2        491.60        585.86        27.07 o                         
   2  13   2        689.14        720.55        26.08 o                         
   3  13   2        170.08        179.77        14.33 o                         
   4  13   2        629.67        665.24        25.54 o                         
   5  13   2       1131.94       1190.86        56.30 o                         
   6  13   2       2802.67       2848.17        76.52 o                         
   7  13   2       1708.22       1710.78        50.68 o                         
   8  13   2        197.00        143.66        18.01 o                         
   9  13   2        391.73        356.89        31.79 o                         
  10  13   2       1982.15       2007.85        91.39 o                         
  11  13   2       2872.69       3009.97        99.30 o                         
  12  13   2       1253.02       1284.68        56.50 o                         
  13  13   2        140.88        127.44        25.31 o                         
  14  13   2        179.17        154.18        23.59 o                         
  15  13   2        964.52        967.79        69.09 o                         
  16  13   2       1623.13       1586.28        72.40 o                         
  17  13   2        906.02       1005.81        99.70 o                         
  18  13   2        374.93        374.03        32.78 o                         
  19  13   2        440.61        400.88        64.30 o                         
  20  13   2        782.38        906.87        73.60 o                         
  21  13   2        415.82        482.84       124.91 o                         
  22  13   2        956.32       1220.57       279.14 o                         
  23  13   2        265.93        312.29        53.35 o                         
 -23  14   2        195.51        319.60       105.63 o                         
 -22  14   2        733.21        585.36       139.60 o                         
 -21  14   2       1062.52       1076.20       138.85 o                         
 -20  14   2       1096.73       1120.87       109.50 o                         
 -19  14   2        252.91        300.81        93.19 o                         
 -18  14   2        764.01        656.33        80.40 o                         
 -17  14   2       1659.59       1756.19       114.69 o                         
 -16  14   2       2244.09       2288.40        92.78 o                         
 -15  14   2       1638.36       1715.94       104.74 o                         
 -14  14   2        149.15        152.32        30.87 o                         
 -13  14   2        340.68        394.80        64.23 o                         
 -12  14   2       1169.25       1239.00        89.87 o                         
 -11  14   2       5693.40       5419.23       185.01 o                         
 -10  14   2       6545.98       6584.53       226.04 o                         
  -9  14   2        836.94        887.14        53.95 o                         
  -8  14   2        469.98        506.61        32.42 o                         
  -7  14   2       2445.41       2469.89        63.34 o                         
  -6  14   2       9782.59       9324.91       175.96 o                         
  -5  14   2       5241.41       5232.57        97.93 o                         
  -4  14   2       2036.38       1988.21        64.55 o                         
  -3  14   2        372.61        415.72        26.79 o                         
  -2  14   2       2723.21       2699.83        70.78 o                         
  -1  14   2       4497.44       4443.05        86.41 o                         
   0  14   2       4587.69       4597.27        92.72 o                         
   1  14   2       4500.18       4558.14        91.23 o                         
   2  14   2       2723.79       2733.81        97.77 o                         
   3  14   2        371.67        433.57        22.19 o                         
   4  14   2       2034.04       2062.47        53.40 o                         
   5  14   2       5244.92       5154.87       101.19 o                         
   6  14   2       9783.61       9708.56       182.27 o                         
   7  14   2       2445.39       2563.78        56.54 o                         
   8  14   2        469.72        510.84        36.32 o                         
   9  14   2        837.09        884.07        41.40 o                         
  10  14   2       6545.12       6596.42       158.59 o                         
  11  14   2       5695.74       5498.33       153.50 o                         
  12  14   2       1169.85       1235.39        62.98 o                         
  13  14   2        339.76        359.79        36.17 o                         
  14  14   2        148.69        153.53        29.17 o                         
  15  14   2       1637.79       1639.29        68.21 o                         
  16  14   2       2244.42       2405.62       102.12 o                         
  17  14   2       1660.30       1658.25        73.03 o                         
  18  14   2        763.89        763.88        49.73 o                         
  19  14   2        253.00        217.40        40.84 o                         
  20  14   2       1096.42       1011.72       110.68 o                         
  21  14   2       1062.83       1243.43       171.07 o                         
  22  14   2        733.14       1023.42       233.64 o                         
  23  14   2        195.48        290.69        95.85 o                         
 -23  15   2        293.78        368.44       103.63 o                         
 -22  15   2        715.98        821.11       102.90 o                         
 -21  15   2       1886.43       1884.27       167.98 o                         
 -20  15   2       1011.18       1016.59       153.56 o                         
 -19  15   2        235.78        206.29        72.35 o                         
 -18  15   2        657.78        726.67       134.87 o                         
 -17  15   2       2740.21       2975.12       171.21 o                         
 -16  15   2       2569.42       2517.04       184.67 o                         
 -15  15   2       4264.67       4162.67       163.19 o                         
 -14  15   2        467.21        598.54        57.54 o                         
 -13  15   2        440.99        418.50        45.91 o                         
 -12  15   2       1533.18       1544.37        83.79 o                         
 -11  15   2       7950.51       7871.93       250.78 o                         
 -10  15   2       5228.13       5124.35       187.07 o                         
  -9  15   2       4784.25       5060.01       157.94 o                         
  -8  15   2        767.91        803.31        64.85 o                         
  -7  15   2       5274.18       5240.58       129.86 o                         
  -6  15   2       6874.86       6824.59       137.96 o                         
  -5  15   2      15255.65      15086.84       268.66 o                         
  -4  15   2       2335.54       2364.55        71.86 o                         
  -3  15   2       2211.98       2132.05        68.39 o                         
  -2  15   2       4986.15       4835.39        95.56 o                         
  -1  15   2      18514.33      18503.86       302.35 o                         
   0  15   2      12036.32      11792.16       219.09 o                         
   1  15   2      18515.41      18628.07       312.02 o                         
   2  15   2       4982.22       4858.58       111.09 o                         
   3  15   2       2215.04       2277.22        53.54 o                         
   4  15   2       2332.14       2369.98        55.88 o                         
   5  15   2      15250.41      15370.46       292.46 o                         
   6  15   2       6876.77       6877.07       138.19 o                         
   7  15   2       5273.71       5243.78       108.04 o                         
   8  15   2        767.73        847.50        37.91 o                         
   9  15   2       4784.59       5078.37       121.58 o                         
  10  15   2       5229.23       5186.54       130.94 o                         
  11  15   2       7950.72       7903.30       191.66 o                         
  12  15   2       1531.58       1468.56        56.91 o                         
  13  15   2        440.37        472.43        42.67 o                         
  14  15   2        467.78        620.35        46.50 o                         
  15  15   2       4263.06       4469.34       147.71 o                         
  16  15   2       2568.47       2690.28        93.63 o                         
  17  15   2       2740.67       2651.48       102.76 o                         
  18  15   2        657.44        703.34        45.29 o                         
  19  15   2        235.90        224.38        52.46 o                         
  20  15   2       1010.45        924.58       116.36 o                         
  21  15   2       1885.48       1474.62       195.88 o                         
  22  15   2        715.89        721.89       213.54 o                         
  23  15   2        293.91        273.98       124.17 o                         
 -22  16   2       1171.06       1234.70       122.74 o                         
 -21  16   2        953.72        762.26       186.14 o                         
 -20  16   2       1433.23       1529.58       144.11 o                         
 -19  16   2        285.96        190.83        54.90 o                         
 -18  16   2        406.37        415.57        72.73 o                         
 -17  16   2       1900.98       2102.43       106.55 o                         
 -16  16   2       4482.41       4813.90       180.23 o                         
 -15  16   2       1275.77       1311.05       163.62 o                         
 -14  16   2       2843.10       3107.11       126.89 o                         
 -13  16   2        701.06        775.46        65.70 o                         
 -12  16   2       3895.52       3876.65       192.03 o                         
 -11  16   2       4410.14       4540.10       240.57 o                         
 -10  16   2      14388.64      13760.95       371.95 o                         
  -9  16   2       2753.57       2385.40       104.67 o                         
  -8  16   2       1135.00       1124.27        41.82 o                         
  -7  16   2       4621.40       4461.49       113.05 o                         
  -6  16   2      17096.93      17203.01       348.51 o                         
  -5  16   2       6984.66       6834.90       133.46 o                         
  -4  16   2      16908.51      16805.00       279.94 o                         
  -3  16   2       5085.52       4915.54        96.67 o                         
  -2  16   2       6198.87       6052.87       111.01 o                         
  -1  16   2       9733.83       9808.50       158.19 o                         
   0  16   2      34206.98      35054.20       567.67 o                         
   1  16   2       9735.15       9620.40       171.84 o                         
   2  16   2       6200.47       6110.06       120.24 o                         
   3  16   2       5084.65       4900.17       101.36 o                         
   4  16   2      16912.52      16718.32       291.81 o                         
   5  16   2       6983.42       7163.85       143.09 o                         
   6  16   2      17094.76      17067.81       283.54 o                         
   7  16   2       4622.23       4586.71        96.68 o                         
   8  16   2       1134.88       1141.95        45.28 o                         
   9  16   2       2753.73       2742.51        79.00 o                         
  10  16   2      14387.14      13922.66       297.58 o                         
  11  16   2       4408.44       4627.96       125.26 o                         
  12  16   2       3896.83       3952.79       112.67 o                         
  13  16   2        701.88        679.32        53.63 o                         
  14  16   2       2843.49       2959.93        98.88 o                         
  15  16   2       1276.02       1432.59        93.34 o                         
  16  16   2       4482.06       4581.66       162.34 o                         
  17  16   2       1901.55       1954.88        79.67 o                         
  18  16   2        406.68        468.07        53.41 o                         
  19  16   2        286.12        332.80        36.65 o                         
  20  16   2       1433.73       1477.37       187.85 o                         
  21  16   2        953.23        983.77       169.72 o                         
  22  16   2       1170.99       1327.75       168.15 o                         
 -22  17   2        378.41        356.08        73.01 o                         
 -21  17   2       1929.28       1565.35       334.31 o                         
 -20  17   2        761.79        948.63       123.47 o                         
 -19  17   2       1634.17       1592.08       150.80 o                         
 -18  17   2        150.66        273.38        48.36 o                         
 -17  17   2       2884.02       2920.69       195.56 o                         
 -16  17   2       2610.88       2709.95       154.31 o                         
 -15  17   2       4795.91       4883.10       174.97 o                         
 -14  17   2       1309.51       1325.38        80.49 o                         
 -13  17   2        404.97        490.67        77.23 o                         
 -12  17   2       1698.54       1753.13        89.75 o                         
 -11  17   2       8111.21       8409.05       261.55 o                         
 -10  17   2       5589.67       5868.37       178.93 o                         
  -9  17   2       9444.84       9247.09       249.75 o                         
  -8  17   2       2927.30       2860.76        85.79 o                         
  -7  17   2       4178.74       4177.07       108.54 o                         
  -6  17   2       6047.34       6053.96       132.08 o                         
  -5  17   2      23554.90      22597.83       397.99 o                         
  -4  17   2       5878.55       5876.39       121.26 o                         
  -3  17   2       4815.20       4831.99        94.34 o                         
  -2  17   2       4427.83       4368.74        88.44 o                         
  -1  17   2      24083.06      24385.64       397.47 o                         
   0  17   2      13189.73      13217.87       230.67 o                         
   1  17   2      24086.95      23622.30       385.47 o                         
   2  17   2       4425.41       4355.18       100.78 o                         
   3  17   2       4816.28       4736.60       106.35 o                         
   4  17   2       5878.77       5760.71       112.23 o                         
   5  17   2      23554.47      23721.73       420.91 o                         
   6  17   2       6046.90       6018.79       125.10 o                         
   7  17   2       4178.79       4346.17        90.32 o                         
   8  17   2       2927.87       2834.35       115.64 o                         
   9  17   2       9443.92       9205.06       204.01 o                         
  10  17   2       5588.36       5670.48       144.25 o                         
  11  17   2       8111.41       8321.22       203.02 o                         
  12  17   2       1697.67       1841.11        64.23 o                         
  13  17   2        404.71        508.89        39.96 o                         
  14  17   2       1309.20       1465.46        65.85 o                         
  15  17   2       4795.69       4841.46       142.99 o                         
  16  17   2       2610.20       2743.27       115.71 o                         
  17  17   2       2882.56       2864.12       111.91 o                         
  18  17   2        150.02        144.05        29.46 o                         
  19  17   2       1633.66       1465.62       104.03 o                         
  20  17   2        762.29        655.07        76.48 o                         
  21  17   2       1929.97       1723.23       119.15 o                         
  22  17   2        378.52        404.70        99.69 o                         
 -22  18   2        338.40        334.96        73.08 o                         
 -21  18   2        765.16        776.21       106.64 o                         
 -20  18   2       1636.52       1765.25       143.82 o                         
 -19  18   2       1140.86       1090.83        97.97 o                         
 -18  18   2        290.77        402.05        69.30 o                         
 -17  18   2        152.35        207.58        40.87 o                         
 -16  18   2       3884.36       4018.95       275.47 o                         
 -15  18   2       3206.37       3257.44       135.32 o                         
 -14  18   2       3510.60       3499.52       176.92 o                         
 -13  18   2        810.38        932.00        87.98 o                         
 -12  18   2       2478.10       2569.35       110.54 o                         
 -11  18   2       1424.67       1500.99       126.07 o                         
 -10  18   2       8562.42       8672.67       242.08 o                         
  -9  18   2       4299.10       4494.19       184.14 o                         
  -8  18   2       1137.68       1106.54        45.04 o                         
  -7  18   2       1880.45       1958.88        90.21 o                         
  -6  18   2      10584.68      10468.88       204.68 o                         
  -5  18   2       5377.10       5454.94       119.90 o                         
  -4  18   2      10079.60      10043.89       185.65 o                         
  -3  18   2       3673.82       3458.38        77.75 o                         
  -2  18   2       1376.32       1325.35        34.47 o                         
  -1  18   2       5737.86       5666.00       112.71 o                         
   0  18   2      23375.06      23448.88       424.84 o                         
   1  18   2       5733.82       5664.93       115.87 o                         
   2  18   2       1375.42       1392.48        41.19 o                         
   3  18   2       3675.20       3658.75        81.48 o                         
   4  18   2      10081.68      10023.58       186.04 o                         
   5  18   2       5375.62       5499.87       120.83 o                         
   6  18   2      10583.21      10157.26       196.21 o                         
   7  18   2       1880.24       1810.80        57.09 o                         
   8  18   2       1138.17       1144.26        45.46 o                         
   9  18   2       4298.91       4420.46       115.56 o                         
  10  18   2       8563.53       8580.16       212.35 o                         
  11  18   2       1424.59       1561.79        59.76 o                         
  12  18   2       2478.01       2494.96        79.27 o                         
  13  18   2        811.13        906.52        46.25 o                         
  14  18   2       3513.49       3493.36       136.41 o                         
  15  18   2       3206.41       3105.80       133.92 o                         
  16  18   2       3883.43       3813.44       133.17 o                         
  17  18   2        152.43        189.21        74.44 o                         
  18  18   2        291.18        240.41        59.75 o                         
  19  18   2       1141.60       1077.51        90.28 o                         
  20  18   2       1636.45       1782.43        99.57 o                         
  21  18   2        764.98        622.12       144.68 o                         
  22  18   2        338.40        177.52        99.75 o                         
 -22  19   2        136.84        145.09        91.64 o                         
 -21  19   2        579.42        563.62        89.34 o                         
 -20  19   2       1292.47       1564.48       152.73 o                         
 -19  19   2        854.11        918.59        94.93 o                         
 -18  19   2        124.02        128.17        44.53 o                         
 -17  19   2         83.62         77.12        33.62 o                         
 -16  19   2       1476.52       1519.59        93.09 o                         
 -15  19   2       2452.48       2453.64       120.04 o                         
 -14  19   2        897.33       1087.95        86.65 o                         
 -13  19   2        886.72        922.40        74.80 o                         
 -12  19   2        468.15        487.91        52.25 o                         
 -11  19   2       3111.19       3160.33       125.80 o                         
 -10  19   2       2037.31       2006.29       126.07 o                         
  -9  19   2       3308.47       3342.78       122.83 o                         
  -8  19   2       1347.55       1269.84        47.64 o                         
  -7  19   2        840.54        883.74        65.11 o                         
  -6  19   2       1490.37       1506.63        60.65 o                         
  -5  19   2       7449.11       7297.50       167.22 o                         
  -4  19   2       5326.42       5286.18       114.41 o                         
  -3  19   2       1854.89       1852.18        54.62 o                         
  -2  19   2       1227.91       1253.94        52.39 o                         
  -1  19   2       2822.90       2916.62        82.09 o                         
   0  19   2       1212.84       1278.43        39.52 o                         
   1  19   2       2820.62       2877.76        66.12 o                         
   2  19   2       1230.77       1239.48        56.13 o                         
   3  19   2       1852.06       1792.85        47.47 o                         
   4  19   2       5327.87       5196.54       113.65 o                         
   5  19   2       7452.42       7485.97       149.86 o                         
   6  19   2       1490.55       1507.02        45.55 o                         
   7  19   2        840.22        880.13        39.85 o                         
   8  19   2       1347.65       1332.98        64.18 o                         
   9  19   2       3308.67       3237.49        93.94 o                         
  10  19   2       2038.49       2097.54        72.87 o                         
  11  19   2       3110.94       3206.06       105.15 o                         
  12  19   2        468.04        476.14        40.11 o                         
  13  19   2        886.38        904.58        53.73 o                         
  14  19   2        896.88        959.03       129.31 o                         
  15  19   2       2454.03       2635.42       120.62 o                         
  16  19   2       1477.07       1331.91        94.88 o                         
  17  19   2         83.34         77.91        30.97 o                         
  18  19   2        124.06         55.29        44.40 o                         
  19  19   2        853.54        672.98       116.34 o                         
  20  19   2       1293.13       1187.06        98.31 o                         
  21  19   2        579.67        549.97       101.56 o                         
  22  19   2        136.76         66.50       279.86 o                         
 -21  20   2        787.24        692.08       103.73 o                         
 -20  20   2        767.29        604.67       114.26 o                         
 -19  20   2        379.28        412.29        77.58 o                         
 -18  20   2        151.20        207.15        53.30 o                         
 -17  20   2        107.11         39.13        57.51 o                         
 -16  20   2        262.59        240.59        65.68 o                         
 -15  20   2       1466.27       1430.58        90.44 o                         
 -14  20   2        813.31        831.79        93.11 o                         
 -13  20   2        812.97        844.22        73.53 o                         
 -12  20   2        309.88        318.78        40.95 o                         
 -11  20   2       1776.74       1945.44        90.86 o                         
 -10  20   2        980.50       1066.97        56.91 o                         
  -9  20   2       1162.39       1082.31        42.76 o                         
  -8  20   2        513.64        573.76        36.02 o                         
  -7  20   2          5.01          7.47         9.45 o                         
  -6  20   2        451.19        431.69        25.02 o                         
  -5  20   2       1235.86       1243.89        43.65 o                         
  -4  20   2       1410.23       1299.19        41.00 o                         
  -3  20   2        380.84        363.53        23.19 o                         
  -2  20   2        268.78        264.41        22.73 o                         
  -1  20   2        276.69        321.38        23.44 o                         
   0  20   2        368.50        404.40        25.86 o                         
   1  20   2        276.75        333.07        23.11 o                         
   2  20   2        268.63        293.32        19.55 o                         
   3  20   2        381.08        428.16        24.97 o                         
   4  20   2       1409.40       1314.06        40.27 o                         
   5  20   2       1235.50       1266.46        41.63 o                         
   6  20   2        451.50        483.49        25.70 o                         
   7  20   2          5.01         10.75        11.36 o                         
   8  20   2        513.68        546.03        24.04 o                         
   9  20   2       1162.66       1105.55        55.28 o                         
  10  20   2        980.61        955.18        49.56 o                         
  11  20   2       1776.53       1728.55        75.10 o                         
  12  20   2        309.82        324.00        30.01 o                         
  13  20   2        813.57        748.13        56.82 o                         
  14  20   2        812.22        883.05        72.08 o                         
  15  20   2       1465.77       1561.12       103.40 o                         
  16  20   2        262.86        338.34       102.62 o                         
  17  20   2        107.42        130.21        42.55 o                         
  18  20   2        151.61        118.20        67.87 o                         
  19  20   2        379.41        300.75        39.59 o                         
  20  20   2        767.58        410.32       120.34 o                         
  21  20   2        787.18        755.91       151.43 o                         
 -21  21   2        413.42        339.03        87.30 o                         
 -20  21   2        574.81        640.26        93.12 o                         
 -19  21   2        140.04        148.87       102.06 o                         
 -18  21   2        106.90        196.15        51.31 o                         
 -17  21   2        772.32        683.45        80.51 o                         
 -16  21   2       1145.39       1160.51        87.69 o                         
 -15  21   2        287.57        383.51        49.57 o                         
 -14  21   2        485.63        618.75        59.10 o                         
 -13  21   2        486.20        498.07        85.92 o                         
 -12  21   2       1205.56       1322.37        81.68 o                         
 -11  21   2        753.52        812.96        58.60 o                         
 -10  21   2        841.51        896.08        58.91 o                         
  -9  21   2         93.22        123.38        16.89 o                         
  -8  21   2        460.64        473.04        38.52 o                         
  -7  21   2        655.33        680.32        35.57 o                         
  -6  21   2        883.31        927.72        63.64 o                         
  -5  21   2        417.97        468.48        30.15 o                         
  -4  21   2         90.70        102.88        20.59 o                         
  -3  21   2         98.12         82.63        14.22 o                         
  -2  21   2        103.35        127.06        15.04 o                         
  -1  21   2        487.64        580.36        34.64 o                         
   0  21   2        324.00        352.09        23.68 o                         
   1  21   2        488.01        612.54        35.80 o                         
   2  21   2        103.10        108.12        13.98 o                         
   3  21   2         97.99         79.35        13.23 o                         
   4  21   2         90.69         94.11        13.01 o                         
   5  21   2        417.83        501.75        32.89 o                         
   6  21   2        883.37        943.91        38.08 o                         
   7  21   2        654.77        760.44        31.92 o                         
   8  21   2        460.35        444.90        38.72 o                         
   9  21   2         93.11         86.90        23.93 o                         
  10  21   2        840.98        880.26        47.04 o                         
  11  21   2        753.55        793.24        50.76 o                         
  12  21   2       1205.35       1207.99        89.65 o                         
  13  21   2        485.70        569.80        49.60 o                         
  14  21   2        485.29        407.20        54.20 o                         
  15  21   2        287.62        358.27        50.92 o                         
  16  21   2       1145.94       1188.52        87.12 o                         
  17  21   2        771.81        664.85        75.79 o                         
  18  21   2        106.79        121.96        54.04 o                         
  19  21   2        139.94         72.88        32.23 o                         
  20  21   2        574.12        684.10       117.12 o                         
  21  21   2        413.42        388.87        85.13 o                         
 -21  22   2        880.81        677.86       218.90 o                         
 -20  22   2        319.39        381.34        74.42 o                         
 -19  22   2          7.68         56.40        59.68 o                         
 -18  22   2        373.03        427.93        61.27 o                         
 -17  22   2       1231.85       1185.05       108.04 o                         
 -16  22   2       1371.21       1470.95        91.80 o                         
 -15  22   2        602.25        587.46        62.31 o                         
 -14  22   2        111.74         66.65        36.97 o                         
 -13  22   2        637.02        696.06        76.13 o                         
 -12  22   2       1787.61       1933.82        99.94 o                         
 -11  22   2       1885.37       1944.30        89.36 o                         
 -10  22   2       2554.65       2506.96        95.54 o                         
  -9  22   2        230.05        250.56        27.24 o                         
  -8  22   2        408.10        446.37        41.18 o                         
  -7  22   2       1399.89       1357.33        75.87 o                         
  -6  22   2       3864.42       3967.54       100.10 o                         
  -5  22   2       1746.49       1636.31        52.32 o                         
  -4  22   2       1571.81       1536.71        58.83 o                         
  -3  22   2        601.24        609.42        30.21 o                         
  -2  22   2       1050.24       1051.89        50.99 o                         
  -1  22   2       1627.41       1623.36        69.07 o                         
   0  22   2       3355.44       3215.47        82.45 o                         
   1  22   2       1626.69       1660.60        64.74 o                         
   2  22   2       1050.36       1047.26        51.02 o                         
   3  22   2        601.74        638.99        33.63 o                         
   4  22   2       1570.45       1497.05        49.49 o                         
   5  22   2       1746.86       1670.55        56.23 o                         
   6  22   2       3865.67       3827.16       108.00 o                         
   7  22   2       1400.27       1463.11        50.68 o                         
   8  22   2        408.01        457.96        38.18 o                         
   9  22   2        230.29        307.66        33.09 o                         
  10  22   2       2553.68       2514.97        89.70 o                         
  11  22   2       1886.39       1922.30        82.85 o                         
  12  22   2       1789.33       1829.85        87.42 o                         
  13  22   2        636.85        650.01        51.11 o                         
  14  22   2        111.90        124.22        32.49 o                         
  15  22   2        602.68        549.55        49.76 o                         
  16  22   2       1370.68       1281.26       112.15 o                         
  17  22   2       1232.00        941.37       134.17 o                         
  18  22   2        373.36        427.28        49.96 o                         
  19  22   2          7.64        -47.26        47.26 o                         
  20  22   2        319.52        168.30       200.89 o                         
  21  22   2        880.74        574.65       109.39 o                         
 -20  23   2        330.50        374.88       114.38 o                         
 -19  23   2         15.60        149.95        57.57 o                         
 -18  23   2        606.93        650.77        77.45 o                         
 -17  23   2       1302.74       1378.31       100.34 o                         
 -16  23   2       1588.65       1386.00       144.47 o                         
 -15  23   2       2012.52       1922.71       171.83 o                         
 -14  23   2        328.69        385.74        48.55 o                         
 -13  23   2        632.54        810.94        69.23 o                         
 -12  23   2       1897.76       1712.94        92.21 o                         
 -11  23   2       3742.02       3626.51       129.86 o                         
 -10  23   2       1960.25       1915.86        76.59 o                         
  -9  23   2       2190.83       2196.11        77.75 o                         
  -8  23   2       1941.00       1896.15        59.73 o                         
  -7  23   2       3219.49       3203.82       106.20 o                         
  -6  23   2       3437.66       3427.18        94.62 o                         
  -5  23   2       7066.66       6864.81       155.91 o                         
  -4  23   2       2667.96       2659.80        69.51 o                         
  -3  23   2        761.45        827.07        37.11 o                         
  -2  23   2       2120.01       2079.41        75.19 o                         
  -1  23   2       5465.49       5418.51       115.29 o                         
   0  23   2       3866.61       3788.17        93.81 o                         
   1  23   2       5465.32       5355.05       114.96 o                         
   2  23   2       2121.11       2063.23        95.44 o                         
   3  23   2        761.14        785.14        35.69 o                         
   4  23   2       2667.36       2616.62        86.40 o                         
   5  23   2       7066.82       6803.46       148.29 o                         
   6  23   2       3439.92       3422.26       107.38 o                         
   7  23   2       3219.48       3242.79        89.32 o                         
   8  23   2       1939.95       2102.81        71.37 o                         
   9  23   2       2191.85       2256.60        85.35 o                         
  10  23   2       1960.71       2087.35       115.52 o                         
  11  23   2       3742.08       3598.53       181.86 o                         
  12  23   2       1897.22       1908.54       127.23 o                         
  13  23   2        632.57        642.03        51.21 o                         
  14  23   2        328.74        333.05        51.84 o                         
  15  23   2       2013.08       1848.03        89.96 o                         
  16  23   2       1589.32       1542.81       117.47 o                         
  17  23   2       1303.30       1185.80        94.59 o                         
  18  23   2        606.50        599.12        48.20 o                         
  19  23   2         15.58          7.48        47.78 o                         
  20  23   2        330.72        210.56        76.73 o                         
 -20  24   2        948.40       1119.03       152.82 o                         
 -19  24   2        176.19         95.75        67.19 o                         
 -18  24   2        365.49        335.12        69.58 o                         
 -17  24   2       1426.29       1433.13       114.00 o                         
 -16  24   2       2561.90       2733.68       280.93 o                         
 -15  24   2        999.79        890.16        79.43 o                         
 -14  24   2       1081.94       1183.28       133.77 o                         
 -13  24   2       1743.34       1738.86       143.11 o                         
 -12  24   2       2306.86       2293.28       107.14 o                         
 -11  24   2       2819.88       2827.14       105.54 o                         
 -10  24   2       4541.91       4578.91       166.50 o                         
  -9  24   2       1550.17       1522.94        95.96 o                         
  -8  24   2        637.33        719.02        39.72 o                         
  -7  24   2       2468.42       2362.68        76.66 o                         
  -6  24   2       7553.11       7579.73       191.62 o                         
  -5  24   2       5006.94       4871.62       155.44 o                         
  -4  24   2       6912.82       6839.81       161.35 o                         
  -3  24   2       4352.08       4123.24        89.94 o                         
  -2  24   2       2973.55       2964.76       100.74 o                         
  -1  24   2       4753.94       4745.19       110.88 o                         
   0  24   2      11204.40      10829.04       204.28 o                         
   1  24   2       4755.43       4560.46       102.99 o                         
   2  24   2       2973.21       2901.67       100.40 o                         
   3  24   2       4352.54       4171.42       101.94 o                         
   4  24   2       6913.09       6811.98       146.67 o                         
   5  24   2       5004.73       4943.08       128.94 o                         
   6  24   2       7554.50       7843.48       188.49 o                         
   7  24   2       2469.15       2473.30        80.99 o                         
   8  24   2        638.19        657.32        39.15 o                         
   9  24   2       1550.49       1427.52        82.02 o                         
  10  24   2       4540.94       4750.35       140.89 o                         
  11  24   2       2821.55       2918.86       185.44 o                         
  12  24   2       2306.55       2223.34       125.88 o                         
  13  24   2       1743.48       1700.28       116.79 o                         
  14  24   2       1081.54       1113.88        61.60 o                         
  15  24   2        999.91        947.64        81.01 o                         
  16  24   2       2562.35       2600.00       202.55 o                         
  17  24   2       1425.82       1601.46       122.71 o                         
  18  24   2        365.28        308.77        80.67 o                         
  19  24   2        176.37        171.44        69.04 o                         
  20  24   2        948.38        958.12       127.16 o                         
 -19  25   2        824.31        672.42        93.81 o                         
 -18  25   2        286.57        139.15        72.64 o                         
 -17  25   2       1593.20       1607.71       159.96 o                         
 -16  25   2       1137.37       1114.70        88.75 o                         
 -15  25   2       2861.63       2584.61       149.47 o                         
 -14  25   2       1098.94       1143.01        83.67 o                         
 -13  25   2        914.58        989.93       102.23 o                         
 -12  25   2       1211.69       1150.01        80.86 o                         
 -11  25   2       5254.76       5246.52       151.79 o                         
 -10  25   2       2979.51       2886.05       181.00 o                         
  -9  25   2       3474.37       3474.50       137.49 o                         
  -8  25   2       1767.88       1794.81        66.29 o                         
  -7  25   2       2976.05       2908.04        80.01 o                         
  -6  25   2       3389.41       3329.86       114.77 o                         
  -5  25   2       9478.63       9516.40       218.14 o                         
  -4  25   2       4171.67       4071.94       100.72 o                         
  -3  25   2       3500.85       3300.85        87.26 o                         
  -2  25   2       4151.83       3953.18       100.86 o                         
  -1  25   2       9209.38       8929.92       183.28 o                         
   0  25   2       4702.82       4751.53       111.98 o                         
   1  25   2       9209.89       8876.24       245.17 o                         
   2  25   2       4151.79       3857.87        97.43 o                         
   3  25   2       3500.53       3402.04        87.60 o                         
   4  25   2       4170.91       4029.31       109.97 o                         
   5  25   2       9477.43       9294.16       198.87 o                         
   6  25   2       3387.80       3481.35       103.27 o                         
   7  25   2       2977.55       2859.65        88.50 o                         
   8  25   2       1768.33       1799.93        65.41 o                         
   9  25   2       3472.73       3657.88       121.15 o                         
  10  25   2       2978.58       3161.83       146.53 o                         
  11  25   2       5254.44       5374.07       269.67 o                         
  12  25   2       1211.70       1356.35        87.28 o                         
  13  25   2        914.29        966.06        57.01 o                         
  14  25   2       1098.59       1068.23       101.82 o                         
  15  25   2       2861.41       2906.23       265.37 o                         
  16  25   2       1137.24       1310.36       119.68 o                         
  17  25   2       1592.90       1580.89       135.94 o                         
  18  25   2        286.51        207.06        71.19 o                         
  19  25   2        824.26        857.80       125.12 o                         
  20  25   2        560.10        371.30       141.32 o                         
 -19  26   2        662.21        741.76       129.54 o                         
 -18  26   2        142.75         84.55        53.01 o                         
 -17  26   2        197.56        156.96        47.66 o                         
 -16  26   2       2325.54       2043.04       161.52 o                         
 -15  26   2       1574.42       1765.52       155.27 o                         
 -14  26   2       2337.90       2296.98       140.67 o                         
 -13  26   2       1101.15       1076.16       117.08 o                         
 -12  26   2       1534.79       1514.05        85.95 o                         
 -11  26   2       1040.98       1041.47        69.46 o                         
 -10  26   2       4379.11       4186.43       129.25 o                         
  -9  26   2       2728.73       2829.70       213.72 o                         
  -8  26   2       1311.91       1307.12        55.26 o                         
  -7  26   2       2749.42       2742.57        99.68 o                         
  -6  26   2       5335.07       5188.30       140.88 o                         
  -5  26   2       3049.35       3136.99        85.99 o                         
  -4  26   2       4741.16       4709.71       109.70 o                         
  -3  26   2       3403.05       3424.03        92.87 o                         
  -2  26   2       1681.02       1635.79        63.09 o                         
  -1  26   2       3820.37       3933.00       108.11 o                         
   0  26   2       9079.67       8994.88       177.39 o                         
   1  26   2       3818.99       3802.36       129.09 o                         
   2  26   2       1680.92       1650.48        58.86 o                         
   3  26   2       3402.87       3305.67        96.18 o                         
   4  26   2       4742.35       4778.51       130.76 o                         
   5  26   2       3049.49       3231.26       164.98 o                         
   6  26   2       5333.42       5228.25       143.83 o                         
   7  26   2       2748.44       2783.54       123.87 o                         
   8  26   2       1311.63       1325.61        65.24 o                         
   9  26   2       2727.66       2835.53       126.10 o                         
  10  26   2       4380.58       4355.30       173.06 o                         
  11  26   2       1040.21       1191.27        67.29 o                         
  12  26   2       1533.67       1517.96        74.27 o                         
  13  26   2       1101.29       1032.14        83.33 o                         
  14  26   2       2337.88       2235.04       112.48 o                         
  15  26   2       1573.51       1515.14       117.75 o                         
  16  26   2       2325.81       2159.21       142.88 o                         
  17  26   2        197.44        183.00        51.94 o                         
  18  26   2        142.91        122.00        87.99 o                         
  19  26   2        662.11        623.45        92.18 o                         
 -19  27   2        817.43        892.23       207.82 o                         
 -18  27   2        241.20        264.28        64.78 o                         
 -17  27   2         27.56         90.40        74.49 o                         
 -16  27   2        357.72        367.37       141.64 o                         
 -15  27   2       2252.70       2399.96       165.08 o                         
 -14  27   2        970.92       1007.63       118.76 o                         
 -13  27   2        609.61        662.46        83.66 o                         
 -12  27   2        428.68        423.94        51.41 o                         
 -11  27   2       2231.37       2065.21        99.02 o                         
 -10  27   2       1114.53       1121.50        59.09 o                         
  -9  27   2       2521.10       2471.85       162.73 o                         
  -8  27   2       1151.09       1238.62        57.99 o                         
  -7  27   2        445.62        556.47        39.26 o                         
  -6  27   2        933.69       1090.62        47.84 o                         
  -5  27   2       4817.43       4530.56       131.27 o                         
  -4  27   2       2486.66       2448.54        79.56 o                         
  -3  27   2       1202.96       1289.27        65.09 o                         
  -2  27   2        846.16        978.97        51.84 o                         
  -1  27   2       2844.05       2895.02        81.74 o                         
   0  27   2        918.85        961.54        47.13 o                         
   1  27   2       2842.10       2625.66        78.96 o                         
   2  27   2        846.88        827.55        67.13 o                         
   3  27   2       1202.13       1243.47        51.99 o                         
   4  27   2       2487.98       2493.00        79.79 o                         
   5  27   2       4819.34       4866.33       155.52 o                         
   6  27   2        933.14       1042.56        53.75 o                         
   7  27   2        445.04        488.37        40.36 o                         
   8  27   2       1151.10       1191.51       116.47 o                         
   9  27   2       2521.16       2416.78       104.42 o                         
  10  27   2       1115.18       1279.57        73.03 o                         
  11  27   2       2231.00       2215.84       107.67 o                         
  12  27   2        428.72        447.62        46.76 o                         
  13  27   2        609.59        611.34        69.78 o                         
  14  27   2        970.61        943.37        79.20 o                         
  15  27   2       2253.32       2188.87       128.92 o                         
  16  27   2        357.79        416.09        91.49 o                         
  17  27   2         27.46        -14.39        64.00 o                         
  18  27   2        241.06        288.78        74.79 o                         
  19  27   2        816.87        953.19       362.99 o                         
 -18  28   2        165.37        178.72        76.23 o                         
 -17  28   2         39.76        -40.67        40.67 o                         
 -16  28   2        175.99        132.24        85.90 o                         
 -15  28   2        840.01        936.27       181.53 o                         
 -14  28   2        790.87        793.80        93.61 o                         
 -13  28   2        400.57        365.59        75.74 o                         
 -12  28   2        125.99        112.98        38.44 o                         
 -11  28   2        264.97        250.82        66.29 o                         
 -10  28   2       1334.51       1389.75        90.85 o                         
  -9  28   2        962.82        988.02        72.39 o                         
  -8  28   2        473.65        589.18        48.46 o                         
  -7  28   2        217.98        203.26        36.66 o                         
  -6  28   2        550.64        568.62        37.16 o                         
  -5  28   2        613.46        659.63        40.04 o                         
  -4  28   2       1257.46       1314.70        48.49 o                         
  -3  28   2        652.93        684.27        45.17 o                         
  -2  28   2        177.49        207.20        24.15 o                         
  -1  28   2        122.99        140.61        21.55 o                         
   0  28   2        862.01       1015.30        52.37 o                         
   1  28   2        123.06        113.74        24.62 o                         
   2  28   2        177.19        203.50        41.01 o                         
   3  28   2        653.27        681.73        41.84 o                         
   4  28   2       1257.33       1331.19        76.42 o                         
   5  28   2        613.92        643.16        41.49 o                         
   6  28   2        550.44        580.35        51.59 o                         
   7  28   2        218.02        230.20        34.82 o                         
   8  28   2        473.52        531.22        44.26 o                         
   9  28   2        963.35       1114.06        96.73 o                         
  10  28   2       1335.00       1409.76        71.51 o                         
  11  28   2        264.93        269.56        34.96 o                         
  12  28   2        126.02        136.14        56.42 o                         
  13  28   2        400.81        406.34        45.87 o                         
  14  28   2        790.48        843.85        74.58 o                         
  15  28   2        840.16        956.75        94.76 o                         
  16  28   2        176.01         80.42        56.39 o                         
  17  28   2         39.80         77.69        55.93 o                         
  18  28   2        165.56        208.54        79.19 o                         
 -18  29   2         42.96         66.73        90.12 o                         
 -17  29   2        488.70        267.37        63.54 o                         
 -16  29   2        418.00        292.55        65.26 o                         
 -15  29   2        108.43        111.81        45.07 o                         
 -14  29   2        488.73        388.77        55.00 o                         
 -13  29   2        758.67        617.09       132.78 o                         
 -12  29   2        319.17        345.68        63.99 o                         
 -11  29   2        191.62        261.75        55.14 o                         
 -10  29   2        586.34        675.84        52.41 o                         
  -9  29   2        309.57        406.21        43.20 o                         
  -8  29   2        113.24        113.51        34.50 o                         
  -7  29   2        260.51        246.43        36.67 o                         
  -6  29   2        390.40        363.49        32.30 o                         
  -5  29   2          4.04         -8.68        15.93 o                         
  -4  29   2         22.66         28.73        19.88 o                         
  -3  29   2        128.72        155.30        23.98 o                         
  -2  29   2         44.11         45.87        20.87 o                         
  -1  29   2         70.75         58.50        20.43 o                         
   0  29   2         65.95         61.45        17.85 o                         
   1  29   2         70.80        116.95        19.37 o                         
   2  29   2         44.22         69.89        19.10 o                         
   3  29   2        128.54         97.57        19.61 o                         
   4  29   2         22.60         52.13        23.35 o                         
   5  29   2          4.07          9.02        17.86 o                         
   6  29   2        390.34        414.43        36.45 o                         
   7  29   2        260.39        258.96        33.03 o                         
   8  29   2        113.20        170.11        28.79 o                         
   9  29   2        309.70        362.38        41.04 o                         
  10  29   2        586.38        699.44        79.44 o                         
  11  29   2        191.50        197.97        78.93 o                         
  12  29   2        319.06        207.60        72.37 o                         
  13  29   2        758.53        760.62        96.22 o                         
  14  29   2        488.98        530.12        72.83 o                         
  15  29   2        108.35        140.43        39.62 o                         
  16  29   2        418.15        324.20       239.68 o                         
  17  29   2        488.50        530.90        82.34 o                         
  18  29   2         43.12         -3.06        66.10 o                         
 -17  30   2        684.91        741.48       172.03 o                         
 -16  30   2        725.17        562.00        79.59 o                         
 -15  30   2        342.38        243.79        58.59 o                         
 -14  30   2         18.22         23.03        62.26 o                         
 -13  30   2        681.10        762.34        81.47 o                         
 -12  30   2       1052.68       1129.80       270.03 o                         
 -11  30   2        634.34        592.86        65.97 o                         
 -10  30   2        677.41        774.44        89.75 o                         
  -9  30   2         37.05         69.31        23.98 o                         
  -8  30   2        366.58        326.41        37.16 o                         
  -7  30   2        854.08        867.21        53.99 o                         
  -6  30   2       1487.88       1465.70        91.04 o                         
  -5  30   2        434.59        484.21        43.33 o                         
  -4  30   2        447.98        440.90        39.77 o                         
  -3  30   2        641.52        722.81        68.81 o                         
  -2  30   2        492.65        510.17        44.12 o                         
  -1  30   2        501.28        578.24        57.21 o                         
   0  30   2        656.66        701.77        50.13 o                         
   1  30   2        500.87        503.15        48.44 o                         
   2  30   2        492.15        553.71        45.01 o                         
   3  30   2        641.85        605.62        56.85 o                         
   4  30   2        447.47        483.03        42.92 o                         
   5  30   2        434.40        511.32        44.79 o                         
   6  30   2       1487.73       1457.27        80.90 o                         
   7  30   2        853.88        821.99        88.24 o                         
   8  30   2        366.48        399.06        43.80 o                         
   9  30   2         37.07         52.91        59.83 o                         
  10  30   2        676.94        671.48        68.46 o                         
  11  30   2        634.04        763.17        81.37 o                         
  12  30   2       1052.94       1181.21       112.00 o                         
  13  30   2        681.21        680.18        69.76 o                         
  14  30   2         18.19        103.64        78.03 o                         
  15  30   2        342.45        351.26        68.39 o                         
  16  30   2        724.68        719.01        81.60 o                         
  17  30   2        684.64        821.84       148.64 o                         
 -16  31   2       1044.51       1048.20       263.24 o                         
 -15  31   2        905.46        887.09       108.05 o                         
 -14  31   2        245.47        179.51        61.53 o                         
 -13  31   2        612.43        738.93       102.10 o                         
 -12  31   2       1538.94       1597.75       115.45 o                         
 -11  31   2       2141.35       2289.26       132.68 o                         
 -10  31   2        436.93        350.22        39.14 o                         
  -9  31   2        741.16        747.03       108.22 o                         
  -8  31   2       1461.38       1463.11        73.98 o                         
  -7  31   2       1657.13       1719.28        66.57 o                         
  -6  31   2       1606.99       1574.56        91.06 o                         
  -5  31   2       3312.08       3395.99       131.13 o                         
  -4  31   2       1208.85       1181.39        57.65 o                         
  -3  31   2        919.85        927.95        66.61 o                         
  -2  31   2       1505.20       1418.96       106.56 o                         
  -1  31   2       2423.36       2416.43        84.73 o                         
   0  31   2        767.52        858.84        58.27 o                         
   1  31   2       2422.33       2376.96       120.62 o                         
   2  31   2       1505.77       1508.89        70.46 o                         
   3  31   2        919.60        905.44        54.51 o                         
   4  31   2       1209.41       1274.33        69.82 o                         
   5  31   2       3312.93       3084.96       119.24 o                         
   6  31   2       1607.30       1493.10        73.48 o                         
   7  31   2       1657.12       1715.55        72.04 o                         
   8  31   2       1460.66       1345.25        89.56 o                         
   9  31   2        741.84        738.12        72.26 o                         
  10  31   2        437.02        430.82        71.03 o                         
  11  31   2       2140.55       2180.71       106.12 o                         
  12  31   2       1538.63       1728.32       100.14 o                         
  13  31   2        612.90        542.04        62.92 o                         
  14  31   2        245.57        193.71        88.69 o                         
  15  31   2        905.75        748.67        82.97 o                         
  16  31   2       1044.40        886.15        96.81 o                         
 -16  32   2       1168.24       1272.19       250.16 o                         
 -15  32   2        560.55        541.01       127.12 o                         
 -14  32   2        507.52        432.07        82.00 o                         
 -13  32   2       1422.31       1820.62       167.41 o                         
 -12  32   2       1133.32       1100.85       261.43 o                         
 -11  32   2       1590.40       1517.75       282.83 o                         
 -10  32   2       1978.98       1862.04       127.74 o                         
  -9  32   2        924.64        990.31        83.41 o                         
  -8  32   2        393.62        388.52        55.71 o                         
  -7  32   2       2638.55       2521.23       109.70 o                         
  -6  32   2       3724.54       3914.46       242.06 o                         
  -5  32   2       1965.22       2120.87       104.80 o                         
  -4  32   2       3297.57       3443.05       191.09 o                         
  -3  32   2       3759.25       3713.03       188.25 o                         
  -2  32   2       1248.55       1260.96        66.36 o                         
  -1  32   2       1959.48       1994.37       101.43 o                         
   0  32   2       4910.62       4787.15       188.72 o                         
   1  32   2       1960.61       1860.19        80.30 o                         
   2  32   2       1247.64       1363.24       100.23 o                         
   3  32   2       3759.87       3628.22       106.87 o                         
   4  32   2       3297.61       3407.09       149.58 o                         
   5  32   2       1964.73       1907.34       131.32 o                         
   6  32   2       3725.65       3788.17       152.10 o                         
   7  32   2       2638.24       2705.49       106.99 o                         
   8  32   2        394.73        278.03        44.25 o                         
   9  32   2        924.87        966.68        84.06 o                         
  10  32   2       1978.40       1773.60       156.94 o                         
  11  32   2       1591.27       1725.32        98.44 o                         
  12  32   2       1133.30       1162.21        83.88 o                         
  13  32   2       1422.28       1313.68        97.90 o                         
  14  32   2        507.42        542.76        99.44 o                         
  15  32   2        560.70        542.05       118.49 o                         
  16  32   2       1169.06       1047.37       149.62 o                         
 -15  33   2       1128.39       1258.05       146.47 o                         
 -14  33   2       1132.43        939.57       153.54 o                         
 -13  33   2        610.20        638.10       107.95 o                         
 -12  33   2       1111.24       1115.62       151.71 o                         
 -11  33   2       2583.37       2841.25       238.70 o                         
 -10  33   2       1439.89       1355.41        83.82 o                         
  -9  33   2       1788.09       1764.56        83.17 o                         
  -8  33   2       1267.40       1214.20        67.03 o                         
  -7  33   2       1621.83       1636.44        73.76 o                         
  -6  33   2       1549.29       1547.91        98.94 o                         
  -5  33   2       3843.97       3877.63       211.43 o                         
  -4  33   2       1929.08       1780.92        85.80 o                         
  -3  33   2       2406.83       2575.47       109.70 o                         
  -2  33   2       4100.36       4062.11       214.74 o                         
  -1  33   2       3454.61       3294.33       123.07 o                         
   0  33   2       1749.52       1860.34        78.25 o                         
   1  33   2       3453.04       3404.85       111.39 o                         
   2  33   2       4100.07       3992.09       128.67 o                         
   3  33   2       2406.57       2331.21        95.82 o                         
   4  33   2       1927.86       1925.39        96.86 o                         
   5  33   2       3844.46       3821.20       140.55 o                         
   6  33   2       1548.23       1613.67       153.30 o                         
   7  33   2       1622.28       1602.14       108.39 o                         
   8  33   2       1268.38       1252.71       143.45 o                         
   9  33   2       1787.88       1846.01       117.40 o                         
  10  33   2       1440.64       1512.13        96.58 o                         
  11  33   2       2583.18       2571.68       124.76 o                         
  12  33   2       1111.37       1355.16        89.95 o                         
  13  33   2        610.75        557.85        65.29 o                         
  14  33   2       1132.90       1147.53       142.26 o                         
  15  33   2       1128.39       1189.74       109.25 o                         
 -14  34   2       1331.97       1411.69       170.76 o                         
 -13  34   2        955.20        767.05        91.19 o                         
 -12  34   2        787.00        817.36       257.27 o                         
 -11  34   2       1136.09       1078.94       121.00 o                         
 -10  34   2       1836.39       1792.37       222.99 o                         
  -9  34   2       1773.48       1839.41       122.97 o                         
  -8  34   2       1253.90       1243.98        83.78 o                         
  -7  34   2       2135.52       2204.82        91.49 o                         
  -6  34   2       1438.04       1300.98       108.15 o                         
  -5  34   2       1640.46       1752.57       106.76 o                         
  -4  34   2       2095.74       2018.16       242.58 o                         
  -3  34   2       1910.51       1993.30        96.18 o                         
  -2  34   2       1751.72       1665.99        80.18 o                         
  -1  34   2       2063.64       2035.46        92.71 o                         
   0  34   2       3583.30       3597.93       154.08 o                         
   1  34   2       2063.60       2169.09       115.56 o                         
   2  34   2       1752.84       1665.36        73.01 o                         
   3  34   2       1909.81       1791.35        77.72 o                         
   4  34   2       2096.75       2224.38        85.89 o                         
   5  34   2       1641.67       1586.12        91.70 o                         
   6  34   2       1437.83       1308.18        80.44 o                         
   7  34   2       2135.22       2078.62       108.35 o                         
   8  34   2       1252.89       1267.56        88.98 o                         
   9  34   2       1773.55       1726.51       127.73 o                         
  10  34   2       1837.64       2020.71       116.79 o                         
  11  34   2       1135.79       1129.03       132.34 o                         
  12  34   2        786.40        798.13       105.31 o                         
  13  34   2        954.32        879.26       121.65 o                         
  14  34   2       1331.71       1283.04       108.19 o                         
 -14  35   2        786.99        737.06       174.57 o                         
 -13  35   2        268.28        232.60        59.19 o                         
 -12  35   2        340.79        360.62        66.16 o                         
 -11  35   2        792.15        711.78       175.95 o                         
 -10  35   2        783.80        826.45        78.54 o                         
  -9  35   2       1631.35       1630.59       101.15 o                         
  -8  35   2       1165.60       1138.69        70.90 o                         
  -7  35   2        373.17        418.05        67.57 o                         
  -6  35   2        550.91        662.10        93.95 o                         
  -5  35   2       1730.43       1922.40        96.46 o                         
  -4  35   2       1261.66       1301.97        77.41 o                         
  -3  35   2        583.68        573.87        59.43 o                         
  -2  35   2       1026.83       1030.90       119.41 o                         
  -1  35   2       1343.58       1397.34        84.43 o                         
   0  35   2       1019.64       1049.84        74.80 o                         
   1  35   2       1344.14       1374.12        69.55 o                         
   2  35   2       1026.71       1081.62        68.58 o                         
   3  35   2        583.41        577.81        59.55 o                         
   4  35   2       1261.59       1298.45        71.68 o                         
   5  35   2       1730.42       1598.81        89.78 o                         
   6  35   2        551.01        570.84        58.68 o                         
   7  35   2        372.84        306.52        61.69 o                         
   8  35   2       1165.78       1020.64        84.21 o                         
   9  35   2       1630.48       1855.59       113.21 o                         
  10  35   2        783.44        961.93       103.15 o                         
  11  35   2        792.79        837.41        96.79 o                         
  12  35   2        340.78        290.36        52.57 o                         
  13  35   2        268.19        315.87        52.18 o                         
  14  35   2        786.41        715.75        78.52 o                         
 -13  36   2        322.38        299.01        70.25 o                         
 -12  36   2         18.16         -3.95        44.73 o                         
 -11  36   2         10.27        107.97        60.96 o                         
 -10  36   2        929.70       1006.40        83.13 o                         
  -9  36   2        876.71        774.82        89.07 o                         
  -8  36   2        567.67        596.88        56.01 o                         
  -7  36   2         97.22        110.58        36.00 o                         
  -6  36   2        474.54        593.31        60.76 o                         
  -5  36   2        245.27        249.58        39.04 o                         
  -4  36   2        415.80        391.67        45.62 o                         
  -3  36   2        370.18        341.71        45.81 o                         
  -2  36   2        234.63        204.92        42.48 o                         
  -1  36   2        304.46        248.92        41.32 o                         
   0  36   2        472.35        472.31        57.51 o                         
   1  36   2        304.37        276.48        43.29 o                         
   2  36   2        234.58        317.28        42.62 o                         
   3  36   2        369.99        303.57        39.85 o                         
   4  36   2        416.13        349.49        49.93 o                         
   5  36   2        245.36        240.00        35.53 o                         
   6  36   2        473.79        512.85        59.25 o                         
   7  36   2         97.19        132.68        39.60 o                         
   8  36   2        566.81        573.69        68.71 o                         
   9  36   2        876.81        862.13        83.37 o                         
  10  36   2        930.35        928.54       115.66 o                         
  11  36   2         10.26         32.96        41.81 o                         
  12  36   2         18.22         51.16        40.42 o                         
  13  36   2        322.36        367.43        73.29 o                         
 -12  37   2         89.46        126.05        61.45 o                         
 -11  37   2         80.00         77.03        59.94 o                         
 -10  37   2         48.22         73.25        38.81 o                         
  -9  37   2        294.01        308.89        55.77 o                         
  -8  37   2        372.20        378.79        68.39 o                         
  -7  37   2        142.13        177.77        39.59 o                         
  -6  37   2         72.02        105.78        30.80 o                         
  -5  37   2         89.30         87.27        26.74 o                         
  -4  37   2         38.51        -20.61        27.60 o                         
  -3  37   2         74.89         64.36        39.56 o                         
  -2  37   2         33.32         38.47        31.20 o                         
  -1  37   2         36.59         29.63        33.76 o                         
   0  37   2         22.89         33.70        32.74 o                         
   1  37   2         36.62         38.96        28.91 o                         
   2  37   2         33.33          6.31        28.54 o                         
   3  37   2         74.95        116.60        32.47 o                         
   4  37   2         38.62         18.68        29.17 o                         
   5  37   2         89.37        106.66        32.89 o                         
   6  37   2         71.92         61.05        33.25 o                         
   7  37   2        142.22        183.77        40.09 o                         
   8  37   2        372.43        312.09        63.76 o                         
   9  37   2        293.98        342.41        60.56 o                         
  10  37   2         48.39         73.54        37.58 o                         
  11  37   2         79.94         76.75        52.56 o                         
  12  37   2         89.53         80.64        46.57 o                         
 -11  38   2        482.54        459.53       152.40 o                         
 -10  38   2         86.09         45.48        47.74 o                         
  -9  38   2         60.64        142.78        50.33 o                         
  -8  38   2        543.86        569.65       174.57 o                         
  -7  38   2        321.76        293.13        53.88 o                         
  -6  38   2        128.78        141.70        37.25 o                         
  -5  38   2        140.18        140.02        38.04 o                         
  -4  38   2         32.42          0.69        34.00 o                         
  -3  38   2         72.66         37.13        28.43 o                         
  -2  38   2        233.68        185.23        43.56 o                         
  -1  38   2        124.31         93.55        31.93 o                         
   0  38   2        101.02        139.96        36.54 o                         
   1  38   2        124.60        105.91        52.76 o                         
   2  38   2        233.81        307.58        51.53 o                         
   3  38   2         72.65         51.97        31.05 o                         
   4  38   2         32.37         69.94        36.37 o                         
   5  38   2        140.47        128.33        34.83 o                         
   6  38   2        128.79         71.30        44.00 o                         
   7  38   2        321.77        316.18        85.37 o                         
   8  38   2        543.75        542.20        81.20 o                         
   9  38   2         60.64         60.55        46.31 o                         
  10  38   2         86.11         47.67        50.21 o                         
  11  38   2        482.54        275.90        88.54 o                         
  -9  39   2        330.61        361.16        48.92 o                         
  -8  39   2        864.87        891.29        77.54 o                         
  -7  39   2        782.20        678.17        91.21 o                         
  -6  39   2        494.62        493.33        71.59 o                         
  -5  39   2        878.98        900.38       101.79 o                         
  -4  39   2        359.27        387.31        60.40 o                         
  -3  39   2        332.60        412.31        57.23 o                         
  -2  39   2        783.90        551.18        62.27 o                         
  -1  39   2        874.10        787.76        79.99 o                         
   0  39   2        272.44        311.07        51.15 o                         
   1  39   2        874.69        903.36        89.45 o                         
   2  39   2        783.97        682.03        69.76 o                         
   3  39   2        332.32        201.63        43.74 o                         
   4  39   2        359.31        318.28        56.34 o                         
   5  39   2        878.92        839.03        87.71 o                         
   6  39   2        494.90        435.74        76.20 o                         
   7  39   2        782.06        882.71        90.74 o                         
   8  39   2        864.73        748.98        83.65 o                         
   9  39   2        330.55        433.29        63.79 o                         
  -8  40   2        679.38        644.71        91.22 o                         
  -7  40   2       1366.46       1297.52       103.91 o                         
  -6  40   2       1471.74       1302.68        92.95 o                         
  -5  40   2        660.63        572.59        61.51 o                         
  -4  40   2        795.83        562.35        68.63 o                         
  -3  40   2       1824.13       1637.62       112.59 o                         
  -2  40   2        879.19        773.34        92.31 o                         
  -1  40   2       1300.26       1262.87       134.74 o                         
   0  40   2       1537.64       1565.79       116.03 o                         
   1  40   2       1300.12       1074.63       101.15 o                         
   2  40   2        879.11        867.81       141.85 o                         
   3  40   2       1824.11       1703.97       110.64 o                         
   4  40   2        796.21        665.79       172.60 o                         
   5  40   2        660.26        638.12        74.88 o                         
   6  40   2       1470.82       1338.32       104.96 o                         
   7  40   2       1366.30       1232.56       106.39 o                         
   8  40   2        679.65        597.29        77.20 o                         
  -6  41   2        979.96        746.28       123.00 o                         
  -5  41   2       1572.71       1326.38       118.45 o                         
  -4  41   2        976.28        917.38        83.99 o                         
  -3  41   2       1058.32        875.75        73.27 o                         
  -2  41   2       2740.02       2584.58       127.92 o                         
  -1  41   2       1575.93       1472.60       107.23 o                         
   0  41   2        595.80        624.08        66.37 o                         
   1  41   2       1575.15       1542.86       143.90 o                         
   2  41   2       2739.38       2548.84       181.54 o                         
   3  41   2       1058.75        750.63        79.77 o                         
   4  41   2        976.43        894.64       145.56 o                         
   5  41   2       1573.17       1677.42       137.15 o                         
   6  41   2        979.75       1096.04       110.14 o                         
  -3  42   2       1739.51       1631.64       134.53 o                         
  -2  42   2        887.67        861.26       103.99 o                         
  -1  42   2       1385.34       1282.55       109.83 o                         
   0  42   2       1294.15       1130.09       110.09 o                         
   1  42   2       1384.50        978.55        89.01 o                         
   2  42   2        887.64       1023.60        98.08 o                         
   3  42   2       1739.80       1762.15       138.22 o                         
   0   0   3          2.21          3.78         7.03 o                         
   1   0   3          5.38         11.81         5.86 o                         
   2   0   3        105.26        119.20        11.98 o                         
   3   0   3        373.82        430.87        22.85 o                         
   4   0   3         70.71         72.05        10.44 o                         
   5   0   3          6.91          8.30         6.02 o                         
   6   0   3        749.36        697.18        49.61 o                         
   7   0   3       1220.38       1177.78        46.08 o                         
   8   0   3         53.61         56.13        15.64 o                         
   9   0   3        184.36        213.87        20.06 o                         
  10   0   3        339.42        365.42        39.42 o                         
  11   0   3         21.39         27.89         9.96 o                         
  12   0   3        721.71        740.96        35.62 o                         
  13   0   3       1405.25       1361.43        74.38 o                         
  14   0   3       1076.12       1029.87        40.64 o                         
  15   0   3        204.97        213.10        23.04 o                         
  16   0   3        102.06         99.68        22.75 o                         
  17   0   3        263.54        252.52        30.94 o                         
  18   0   3       1337.14       1210.51        54.05 o                         
  19   0   3       1206.91       1176.89        62.19 o                         
  20   0   3        196.55        281.98        74.21 o                         
  21   0   3        138.96        114.84        46.06 o                         
  22   0   3        606.37        516.73        86.39 o                         
  23   0   3       2151.50       2400.37       342.47 o                         
  24   0   3        446.56        273.97        61.46 o                         
 -24   1   3        519.57        610.31        77.26 o                         
 -23   1   3       1025.27        993.68       307.30 o                         
 -22   1   3        396.72        576.70        92.81 o                         
 -21   1   3          2.92        -16.15        56.06 o                         
 -20   1   3        280.54        281.48        39.21 o                         
 -19   1   3       1299.30       1302.65        77.23 o                         
 -18   1   3       1271.23       1222.52        50.96 o                         
 -17   1   3        670.45        637.18        50.24 o                         
 -16   1   3         98.80        125.67        31.51 o                         
 -15   1   3        323.44        296.93        35.87 o                         
 -14   1   3       1908.50       1848.03        63.17 o                         
 -13   1   3       2417.28       2310.63        74.56 o                         
 -12   1   3       1138.53       1090.53        45.01 o                         
 -11   1   3        271.18        290.45        29.06 o                         
 -10   1   3        922.02        967.51        39.34 o                         
  -9   1   3       1182.06       1148.91        38.45 o                         
  -8   1   3        593.98        692.90        30.79 o                         
  -7   1   3       4737.18       4560.57       114.10 o                         
  -6   1   3       2104.81       2053.23        55.90 o                         
  -5   1   3        134.17        153.74        15.78 o                         
  -4   1   3        913.06        862.33        44.31 o                         
  -3   1   3       5603.07       5646.74       100.43 o                         
  -2   1   3       3615.77       3499.96        71.68 o                         
  -1   1   3       1040.61        871.54        37.26 o                         
   0   1   3          9.28          4.51         4.89 o                         
   1   1   3       1040.66        967.08        32.42 o                         
   2   1   3       3615.84       3698.22        74.12 o                         
   3   1   3       5602.62       5449.95       110.37 o                         
   4   1   3        912.74        892.38        30.48 o                         
   5   1   3        134.18        143.75        13.87 o                         
   6   1   3       2104.48       2167.70        61.43 o                         
   7   1   3       4736.37       4700.88        94.26 o                         
   8   1   3        595.31        671.65        28.41 o                         
   9   1   3       1182.83       1060.50        38.68 o                         
  10   1   3        921.82        904.82        33.66 o                         
  11   1   3        271.37        290.87        27.24 o                         
  12   1   3       1138.83       1183.95        50.15 o                         
  13   1   3       2416.68       2346.72        93.04 o                         
  14   1   3       1908.58       1919.11        58.06 o                         
  15   1   3        323.61        321.04        31.00 o                         
  16   1   3         98.83         81.28        21.00 o                         
  17   1   3        670.48        659.95        55.79 o                         
  18   1   3       1271.74       1225.31        62.82 o                         
  19   1   3       1299.44       1285.26        66.10 o                         
  20   1   3        280.55        328.83        79.16 o                         
  21   1   3          2.93        -10.36        28.11 o                         
  22   1   3        396.59        352.89        61.66 o                         
  23   1   3       1025.06       1164.11       338.32 o                         
  24   1   3        520.33        582.11       100.53 o                         
 -24   2   3       1014.08       1321.72       410.09 o                         
 -23   2   3        869.14       1082.40       178.20 o                         
 -22   2   3        355.55        467.77        87.50 o                         
 -21   2   3         20.80         13.45        50.23 o                         
 -20   2   3        365.76        393.97        69.13 o                         
 -19   2   3       1673.03       1611.60        70.33 o                         
 -18   2   3       2155.75       2083.02        69.56 o                         
 -17   2   3       1269.52       1286.68        55.43 o                         
 -16   2   3        201.60        256.15        26.24 o                         
 -15   2   3        556.31        620.62        37.94 o                         
 -14   2   3       3347.98       3405.58        94.30 o                         
 -13   2   3       4903.80       4647.51       117.29 o                         
 -12   2   3       2757.54       2670.54        79.30 o                         
 -11   2   3        804.01        789.84        40.79 o                         
 -10   2   3       1804.08       1881.75        56.16 o                         
  -9   2   3       5927.91       5894.95       114.84 o                         
  -8   2   3       2615.84       2603.97        75.17 o                         
  -7   2   3       9121.59       9665.17       220.63 o                         
  -6   2   3       7643.30       7789.67       148.93 o                         
  -5   2   3        820.93        869.80        32.58 o                         
  -4   2   3       3989.81       3784.87        76.67 o                         
  -3   2   3      14017.42      14379.04       238.55 o                         
  -2   2   3      11510.09      11019.63       177.72 o                         
  -1   2   3       4362.90       4318.44        81.09 o                         
   0   2   3          8.99          7.25         5.26 o                         
   1   2   3       4363.07       4200.26        89.53 o                         
   2   2   3      11510.35      11238.28       190.54 o                         
   3   2   3      14017.22      14174.77       236.61 o                         
   4   2   3       3990.32       3686.08        78.99 o                         
   5   2   3        820.83        881.79        30.88 o                         
   6   2   3       7641.70       8058.87       183.79 o                         
   7   2   3       9119.61       9367.26       170.32 o                         
   8   2   3       2624.60       2562.59        77.29 o                         
   9   2   3       5927.90       5781.35       118.37 o                         
  10   2   3       1803.19       1776.43        82.43 o                         
  11   2   3        803.75        843.17        59.38 o                         
  12   2   3       2758.70       2752.70        72.09 o                         
  13   2   3       4902.34       4965.67       115.84 o                         
  14   2   3       3348.64       3314.25        96.89 o                         
  15   2   3        556.67        567.00        31.25 o                         
  16   2   3        201.62        162.22        26.48 o                         
  17   2   3       1268.66       1242.26        64.68 o                         
  18   2   3       2156.36       2137.81       109.82 o                         
  19   2   3       1673.53       1672.03       155.04 o                         
  20   2   3        366.03        368.96        60.31 o                         
  21   2   3         20.82        -25.66        35.26 o                         
  22   2   3        355.65        398.39        74.96 o                         
  23   2   3        868.64        844.25       188.73 o                         
  24   2   3       1014.46        862.48        93.59 o                         
 -24   3   3       1063.27        706.58       302.03 o                         
 -23   3   3       1449.47       2396.56       468.28 o                         
 -22   3   3        654.66        873.27       264.55 o                         
 -21   3   3         73.87         80.57        38.73 o                         
 -20   3   3        567.02        706.45        72.11 o                         
 -19   3   3       1887.57       1921.50        82.07 o                         
 -18   3   3       3647.74       3657.73       105.02 o                         
 -17   3   3       2100.61       1905.68        81.82 o                         
 -16   3   3        257.73        280.23        37.49 o                         
 -15   3   3        413.16        435.91        45.06 o                         
 -14   3   3       5886.68       5816.62       161.02 o                         
 -13   3   3       8758.11       8681.97       203.58 o                         
 -12   3   3       6586.33       6419.75       177.90 o                         
 -11   3   3       1273.77       1267.42        79.85 o                         
 -10   3   3        717.48        802.86        51.06 o                         
  -9   3   3       7402.19       7246.50       146.64 o                         
  -8   3   3      23539.31      23641.72       409.87 o                         
  -7   3   3      17709.25      17717.18       359.44 o                         
  -6   3   3       4118.85       3936.35        92.61 o                         
  -5   3   3       1808.23       1788.48        48.60 o                         
  -4   3   3      11700.55      11365.59       186.86 o                         
  -3   3   3      23282.10      22902.42       352.21 o                         
  -2   3   3      31177.91      30657.99       480.21 o                         
  -1   3   3       4851.59       4498.02        81.64 o                         
   0   3   3         96.29         85.09        15.17 o                         
   1   3   3       4850.67       4469.80        96.03 o                         
   2   3   3      31179.42      30705.09       470.99 o                         
   3   3   3      23282.84      22628.79       372.54 o                         
   4   3   3      11699.75      11210.59       201.19 o                         
   5   3   3       1807.44       1860.16        59.68 o                         
   6   3   3       4121.85       3954.15        82.49 o                         
   7   3   3      17706.67      17225.91       274.52 o                         
   8   3   3      23529.28      23363.48       395.62 o                         
   9   3   3       7402.25       7257.92       169.98 o                         
  10   3   3        717.94        751.07        39.11 o                         
  11   3   3       1273.71       1292.09        43.83 o                         
  12   3   3       6583.09       6603.53       148.66 o                         
  13   3   3       8758.43       8600.89       168.50 o                         
  14   3   3       5887.92       5654.27       132.84 o                         
  15   3   3        412.85        415.53        30.27 o                         
  16   3   3        257.68        305.80        27.14 o                         
  17   3   3       2101.15       2161.96       170.92 o                         
  18   3   3       3647.22       3626.62       119.01 o                         
  19   3   3       1887.42       1914.34       142.67 o                         
  20   3   3        567.42        595.00        96.24 o                         
  21   3   3         74.05        111.39       103.06 o                         
  22   3   3        655.31        633.81       130.79 o                         
  23   3   3       1448.46       1669.86       212.96 o                         
  24   3   3       1062.43        873.01       114.25 o                         
 -23   4   3       1316.79       1003.07       182.88 o                         
 -22   4   3        797.39        718.57       122.38 o                         
 -21   4   3         70.64         63.12        65.37 o                         
 -20   4   3        340.56        393.21       186.20 o                         
 -19   4   3       2489.06       2517.74       130.69 o                         
 -18   4   3       3025.74       3212.87        95.55 o                         
 -17   4   3       2566.20       2667.57        89.67 o                         
 -16   4   3        231.10        311.65        30.33 o                         
 -15   4   3        905.35        952.29        52.25 o                         
 -14   4   3       3367.43       3451.32       121.21 o                         
 -13   4   3       9572.37       9327.70       244.72 o                         
 -12   4   3       7714.57       7867.79       235.23 o                         
 -11   4   3       1629.69       1494.62        59.73 o                         
 -10   4   3       1210.69       1252.03        64.27 o                         
  -9   4   3      10183.99      10175.44       314.67 o                         
  -8   4   3      16509.25      16505.15       311.37 o                         
  -7   4   3      14574.32      14803.32       308.32 o                         
  -6   4   3       3843.56       3790.51        85.21 o                         
  -5   4   3        138.97        166.90        13.67 o                         
  -4   4   3      13911.86      14055.52       232.66 o                         
  -3   4   3      31547.84      31491.91       471.42 o                         
  -2   4   3      16086.08      15266.08       254.99 o                         
  -1   4   3       7731.61       7459.46       127.17 o                         
   0   4   3         74.00         85.43        11.81 o                         
   1   4   3       7730.44       7327.49       137.80 o                         
   2   4   3      16085.41      15572.12       257.56 o                         
   3   4   3      31549.75      30721.70       479.02 o                         
   4   4   3      13912.07      13609.14       253.08 o                         
   5   4   3        138.74        161.67        14.72 o                         
   6   4   3       3844.06       3707.14        81.91 o                         
   7   4   3      14575.05      14970.89       238.90 o                         
   8   4   3      16510.45      16496.33       279.47 o                         
   9   4   3      10183.01       9997.66       202.00 o                         
  10   4   3       1210.00       1227.55        62.52 o                         
  11   4   3       1629.21       1674.51        79.57 o                         
  12   4   3       7715.94       7848.39       154.64 o                         
  13   4   3       9572.43       9352.53       181.20 o                         
  14   4   3       3366.26       3328.40        83.34 o                         
  15   4   3        904.67        916.70        49.15 o                         
  16   4   3        231.12        280.75        28.60 o                         
  17   4   3       2563.97       2519.41        93.06 o                         
  18   4   3       3025.60       3104.43       114.80 o                         
  19   4   3       2489.33       2606.87       211.67 o                         
  20   4   3        340.53        370.10        49.31 o                         
  21   4   3         70.48         89.60        87.74 o                         
  22   4   3        797.46        881.15       127.46 o                         
  23   4   3       1317.91       1452.11       201.49 o                         
 -23   5   3       1292.76       1615.97       616.39 o                         
 -22   5   3        636.50        537.73       103.93 o                         
 -21   5   3        138.86        152.52        51.00 o                         
 -20   5   3        485.16        483.20        66.87 o                         
 -19   5   3       1655.02       1799.32       104.47 o                         
 -18   5   3       3384.13       3374.54       169.52 o                         
 -17   5   3       2937.90       3035.13       128.67 o                         
 -16   5   3        631.05        594.51        37.00 o                         
 -15   5   3        778.63        836.29        41.34 o                         
 -14   5   3       4738.98       4764.56       133.82 o                         
 -13   5   3       8278.45       8330.17       202.64 o                         
 -12   5   3       7725.38       7635.74       234.17 o                         
 -11   5   3       2358.92       2343.43       104.10 o                         
 -10   5   3        373.72        387.39        40.45 o                         
  -9   5   3       8823.14       8845.72       199.64 o                         
  -8   5   3      25309.48      25024.11       490.23 o                         
  -7   5   3      17641.71      18363.76       360.43 o                         
  -6   5   3       3412.43       3321.97        74.07 o                         
  -5   5   3       1217.31       1224.47        34.95 o                         
  -4   5   3      13763.64      13965.68       232.87 o                         
  -3   5   3      21526.12      21107.95       338.32 o                         
  -2   5   3      27264.12      26700.76       408.76 o                         
  -1   5   3      16247.44      16694.54       288.94 o                         
   0   5   3        829.91        876.71        36.77 o                         
   1   5   3      16248.92      16095.59       271.06 o                         
   2   5   3      27262.04      26237.55       416.36 o                         
   3   5   3      21526.10      20720.57       373.51 o                         
   4   5   3      13764.31      13197.27       236.29 o                         
   5   5   3       1216.97       1228.71        37.36 o                         
   6   5   3       3412.87       3317.94        78.16 o                         
   7   5   3      17643.36      17743.75       291.72 o                         
   8   5   3      25310.18      25020.25       438.43 o                         
   9   5   3       8824.88       8876.36       169.24 o                         
  10   5   3        373.81        448.53        27.76 o                         
  11   5   3       2359.41       2266.50        88.43 o                         
  12   5   3       7726.78       7672.18       168.86 o                         
  13   5   3       8279.39       8139.99       168.71 o                         
  14   5   3       4739.74       4547.87       108.46 o                         
  15   5   3        779.30        813.03        61.20 o                         
  16   5   3        631.69        681.80        38.72 o                         
  17   5   3       2939.22       2924.33       100.94 o                         
  18   5   3       3382.99       3081.03       131.07 o                         
  19   5   3       1655.16       1873.42        82.97 o                         
  20   5   3        484.86        457.58        50.00 o                         
  21   5   3        138.63         92.40        45.07 o                         
  22   5   3        636.07        740.50       142.70 o                         
  23   5   3       1293.71       1400.21       159.51 o                         
 -23   6   3       1239.41       1240.80       267.25 o                         
 -22   6   3        640.97        682.95       119.04 o                         
 -21   6   3        102.01        114.65       125.64 o                         
 -20   6   3        164.56        171.27        69.60 o                         
 -19   6   3       1415.53       1444.45        76.35 o                         
 -18   6   3       2509.37       2600.29        98.39 o                         
 -17   6   3       2534.80       2578.85       148.00 o                         
 -16   6   3        369.54        429.82        86.39 o                         
 -15   6   3        389.41        436.14        38.96 o                         
 -14   6   3       1439.60       1487.67       108.76 o                         
 -13   6   3       6316.04       6265.05       195.05 o                         
 -12   6   3       5749.78       5705.68       184.57 o                         
 -11   6   3       1694.51       1662.77        66.05 o                         
 -10   6   3        324.05        371.54        37.07 o                         
  -9   6   3       5413.31       5624.82       272.76 o                         
  -8   6   3      11283.22      11354.85       226.13 o                         
  -7   6   3      13503.29      13751.47       254.30 o                         
  -6   6   3       3751.17       3730.14       105.05 o                         
  -5   6   3        242.66        298.35        25.97 o                         
  -4   6   3       5618.69       5575.31       106.03 o                         
  -3   6   3      19748.54      18764.62       310.05 o                         
  -2   6   3      14874.19      14713.83       240.33 o                         
  -1   6   3      11289.57      11384.01       201.27 o                         
   0   6   3        999.45       1017.56        34.64 o                         
   1   6   3      11288.08      11002.48       191.32 o                         
   2   6   3      14874.51      14803.17       248.28 o                         
   3   6   3      19748.74      19421.03       321.95 o                         
   4   6   3       5618.78       5463.98       112.94 o                         
   5   6   3        243.02        291.62        20.51 o                         
   6   6   3       3752.13       3720.30        89.39 o                         
   7   6   3      13504.22      13523.49       242.56 o                         
   8   6   3      11278.77      11351.99       204.35 o                         
   9   6   3       5414.62       5480.14       117.52 o                         
  10   6   3        324.62        347.88        31.41 o                         
  11   6   3       1695.05       1654.20        68.53 o                         
  12   6   3       5749.20       5512.89       134.68 o                         
  13   6   3       6317.10       6196.93       132.05 o                         
  14   6   3       1439.03       1540.94        72.45 o                         
  15   6   3        389.40        513.29        39.87 o                         
  16   6   3        369.30        394.70        34.53 o                         
  17   6   3       2536.01       2504.37        81.77 o                         
  18   6   3       2509.11       2308.04        84.78 o                         
  19   6   3       1415.16       1481.25        93.73 o                         
  20   6   3        164.56        155.76        48.21 o                         
  21   6   3        101.94         60.11        74.91 o                         
  22   6   3        641.26        732.93        91.53 o                         
  23   6   3       1240.17       1248.54       107.08 o                         
 -23   7   3        813.47        832.67       153.80 o                         
 -22   7   3        436.14        309.69       163.48 o                         
 -21   7   3        158.79        123.80        60.58 o                         
 -20   7   3         54.32         29.94        50.55 o                         
 -19   7   3       1087.50        986.70       139.71 o                         
 -18   7   3       1547.51       1559.83       184.22 o                         
 -17   7   3       2150.02       2001.71       103.70 o                         
 -16   7   3        471.49        500.86        50.92 o                         
 -15   7   3        490.30        509.33        41.28 o                         
 -14   7   3       1186.43       1235.60        71.63 o                         
 -13   7   3       2561.10       2702.16       111.11 o                         
 -12   7   3       2861.09       2856.51        89.62 o                         
 -11   7   3        874.19        855.95        42.84 o                         
 -10   7   3        136.60        141.31        55.14 o                         
  -9   7   3       1955.44       1958.07        71.17 o                         
  -8   7   3       2334.91       2336.50        85.15 o                         
  -7   7   3       3107.21       2968.12        69.88 o                         
  -6   7   3       3202.98       3252.90        70.62 o                         
  -5   7   3        301.58        373.54        26.67 o                         
  -4   7   3       1840.16       1861.73        55.11 o                         
  -3   7   3       5198.76       5030.53       100.94 o                         
  -2   7   3       5745.63       5759.83       112.40 o                         
  -1   7   3       7126.54       7142.30       137.17 o                         
   0   7   3        570.19        672.86        31.93 o                         
   1   7   3       7127.73       7234.78       140.12 o                         
   2   7   3       5744.54       5647.89       118.46 o                         
   3   7   3       5198.62       4982.20       106.74 o                         
   4   7   3       1839.83       1692.93        57.71 o                         
   5   7   3        301.96        370.09        24.42 o                         
   6   7   3       3202.12       3201.67        75.48 o                         
   7   7   3       3107.03       2923.91        79.21 o                         
   8   7   3       2336.27       2431.72        77.69 o                         
   9   7   3       1954.18       1991.70        57.31 o                         
  10   7   3        136.60        143.36        18.35 o                         
  11   7   3        873.69        799.67        36.53 o                         
  12   7   3       2861.70       2779.39        85.06 o                         
  13   7   3       2559.94       2457.84        68.67 o                         
  14   7   3       1185.71       1236.31        50.05 o                         
  15   7   3        490.35        516.72        43.53 o                         
  16   7   3        471.24        500.09        34.36 o                         
  17   7   3       2149.37       2068.52        92.19 o                         
  18   7   3       1547.73       1615.78        77.46 o                         
  19   7   3       1087.16       1047.72        63.45 o                         
  20   7   3         54.22         39.23        46.95 o                         
  21   7   3        158.73        108.27        48.06 o                         
  22   7   3        436.07        489.32        99.75 o                         
  23   7   3        812.81        592.46       102.66 o                         
 -23   8   3       1046.41        989.73       155.14 o                         
 -22   8   3        770.41        820.21       153.93 o                         
 -21   8   3         69.08          9.69        46.39 o                         
 -20   8   3        190.68        168.96        62.88 o                         
 -19   8   3        885.11        880.78       161.23 o                         
 -18   8   3       1463.58       1562.38       167.10 o                         
 -17   8   3       1361.30       1281.50       151.13 o                         
 -16   8   3        250.87        255.75        51.39 o                         
 -15   8   3        584.97        571.08        44.45 o                         
 -14   8   3        802.56        764.66        39.90 o                         
 -13   8   3       1124.20       1189.40        51.96 o                         
 -12   8   3       1317.73       1239.36        52.53 o                         
 -11   8   3        196.44        223.12        29.65 o                         
 -10   8   3        221.93        230.85        23.97 o                         
  -9   8   3        201.07        290.86        39.10 o                         
  -8   8   3        701.98        869.04        61.47 o                         
  -7   8   3       1217.86       1204.31        53.66 o                         
  -6   8   3        638.91        621.72        26.27 o                         
  -5   8   3         50.59         73.26        12.11 o                         
  -4   8   3        166.07        167.99        14.93 o                         
  -3   8   3        301.95        336.84        20.96 o                         
  -2   8   3        593.44        624.24        30.15 o                         
  -1   8   3        356.56        409.45        24.80 o                         
   0   8   3         71.21         91.59        12.63 o                         
   1   8   3        356.93        395.91        26.01 o                         
   2   8   3        593.34        687.06        34.69 o                         
   3   8   3        302.17        265.95        22.01 o                         
   4   8   3        165.91        165.74        16.18 o                         
   5   8   3         50.64         53.96        14.54 o                         
   6   8   3        638.53        661.79        32.08 o                         
   7   8   3       1218.59       1159.48        54.16 o                         
   8   8   3        702.61        761.63        33.70 o                         
   9   8   3        201.09        248.67        19.65 o                         
  10   8   3        221.88        168.96        18.66 o                         
  11   8   3        196.55        254.95        19.01 o                         
  12   8   3       1317.46       1223.65        89.78 o                         
  13   8   3       1124.31       1159.76        53.16 o                         
  14   8   3        802.72        738.49        73.96 o                         
  15   8   3        584.80        563.75        53.06 o                         
  16   8   3        250.86        315.32        36.56 o                         
  17   8   3       1361.83       1369.34       109.47 o                         
  18   8   3       1463.61       1341.72        67.51 o                         
  19   8   3        885.22       1022.41        64.82 o                         
  20   8   3        190.69        244.49        83.85 o                         
  21   8   3         69.11        249.69       141.32 o                         
  22   8   3        770.41        780.13        91.89 o                         
  23   8   3       1046.65       1030.93       105.82 o                         
 -23   9   3        894.70        823.22       101.91 o                         
 -22   9   3        328.51        270.03       266.01 o                         
 -21   9   3         95.57        164.84        88.79 o                         
 -20   9   3        473.80        380.58        65.28 o                         
 -19   9   3       1093.83       1010.35       129.56 o                         
 -18   9   3       1308.31       1374.41       121.87 o                         
 -17   9   3        401.18        416.95        48.51 o                         
 -16   9   3         45.27         62.50        30.05 o                         
 -15   9   3        378.00        366.16        60.79 o                         
 -14   9   3       1420.04       1384.16        65.54 o                         
 -13   9   3       1959.44       1854.76        78.07 o                         
 -12   9   3        905.86        969.46        67.09 o                         
 -11   9   3         66.68         44.93        22.40 o                         
 -10   9   3        589.47        584.18        44.29 o                         
  -9   9   3       1106.10       1115.56        77.89 o                         
  -8   9   3       2086.40       2117.05        96.65 o                         
  -7   9   3       3490.70       3297.77        83.32 o                         
  -6   9   3        441.55        411.46        25.69 o                         
  -5   9   3        248.61        270.55        18.16 o                         
  -4   9   3       1414.23       1385.47        53.86 o                         
  -3   9   3       3347.97       3169.65        76.88 o                         
  -2   9   3       2871.24       2890.05        76.60 o                         
  -1   9   3       3406.46       3519.73        91.72 o                         
   0   9   3        970.03        966.97        36.09 o                         
   1   9   3       3406.78       3588.74        79.13 o                         
   2   9   3       2871.14       2885.00        69.35 o                         
   3   9   3       3347.49       3425.96        85.12 o                         
   4   9   3       1413.95       1440.80        74.58 o                         
   5   9   3        248.54        259.08        23.71 o                         
   6   9   3        441.79        454.37        26.48 o                         
   7   9   3       3489.41       3368.43        95.62 o                         
   8   9   3       2087.14       2256.09        65.35 o                         
   9   9   3       1106.16       1176.11        60.09 o                         
  10   9   3        589.06        578.81        37.91 o                         
  11   9   3         66.61         75.54        26.74 o                         
  12   9   3        906.59        945.99        48.02 o                         
  13   9   3       1958.58       1930.93        76.75 o                         
  14   9   3       1420.30       1448.70        61.53 o                         
  15   9   3        377.97        380.73        36.31 o                         
  16   9   3         45.22         45.46        36.53 o                         
  17   9   3        400.85        396.32        59.65 o                         
  18   9   3       1308.28       1453.81       155.70 o                         
  19   9   3       1094.00       1045.08       102.80 o                         
  20   9   3        473.52        635.59        81.15 o                         
  21   9   3         95.67         87.28       145.47 o                         
  22   9   3        328.36        289.10        54.99 o                         
  23   9   3        894.23        613.13       324.20 o                         
 -23  10   3        378.93        350.47        93.17 o                         
 -22  10   3        248.41        168.17        62.68 o                         
 -21  10   3         15.29        -21.19        36.62 o                         
 -20  10   3        640.90        599.89        87.15 o                         
 -19  10   3       1422.03       1395.96       125.64 o                         
 -18  10   3       1442.43       1559.80       129.07 o                         
 -17  10   3        486.01        421.54        64.79 o                         
 -16  10   3          8.52         41.40        25.95 o                         
 -15  10   3        800.37        813.63        97.59 o                         
 -14  10   3       2579.98       2798.42       131.23 o                         
 -13  10   3       3179.37       3259.10       142.42 o                         
 -12  10   3       1807.60       1871.17        87.10 o                         
 -11  10   3        258.94        290.68        37.80 o                         
 -10  10   3       1087.74        958.14        50.14 o                         
  -9  10   3       3994.31       4145.93       120.42 o                         
  -8  10   3       2578.48       2700.70        93.08 o                         
  -7  10   3       5258.85       5612.16       131.45 o                         
  -6  10   3       3455.64       3399.70        97.60 o                         
  -5  10   3        840.81        853.55        32.24 o                         
  -4  10   3       3615.70       3487.94        81.52 o                         
  -3  10   3       9514.44       9119.58       171.46 o                         
  -2  10   3       7756.62       7501.96       144.48 o                         
  -1  10   3       3370.59       3462.07        79.88 o                         
   0  10   3        267.73        308.03        19.71 o                         
   1  10   3       3370.38       3351.05        76.25 o                         
   2  10   3       7756.55       7625.31       152.66 o                         
   3  10   3       9514.99       9456.68       234.55 o                         
   4  10   3       3615.20       3680.14        83.53 o                         
   5  10   3        840.74        851.04        48.88 o                         
   6  10   3       3455.89       3531.68        87.77 o                         
   7  10   3       5257.64       5545.50       122.27 o                         
   8  10   3       2580.65       2930.72       107.94 o                         
   9  10   3       3996.00       3946.53        95.08 o                         
  10  10   3       1087.61       1020.25        69.54 o                         
  11  10   3        259.11        252.37        29.01 o                         
  12  10   3       1807.18       1821.84        91.13 o                         
  13  10   3       3178.26       3117.99       102.15 o                         
  14  10   3       2581.53       2595.06        92.35 o                         
  15  10   3        801.44        806.90        76.87 o                         
  16  10   3          8.54         23.62        23.70 o                         
  17  10   3        486.22        493.13        51.05 o                         
  18  10   3       1442.13       1432.50        80.12 o                         
  19  10   3       1422.45       1563.53        94.71 o                         
  20  10   3        641.31        635.66        82.20 o                         
  21  10   3         15.33        -38.02        61.47 o                         
  22  10   3        248.38        237.51        54.79 o                         
  23  10   3        379.21        371.86        88.95 o                         
 -23  11   3        708.40        936.22       334.25 o                         
 -22  11   3        397.51        528.68        88.10 o                         
 -21  11   3         37.12         31.51       103.19 o                         
 -20  11   3        841.31        979.69       104.90 o                         
 -19  11   3       1537.72       1967.53       266.10 o                         
 -18  11   3       2460.90       2470.62       156.27 o                         
 -17  11   3       1523.24       1616.91       111.61 o                         
 -16  11   3        320.00        324.44        88.76 o                         
 -15  11   3        909.14        992.38       113.98 o                         
 -14  11   3       5440.11       4867.55       201.52 o                         
 -13  11   3       5795.86       5851.53       230.25 o                         
 -12  11   3       3418.84       3475.38       197.82 o                         
 -11  11   3        769.67        810.34        46.97 o                         
 -10  11   3       1303.68       1313.19        62.08 o                         
  -9  11   3       6269.22       6334.65       184.48 o                         
  -8  11   3      12994.44      12868.19       295.67 o                         
  -7  11   3       6619.93       6566.48       167.35 o                         
  -6  11   3       4145.11       3933.32        99.88 o                         
  -5  11   3       1408.83       1383.83        42.90 o                         
  -4  11   3       9037.59       8912.17       161.61 o                         
  -3  11   3      12308.17      12220.51       218.01 o                         
  -2  11   3      18838.88      17889.26       308.62 o                         
  -1  11   3       6596.03       6271.02       124.29 o                         
   0  11   3       1279.21       1275.33        55.83 o                         
   1  11   3       6594.49       6332.61       142.07 o                         
   2  11   3      18838.96      17761.45       308.88 o                         
   3  11   3      12309.86      12102.67       218.93 o                         
   4  11   3       9037.29       8802.55       166.61 o                         
   5  11   3       1408.96       1348.67        44.00 o                         
   6  11   3       4146.63       4127.83        94.69 o                         
   7  11   3       6618.59       6554.12       137.74 o                         
   8  11   3      12990.17      12809.73       244.60 o                         
   9  11   3       6268.95       6421.57       136.53 o                         
  10  11   3       1303.90       1346.51        58.97 o                         
  11  11   3        768.98        826.59        44.61 o                         
  12  11   3       3418.65       3351.89       108.66 o                         
  13  11   3       5795.72       5911.69       159.55 o                         
  14  11   3       5441.23       5497.32       171.85 o                         
  15  11   3        908.74       1036.10       105.22 o                         
  16  11   3        320.08        300.55        51.59 o                         
  17  11   3       1522.59       1566.65        78.67 o                         
  18  11   3       2460.78       2538.16       188.52 o                         
  19  11   3       1537.92       1830.86       139.10 o                         
  20  11   3        841.35        748.38        79.98 o                         
  21  11   3         37.10         27.58        40.92 o                         
  22  11   3        397.99        303.32       176.64 o                         
  23  11   3        708.32        588.53        77.57 o                         
 -23  12   3       1014.15        994.09       473.69 o                         
 -22  12   3        746.93        730.77       210.78 o                         
 -21  12   3         21.53         -3.58        57.59 o                         
 -20  12   3        496.94        428.57        94.79 o                         
 -19  12   3       1910.84       2136.10       277.12 o                         
 -18  12   3       2631.41       2757.20       257.22 o                         
 -17  12   3       1936.17       1915.09        87.54 o                         
 -16  12   3        226.68        274.63        44.63 o                         
 -15  12   3        498.39        644.32        74.33 o                         
 -14  12   3       1951.80       1904.13       157.18 o                         
 -13  12   3       8587.83       8924.14       282.84 o                         
 -12  12   3       5427.09       5535.17       280.92 o                         
 -11  12   3       1126.36       1208.74        78.67 o                         
 -10  12   3       1024.36       1047.68        62.07 o                         
  -9  12   3       8032.21       7682.21       200.22 o                         
  -8  12   3      12454.36      12384.16       317.78 o                         
  -7  12   3      11000.14      10899.49       248.70 o                         
  -6  12   3       2237.22       2286.37        74.91 o                         
  -5  12   3       1068.06       1142.80        37.79 o                         
  -4  12   3       9484.64       9077.96       166.10 o                         
  -3  12   3      20801.92      20572.60       349.68 o                         
  -2  12   3      10010.14       9699.51       171.51 o                         
  -1  12   3       4011.72       3811.50        88.36 o                         
   0  12   3        379.87        394.55        26.25 o                         
   1  12   3       4011.39       3873.51        98.41 o                         
   2  12   3      10006.74       9786.99       181.77 o                         
   3  12   3      20806.98      20246.05       366.02 o                         
   4  12   3       9484.51       9258.17       215.51 o                         
   5  12   3       1067.60       1154.19        62.31 o                         
   6  12   3       2236.53       2270.20        60.90 o                         
   7  12   3      11002.93      10524.75       202.16 o                         
   8  12   3      12454.15      12391.31       237.75 o                         
   9  12   3       8030.38       7886.77       158.93 o                         
  10  12   3       1023.63       1055.96        59.73 o                         
  11  12   3       1126.06       1142.72        50.95 o                         
  12  12   3       5427.29       5398.24       149.63 o                         
  13  12   3       8587.40       8714.54       223.40 o                         
  14  12   3       1950.98       2136.65       100.00 o                         
  15  12   3        498.27        591.38        49.96 o                         
  16  12   3        226.10        242.25        35.44 o                         
  17  12   3       1935.96       1872.30       148.06 o                         
  18  12   3       2630.70       2982.64       238.44 o                         
  19  12   3       1911.05       1912.69       128.13 o                         
  20  12   3        496.83        505.82        64.42 o                         
  21  12   3         21.46         58.68        92.86 o                         
  22  12   3        746.84        782.85       254.92 o                         
  23  12   3       1014.93        974.84       123.31 o                         
 -22  13   3        617.31        795.37       322.60 o                         
 -21  13   3        200.56        295.29       105.51 o                         
 -20  13   3        445.13        428.03        78.10 o                         
 -19  13   3       1563.00       1662.76       251.09 o                         
 -18  13   3       2898.42       2883.35       315.30 o                         
 -17  13   3       2062.16       1953.08        91.80 o                         
 -16  13   3        420.97        551.02       136.38 o                         
 -15  13   3       1234.53       1371.85       172.18 o                         
 -14  13   3       2912.73       2953.84       185.96 o                         
 -13  13   3       4886.20       5250.11       191.28 o                         
 -12  13   3       5293.85       5142.78       198.03 o                         
 -11  13   3       1834.50       2085.38       205.80 o                         
 -10  13   3        807.90        805.98        81.73 o                         
  -9  13   3       6872.37       6766.66       180.55 o                         
  -8  13   3      13330.38      12938.85       320.04 o                         
  -7  13   3       8652.88       9146.92       238.89 o                         
  -6  13   3       3063.27       3199.01        90.28 o                         
  -5  13   3       1421.34       1485.31        41.03 o                         
  -4  13   3       9042.43       8960.93       168.66 o                         
  -3  13   3      11818.04      11718.03       201.15 o                         
  -2  13   3      14136.89      13791.01       232.67 o                         
  -1  13   3       8260.56       8257.69       161.31 o                         
   0  13   3       2707.83       2651.11        90.08 o                         
   1  13   3       8263.42       8047.32       159.59 o                         
   2  13   3      14132.88      14036.60       251.26 o                         
   3  13   3      11815.89      11635.76       214.58 o                         
   4  13   3       9043.38       8754.31       182.82 o                         
   5  13   3       1420.79       1490.68        44.06 o                         
   6  13   3       3063.12       3064.13        74.74 o                         
   7  13   3       8652.78       8898.74       166.74 o                         
   8  13   3      13331.32      12910.54       246.74 o                         
   9  13   3       6873.04       6800.73       146.35 o                         
  10  13   3        808.15        888.63        45.42 o                         
  11  13   3       1835.39       1809.49        65.75 o                         
  12  13   3       5294.82       5460.12       156.14 o                         
  13  13   3       4886.18       5230.37       155.28 o                         
  14  13   3       2912.47       2862.45       101.25 o                         
  15  13   3       1234.67       1252.28        77.46 o                         
  16  13   3        421.79        464.81        46.81 o                         
  17  13   3       2063.99       2165.98        86.92 o                         
  18  13   3       2896.75       3155.52       252.38 o                         
  19  13   3       1562.81       1794.25       149.49 o                         
  20  13   3        445.32        463.85       111.28 o                         
  21  13   3        200.59        223.43        48.31 o                         
  22  13   3        616.98        547.99        87.02 o                         
 -22  14   3        607.32        688.60        90.35 o                         
 -21  14   3        182.46        233.11        85.32 o                         
 -20  14   3         62.07        163.06        54.79 o                         
 -19  14   3       1203.63       1249.88       182.39 o                         
 -18  14   3       1756.47       1886.51       289.87 o                         
 -17  14   3       2078.50       2148.19       105.46 o                         
 -16  14   3        862.67        995.65        95.40 o                         
 -15  14   3        400.29        495.99        70.78 o                         
 -14  14   3       1237.02       1292.17        94.00 o                         
 -13  14   3       4815.44       4674.62       181.86 o                         
 -12  14   3       5165.29       5207.93       214.33 o                         
 -11  14   3       1268.58       1406.15       101.25 o                         
 -10  14   3        578.71        539.62        43.78 o                         
  -9  14   3       3749.54       3838.29       122.21 o                         
  -8  14   3      10228.68      10015.20       256.18 o                         
  -7  14   3       9523.40       8998.23       219.77 o                         
  -6  14   3       2786.36       2770.07        85.46 o                         
  -5  14   3        490.66        588.06        36.78 o                         
  -4  14   3       3940.07       3839.44        79.20 o                         
  -3  14   3      12560.88      12161.23       200.87 o                         
  -2  14   3      12361.37      12163.92       221.84 o                         
  -1  14   3       8280.91       8027.83       189.29 o                         
   0  14   3       3975.38       3686.32        97.98 o                         
   1  14   3       8279.61       8031.46       165.53 o                         
   2  14   3      12363.86      12271.37       218.12 o                         
   3  14   3      12559.91      12197.36       231.47 o                         
   4  14   3       3941.28       3838.74        97.97 o                         
   5  14   3        491.07        570.43        39.77 o                         
   6  14   3       2785.85       2853.06        75.86 o                         
   7  14   3       9524.52       9368.32       171.04 o                         
   8  14   3      10228.74      10004.81       184.03 o                         
   9  14   3       3748.79       3749.91        85.82 o                         
  10  14   3        579.35        658.23        41.90 o                         
  11  14   3       1268.70       1268.93        62.70 o                         
  12  14   3       5165.98       5289.43       138.49 o                         
  13  14   3       4815.54       4929.17       181.03 o                         
  14  14   3       1237.16       1224.28        71.72 o                         
  15  14   3        400.40        450.23        46.14 o                         
  16  14   3        862.59        949.27        60.70 o                         
  17  14   3       2079.18       2009.98       102.59 o
[truncated: 506,656 more chars]
