# Supplementary material for: 5,6-Di­methyl­benzo[d][1,3]oxatellurole
Source: IUCrdata. 2024 Jan 5;9(Pt 1):x231076. doi: 10.1107/S2414314623010763 (PMC10842283; doi:10.1107/S2414314623010763)
Supplement: Supplementary file 3 [file x-09-x231076-Isup3.mol]

titlecmpd.mol
  ChemDraw12112316412D

 11 12  0  0  0  0  0  0  0  0999 V2000
   -0.9918    0.4125    0.0000 C   0  0  0  0  0  0  0  0  0  0  0  0
   -0.9918   -0.4125    0.0000 C   0  0  0  0  0  0  0  0  0  0  0  0
   -0.2773   -0.8250    0.0000 C   0  0  0  0  0  0  0  0  0  0  0  0
    0.4368   -0.4125    0.0000 C   0  0  0  0  0  0  0  0  0  0  0  0
    0.4368    0.4125    0.0000 C   0  0  0  0  0  0  0  0  0  0  0  0
   -0.2773    0.8250    0.0000 C   0  0  0  0  0  0  0  0  0  0  0  0
   -1.7064    0.8250    0.0000 C   0  0  0  0  0  0  0  0  0  0  0  0
   -1.7064   -0.8250    0.0000 C   0  0  0  0  0  0  0  0  0  0  0  0
    1.2215   -0.6673    0.0000 Te  0  0  0  0  0  0  0  0  0  0  0  0
    1.7064    0.0000    0.0000 C   0  0  0  0  0  0  0  0  0  0  0  0
    1.2215    0.6673    0.0000 O   0  0  0  0  0  0  0  0  0  0  0  0
  1  2  2  0      
  2  3  1  0      
  3  4  2  0      
  4  5  1  0      
  5  6  2  0      
  6  1  1  0      
  1  7  1  0      
  2  8  1  0      
  4  9  1  0      
  9 10  1  0      
 10 11  1  0      
 11  5  1  0      
M  END
